# Supplementary material for: Gamma Oscillations in the Basolateral Amygdala: Biophysical Mechanisms and Computational Consequences
Source: eNeuro. 2019 Feb 5;6(1):ENEURO.0388-18.2018. doi: 10.1523/ENEURO.0388-18.2018 (PMC6361623; doi:10.1523/ENEURO.0388-18.2018)
Supplement: Supplementary Material 1 — Supplementary Code used in article. Download Supplementary Material 1, ZIP file [file sup_enu-eN-NWR-0388-18-s01.zip]

Archive with 66 entries (62 files):
- sent to eNeuro/BL network model/
- sent to eNeuro/BL network model/bg2pyr.mod
- sent to eNeuro/BL network model/BgGen.hoc
- sent to eNeuro/BL network model/BL_main.hoc
- sent to eNeuro/BL network model/ca.mod
- sent to eNeuro/BL network model/cadyn.mod
- sent to eNeuro/BL network model/cal2.mod
- sent to eNeuro/BL network model/capool.mod
- sent to eNeuro/BL network model/function_calcconduc.hoc
- sent to eNeuro/BL network model/function_ConnectInputs_invivo_op.hoc
- sent to eNeuro/BL network model/function_ConnectInternal_gj_simplify.hoc
- sent to eNeuro/BL network model/function_ConnectInternal_simplify_online_op.hoc
- sent to eNeuro/BL network model/function_ConnectTwoCells.hoc
- sent to eNeuro/BL network model/function_LoadMatrix.hoc
- sent to eNeuro/BL network model/function_NetStimOR.hoc
- sent to eNeuro/BL network model/function_TimeMonitor.hoc
- sent to eNeuro/BL network model/function_TMonitor.mod
- sent to eNeuro/BL network model/gap.mod
- sent to eNeuro/BL network model/Gfluct_new_exc.mod
- sent to eNeuro/BL network model/Gfluct_new_inh.mod
- sent to eNeuro/BL network model/h.mod
- sent to eNeuro/BL network model/halfgap.mod
- sent to eNeuro/BL network model/im.mod
- sent to eNeuro/BL network model/input/
- sent to eNeuro/BL network model/input/active_GAP_ind
- sent to eNeuro/BL network model/input/active_syn_GAP_op
- sent to eNeuro/BL network model/input/active_syn_ind
- sent to eNeuro/BL network model/input/active_syn_op
- sent to eNeuro/BL network model/input/Cell_list.txt
- sent to eNeuro/BL network model/input/Cell_type.txt
- sent to eNeuro/BL network model/input/elec_coords.txt
- sent to eNeuro/BL network model/input/GAPid
- sent to eNeuro/BL network model/input/location.txt
- sent to eNeuro/BL network model/input/NM.txt
- sent to eNeuro/BL network model/input/oritation.txt
- sent to eNeuro/BL network model/input/sim_length
- sent to eNeuro/BL network model/input/spikes_ind
- sent to eNeuro/BL network model/input/spikesmatrix_op
- sent to eNeuro/BL network model/input/spikesmatrix_size
- sent to eNeuro/BL network model/interD2interD_STFD_new.mod
- sent to eNeuro/BL network model/interD2pyrD_STFD_new.mod
- sent to eNeuro/BL network model/interneuron_template_gj_LFP_Iinject_recordingimembrane.hoc
- sent to eNeuro/BL network model/kadist.mod
- sent to eNeuro/BL network model/kaprox.mod
- sent to eNeuro/BL network model/kdrca1.mod
- sent to eNeuro/BL network model/kdrca1DA.mod
- sent to eNeuro/BL network model/kdrinter.mod
- sent to eNeuro/BL network model/LAcells_template_LFP_segconsider_all_Iinject_recordingimembrane.hoc
- sent to eNeuro/BL network model/leak.mod
- sent to eNeuro/BL network model/leakDA.mod
- sent to eNeuro/BL network model/leakinter.mod
- sent to eNeuro/BL network model/LFPs/
- sent to eNeuro/BL network model/na3.mod
- sent to eNeuro/BL network model/na3DA.mod
- sent to eNeuro/BL network model/nainter.mod
- sent to eNeuro/BL network model/nap.mod
- sent to eNeuro/BL network model/nat.mod
- sent to eNeuro/BL network model/pyrD2interD_STFD.mod
- sent to eNeuro/BL network model/pyrD2pyrD_STFD_new.mod
- sent to eNeuro/BL network model/sahp.mod
- sent to eNeuro/BL network model/sahpNE.mod
- sent to eNeuro/BL network model/vecevent.mod
- sent to eNeuro/BL network model/volts/
- sent to eNeuro/BL network model/xtra.mod
- sent to eNeuro/BL network model/xtra_imemrec.mod
- sent to eNeuro/readme.rtf
