# Supplementary material for: Gamma Oscillations in the Basolateral Amygdala: Biophysical Mechanisms and Computational Consequences
Source: eNeuro. 2019 Feb 5;6(1):ENEURO.0388-18.2018. doi: 10.1523/ENEURO.0388-18.2018 (PMC6361623; doi:10.1523/ENEURO.0388-18.2018)
Supplement: Supplementary Material 1 — Supplementary Code used in article. Download Supplementary Material 1, ZIP file [file sup_enu-eN-NWR-0388-18-s01.zip › sent to eNeuro/BL network model/BgGen.hoc]

begintemplate BgGen
public noise_freq,noise_start,noise_total_length,refractory_period,tone_netstim,tone_turn,noise_netstim,intfire1,TempNetCon
objref noise_netstim,intfire1,TempNetCon,r
 proc init() {

	noise_freq = $1
	noise_start = $2
	noise_total_length = $3

	refractory_period = $4

	timestep = $5

	refractory_period = refractory_period - timestep
	
	r = new Random()
	r.MCellRan4(1000*($6+12))
	r.negexp(1)

	noise_netstim = new NetStim()
	noise_netstim.interval = 1000/noise_freq
	noise_netstim.number = 1e100 //noise_total_length*noise_freq/1000
	noise_netstim.start = noise_start
	noise_netstim.noise = 1
	
  noise_netstim.noiseFromRandom(r)
	
	intfire1 = new IntFire1()
	intfire1.tau = 1e9
	intfire1.refrac = refractory_period
	intfire1.m = 0

	intfirewgt = 1+(1e-9)

	TempNetCon = new NetCon(noise_netstim,intfire1,0.5,0,intfirewgt)
 }
endtemplate BgGen
/*
////////////////////  usage   ////////////////

dt = 0.01	// (ms)
tstop = 9000	// (ms)

objref trybggen
trybggen = new BgGen(200,0,tstop,5,dt)


objref synapseobj,netconobj
targetcell synapseobj = new synapse(0.9)
netconobj = new NetCon(trybggen.intfire1,synapseobj,1,delay,weight)
*/
