# Supplementary material for: Gamma Oscillations in the Basolateral Amygdala: Biophysical Mechanisms and Computational Consequences
Source: eNeuro. 2019 Feb 5;6(1):ENEURO.0388-18.2018. doi: 10.1523/ENEURO.0388-18.2018 (PMC6361623; doi:10.1523/ENEURO.0388-18.2018)
Supplement: Supplementary Material 1 — Supplementary Code used in article. Download Supplementary Material 1, ZIP file [file sup_enu-eN-NWR-0388-18-s01.zip › sent to eNeuro/BL network model/BL_main.hoc]

load_file("nrngui.hoc")
load_file("LAcells_template_LFP_segconsider_all_Iinject_recordingimembrane.hoc")
load_file("interneuron_template_gj_LFP_Iinject_recordingimembrane.hoc")
//load_file("shockcondi.hoc")
//load_file("shocknocondi.hoc")
load_file("BgGen.hoc")
//load_file("function_ToneGen.hoc")
load_file("function_NetStimOR.hoc")
//load_file("function_ToneSignalGen_Th.hoc")
//load_file("function_ToneSignalGen_Ctx.hoc")
load_file("function_LoadMatrix.hoc")
//load_file("function_calcconduc.hoc")


upscale=27
NCELL = 1000*upscale
TotalCellNum = 1000*upscale
CellNum_p=900*upscale//800
CellNum_interneuron = 100*upscale//200

///p_cell morphology///
adend_L_p=270 //um
nseg_adend_p=8 //num of seg 
pdend_L_p=555  //um
nseg_pdend_p=7
nseg_soma_p=1
diam_soma_p = 25 //um
diam_soma_p1 = 24.75 //um
diam_adend_p = 3 
diam_pdend_p = 5 

nseg_all_p=nseg_adend_p+nseg_pdend_p+nseg_soma_p

modelcompartment_num=nseg_all_p

////I_cell morphology////
dend_L_I=150  ///um
nseg_dend_I=1  ///num of seg 
nseg_soma_I=1 
diam_soma_I = 15   ////um
diam_dend_I = 10     ////um
nseg_all_I=nseg_dend_I+nseg_soma_I
modelcompartment_num_ITN=nseg_all_I

diam_shank = 25    //20-50um
extralimit = 50

objref pc,cells,cell[TotalCellNum],nc,nil//,r
pc = new ParallelContext()

cells = new List()


CellNum = 1000*upscale
celsius = 31.0  

objref Sim_length_file
objref Sim_length_rec
Sim_length_file = new File()
Sim_length_file.ropen("./input/sim_length")
Sim_length_rec = new Vector()
Sim_length_rec.scanf(Sim_length_file)


tstop = Sim_length_rec.x[0]//96000//10000//276000//5000//276000

{load_file("function_TimeMonitor.hoc")}
dt = 0.05//0.05//0.2//0.01

steps_per_ms= 20//20

v_init = -70
t0 = startsw()
//r = new Random()
/*strdef FileLocationStr_InternalSynConns
FileLocationStr_InternalSynConns = "Syn_Matrix.txt"

strdef FileLocationStr_InternalWgtConns,FileLocationStr_InternalDelConns
FileLocationStr_InternalWgtConns = "Data_InternalWgtConns.txt"
FileLocationStr_InternalDelConns = "Data_InternalDelConns.txt"
*/


//strdef gj_matrix

//gj_matrix = "gj_matrix.txt"
//////////////////////// Choose the cell type & cells applied Neuromodulation/////////////////////

strdef preface, dirstr
preface = "."

sprint(dirstr, "", preface)


//// Read Cell_type.txt ////
objref Cell_type_file
objref Cell_type_rec
Cell_type_file = new File()
Cell_type_file.ropen("./input/Cell_type.txt")
Cell_type_rec = new Vector()
Cell_type_rec.scanf(Cell_type_file)

//// Read NM.txt ////   Randomly choosen number to decide whether cell has DA and NE or not
objref NM_file
objref NM_rec
NM_file = new File()
NM_file.ropen("./input/NM.txt")
NM_rec = new Vector()
NM_rec.scanf(NM_file)

////Read 3D-Location information(soma)////
objref Location
Location = new Matrix()
strdef locationstr
locationstr="./input/location.txt"

Location = LoadMatrix(locationstr,TotalCellNum,3)

/*
////Read 3D-Location oritation(for 2dends)////
objref oritation
oritation = new Matrix()
strdef oritationstr
oritationstr="oritation.txt"

oritation = LoadMatrix(oritationstr,TotalCellNum,3)

////Define electrode position////
XE = 1250 // um    //3D space dimension is 2.5*1*0.6  (1250,500,300)is the oringal pos of electrode
YE = 500
ZE = 2000//300, -1300 for low, 2000 for high   
*/

////Define random current injection////
objref P_amp_random,I_amp_random
P_amp_random = new Random()
P_amp_random.normal(0.2, 0.05)    //nA,amplitude of current injection follow random distribution

I_amp_random = new Random()
I_amp_random.normal(0.0, 0.00)    //nA,amplitude of current injection follow random distribution


for(i=pc.id;i<NCELL;i+=pc.nhost) {              // Distribute the cells evenly among nodes
	NM_ind = NM_rec.x[i]
//locationx=Location.x[i][0]
//locationy=Location.x[i][1]
//locationz=Location.x[i][2]

//oritationx=oritation.x[i][0]
//oritationy=oritation.x[i][1]
//oritationz=oritation.x[i][2]

	if (i < CellNum_p){								// LAdd cell ratio A:B:C = 6:3:1
		Cell_type_ind = Cell_type_rec.x[i]	
		if (Cell_type_ind <= 5){
			if (NM_ind == 0){
				cell = new Cell_A()
				cell.drv.amp=0.0//P_amp_random.repick()
			}else if (NM_ind == 1){
				//cell = new Cell_ADA()
                cell = new Cell_A()
				cell.drv.amp=0.0//P_amp_random.repick()
			}else if (NM_ind == 2){
				//cell = new Cell_ANE()
                cell = new Cell_A()
				cell.drv.amp=0.0//P_amp_random.repick()
			}else{
				//cell = new Cell_ADANE()
                cell = new Cell_A()
				cell.drv.amp=0.0//P_amp_random.repick()
			}
		}else if(Cell_type_ind <= 8){
			if (NM_ind == 0){
				cell = new Cell_B()
				cell.drv.amp=0.0//P_amp_random.repick()
			}else if (NM_ind == 1){
				//cell = new Cell_BDA()
                cell = new Cell_B()
				cell.drv.amp=0.0//P_amp_random.repick()
			}else if (NM_ind == 2){
				//cell = new Cell_BNE()
                cell = new Cell_B()
				cell.drv.amp=0.0//P_amp_random.repick()
			}else{
				//cell = new Cell_BDANE()
                cell = new Cell_B()
				cell.drv.amp=0.0//P_amp_random.repick()
			}
		}else{
			if (NM_ind == 0){
				cell = new Cell_C()
				cell.drv.amp=0.0//P_amp_random.repick()
			}else if (NM_ind == 1){
				//cell = new Cell_CDA()
                cell = new Cell_C()
				cell.drv.amp=0.0//P_amp_random.repick()
			}else if (NM_ind == 2){
				//cell = new Cell_CNE()
                cell = new Cell_C()
				cell.drv.amp=0.0//P_amp_random.repick()
			}else{
				//cell = new Cell_CDANE()
                cell = new Cell_C()
				cell.drv.amp=0.0//P_amp_random.repick()
			}
		}
	}else{
		cell = new InterneuronCell()            // Create 200 Interneuron cells (cell 800 ~ cell 999) 
	    cell.drv.amp=0.0//I_amp_random.repick()
	}
	cells.append(cell)                          // Add this cell to the list (otherwise its lost!)
	pc.set_gid2node(i, pc.id)                   // Associate �i?with this node id
												// nc = (create netcon object on cell)
	nc = cell.connect2target(nil) 				// attach spike detector $
	nc.delay = 2
	nc.weight = 1
	pc.cell(i, nc)								// associate gid i with spike detector
												// Associate i with the netcon (so that the cluster 
	 		                                    // knows where the spikes are coming from)													
}

//////////////////////////////////////////////////////////////
//////////////  Connections for LA NET  //////////////////////
//////////////////////////////////////////////////////////////

tonetrial=44
LAPtotal = 800
IDcelltotal=200

objref nclist, cellid,bgnclist,Inplist

//objref tone2LAPsyn[1800],tone2LAPcon[1800][tonetrial],shock2LAPsyn[800],shock2LAPcon[1800],LAP2LAPsyn[100000],LAP2LAPcon[100000]
//objref tone2Isyn[2001],tone2Icon[2001][tonetrial],shock2Isyn[1001],shock2Icon[1001]

objref fluc[TotalCellNum][2]
//objref bg2Isyn[10000],bg2Icon[10000]
//objref Tone_gen[2000]


Inplist = new List()
nclist = new List()

bgnclist = new List()

//// Read Cell_list--- list of files whose output,weight changes and ca+ concentration, will be printed ////
	objref op_file
	objref op_rec
	op_file = new File()
	op_file.ropen("./input/Cell_list.txt")
	op_rec = new Vector()
	op_rec.scanf(op_file)
	cell_plots = op_rec.size
    
    
    
//// Read Cell_list--- list of files only contribute to LFPs ////
	/*objref op_file_LFP
	objref op_rec_LFP
	op_file_LFP = new File()
	op_file_LFP.ropen("./input/IDs_LFP.txt")
	op_rec_LFP = new Vector()
	op_rec_LFP.scanf(op_file_LFP)*/
	//cell_plots = op_rec.size
	


/////////////////////////////////////////////////////////
///////////////Pyramid cells connections/////////////////	
/////////////////////////////////////////////////////////
objref noiseRandObj[TotalCellNum][2]

////////////////////// Single-Point BACKGROUNG noise OR PYRAMIDAL CELLS //////////////////////
for m = 0, CellNum_p-1{
    if(!pc.gid_exists(m)) { continue }				// Can't connect to target if it doesn't exist 
													// on the node ("continue") skips rest of code
	//bggen[m] = new BgGen(3,0,tstop,30,dt,m)
	cellid = pc.gid2cell(m)                     	// get GID object from ID	
	///for exc noise///////////////
	noiseRandObj[m][0]=new Random()
    noiseRandObj[m][0].Random123(m+100)  //# set lowindex to gid, set highindex to what?   
    noiseRandObj[m][0].normal(0,1)
	
	cellid.soma fluc[m][0] = new Gfluct2_exc(0.5)
    
    //fluc[m][0].std_i = 0.0264//0.0264
    fluc[m][0].g_e0 = 0.0032//0.010//0.015//0.009//0.009//0.009   cannot be too high, otherwise would saturate, same for interneuron
    fluc[m][0].std_e = 0.003//0.002//0.002//0.012		// 4 times larger
    //fluc[m][0].g_i0 = 0.09//0.09
fluc[m][0].setRandObj(noiseRandObj[m][0])

///for inh noise///////////////
	noiseRandObj[m][1]=new Random()
    noiseRandObj[m][1].Random123(m+100+10000)  //# set lowindex to gid, set highindex to what?   
    noiseRandObj[m][1].normal(0,1)
	
	cellid.soma fluc[m][1] = new Gfluct2_inh(0.5)
    //fluc[m][1].std_e = 0.012//0.012		// 4 times larger   
    //fluc[m][1].g_e0 = 0.009//0.009
    fluc[m][1].g_i0 = 0.021//0.07//0.09//0.09
    fluc[m][1].std_i = 0.008//0.02//0.02//0.02//0.02//0.0264
fluc[m][1].setRandObj(noiseRandObj[m][1])
	
}	


///connect extrinsic inputs

////import connections/////
strdef E2P_str,E2P_size_str
//sprint(PR2P_str,"./input/PR2P") 
//sprint(PR2P_size_str,"./input/PR2P_size")
sprint(E2P_str,"./input/E2P") 
sprint(E2P_size_str,"./input/E2P_size")

///for PR
/*objref PR2P_size_matrix,PR2P_matrix
PR2P_size_matrix = new Matrix()
PR2P_size_matrix = LoadMatrix(PR2P_size_str,1,2)

PR2P_matrix = new Matrix()
PR2P_matrix = LoadMatrix(PR2P_str,PR2P_size_matrix.x[0][0],PR2P_size_matrix.x[0][1]) 

Inputnum_PR=PR2P_size_matrix.x[0][0] ///how many PR
PR_connectnum=PR2P_size_matrix.x[0][1]   ///each PR can connect how many # of cells
*/
///for Extrinsic
objref E2P_size_matrix,E2P_matrix
E2P_size_matrix = new Matrix()
E2P_size_matrix = LoadMatrix(E2P_size_str,1,2)

E2P_matrix = new Matrix()
E2P_matrix = LoadMatrix(E2P_str,E2P_size_matrix.x[0][0],E2P_size_matrix.x[0][1]) 

Inputnum_E=E2P_size_matrix.x[0][0] ///how many ER
E_connectnum=E2P_size_matrix.x[0][1]   ///each ER can connect how many # of cells

////import connections to INTs/////
strdef E2I_str,E2I_size_str
sprint(E2I_str,"./input/E2I") 
sprint(E2I_size_str,"./input/E2I_size")

///for Extrinsic
objref E2I_size_matrix,E2I_matrix
E2I_size_matrix = new Matrix()
E2I_size_matrix = LoadMatrix(E2I_size_str,1,2)

E2I_matrix = new Matrix()
E2I_matrix = LoadMatrix(E2I_str,E2I_size_matrix.x[0][0],E2I_size_matrix.x[0][1]) 


Inputnum_I=E2I_size_matrix.x[0][0] ///how many ER
I_connectnum=E2I_size_matrix.x[0][1]   ///each ER can connect how many # of cells
////import Extrinsic inputs spikes/////
//strdef spikesmatrix_E_str,spikesmatrix_E_size_str
//sprint(spikesmatrix_E_str,"./input/spikesmatrix") 
//sprint(spikesmatrix_E_size_str,"./input/spikesmatrix_size")

//objref spikesmatrix_E_size_matrix,spikesmatrix_E_matrix
//spikesmatrix_E_size_matrix = new Matrix()
//spikesmatrix_E_size_matrix = LoadMatrix(spikesmatrix_E_size_str,1,2)

//spikesmatrix_E_matrix = new Matrix()
//spikesmatrix_E_matrix = LoadMatrix(spikesmatrix_E_str,spikesmatrix_E_size_matrix.x[0][0],spikesmatrix_E_size_matrix.x[0][1]) 

strdef Etn_spikes_str,Etn_spikes_ind_str
sprint(Etn_spikes_str,"./input/spikesmatrix_op")
sprint(Etn_spikes_ind_str,"./input/spikes_ind")

objref Etn_spikes_file,Etn_spikes_ind_file
Etn_spikes_file=new File()
Etn_spikes_ind_file=new File()
Etn_spikes_file.ropen(Etn_spikes_str)
Etn_spikes_ind_file.ropen(Etn_spikes_ind_str)

objref Etn_spikes,Etn_spikes_ind
Etn_spikes=new Vector()
Etn_spikes_ind=new Vector()
Etn_spikes.scanf(Etn_spikes_file)
Etn_spikes_ind.scanf(Etn_spikes_ind_file)

//////
{load_file("function_ConnectInputs_invivo_op.hoc")}

//InputsynListpercell= new List()
//ncl = new List()     //to record the spiking times of input

//InputSynMatrix = LoadMatrix(FileLocationStr_InputSynConns,InputNum,TotalCellNum)
//InputThrMatrix = LoadMatrix(FileLocationStr_InputThrConns,InputNum,TotalCellNum)
//InputWgtMatrix = LoadMatrix(FileLocationStr_InputWgtConns,InputNum,TotalCellNum)
//InputDelMatrix = LoadMatrix(FileLocationStr_InputDelConns,InputNum,TotalCellNum)


	
	
	
///connect PR
/*
for rank=0, pc.nhost-1 { // host 0 first, then 1, 2, etc.
//pc.barrier()
		if (rank==pc.id) {
//ConnectInputs(InputSynMatrix,InputWgtMatrix,InputDelMatrix,InputNum,TotalCellNum,CellNum)	
ConnectInputs_PR()
}
pc.barrier()
}
*/
///connect ER

for rank=0, pc.nhost-1 { // host 0 first, then 1, 2, etc.
//pc.barrier()
		if (rank==pc.id) {
//ConnectInputs(InputSynMatrix,InputWgtMatrix,InputDelMatrix,InputNum,TotalCellNum,CellNum)	
ConnectInputs_E()
}
pc.barrier()
}

for rank=0, pc.nhost-1 { // host 0 first, then 1, 2, etc.
//pc.barrier()
		if (rank==pc.id) {
//ConnectInputs(InputSynMatrix,InputWgtMatrix,InputDelMatrix,InputNum,TotalCellNum,CellNum)	
ConnectInputs_I()
}
pc.barrier()
}
/*objref bg2LAPsyn[Inputnum_PR][TotalCellNum],bg2LAPcon[Inputnum_PR][TotalCellNum],bggen[Inputnum_PR]
objref bgnclist,bag_vec[Inputnum_PR][PR_connectnum],baglist
objref rc_stimfreq
bgnclist=new List()
baglist = new List()
for i = 0, Inputnum_PR-1{
{rc_stimfreq = new Random(i+1)}
//stim_freq = rc_stimfreq.lognormal(1,3)
stim_freq=2
//bggen[i] = new BgGen(stim_freq,0,tstop,30,dt,i)
bggen[i] = new BgGen(stim_freq,0,tstop,30,dt,100)
for j=0,PR_connectnum-1 {
cellgid = PR2P_matrix.x[i][j]
if (cellgid>=0) {
if(!pc.gid_exists(cellgid)) { continue }
    bag_vec[i][j] = new Vector()
	cellid = pc.gid2cell(cellgid)                     	// get GID object from ID	
	cellid.dend bg2LAPsyn[i][j] = new bg2pyr(0.5)
	bg2LAPsyn[i][j].initW = 13.0 //6.3
	bg2LAPcon[i][j] = new NetCon(bggen[i].intfire1,bg2LAPsyn[i][j],1,1,1)
    //bgnclist.append(bg2LAPcon[i][j])
    bg2LAPcon[i][j].record(bag_vec[i][j])
    cellid.baglist.append(bag_vec[i][j])
}
}
}
*/

/*for m = 0, CellNum_p-1{
    if(!pc.gid_exists(m)) { continue }				// Can't connect to target if it doesn't exist 
													// on the node ("continue") skips rest of code
	bggen[m] = new BgGen(3,0,tstop,30,dt,m)
	cellid = pc.gid2cell(m)                     	// get GID object from ID	
	cellid.dend bg2LAPsyn[m] = new bg2pyr(0.5)
	bg2LAPsyn[m].initW = 13.0 //6.3
	bg2LAPcon[m] = new NetCon(bggen[m].intfire1,bg2LAPsyn[m],1,1,1)
    }
    */

    
    
    
////////////////////////////////////////////////////
//////////   Interneuroncell connection  ///////////
////////////////////////////////////////////////////

//////////////////////single point BACKGROUNG fluctuation FOR INTERNEURONS//////////////////////
for m = CellNum_p, TotalCellNum-1{
    if(!pc.gid_exists(m)) { continue }				// Can't connect to target if it doesn't exist 
													// on the node ("continue") skips rest of code		
	//bggen[m] = new BgGen(5,0,tstop,20,dt,m)
	cellid = pc.gid2cell(m)                     	// get GID object from ID	
     ///for exc noise///////////////
	noiseRandObj[m][0]=new Random()
    noiseRandObj[m][0].Random123(m+100)  //# set lowindex to gid, set highindex to what?   
    noiseRandObj[m][0].normal(0,1)
	
	cellid.soma fluc[m][0] = new Gfluct2_exc(0.5)
	fluc[m][0].g_e0 = 0.00121//0.005//0.0121//0.4//0.12//0.09//0.009//0.0121
    fluc[m][0].std_e = 0.00012//0.003//0.012//0.012		// 4 times larger
    //fluc[m][0].std_i = 0.0264//0.0264
    
    //fluc[m][0].g_i0 = 0.09//0.09
fluc[m][0].setRandObj(noiseRandObj[m][0])

///for inh noise///////////////
	noiseRandObj[m][1]=new Random()
    noiseRandObj[m][1].Random123(m+100+10000)  //# set lowindex to gid, set highindex to what?   
    noiseRandObj[m][1].normal(0,1)
	
	cellid.soma fluc[m][1] = new Gfluct2_inh(0.5)
    //fluc[m][1].std_e = 0.012//0.012		// 4 times larger
	fluc[m][1].g_i0 = 0.00573//0.003//0.0573//0.0573
    fluc[m][1].std_i = 0.00264//0.0005//0.0264//0.0264
    //fluc[m][1].g_e0 = 0.009//0.009

fluc[m][1].setRandObj(noiseRandObj[m][1])
}


////load several files for connection/////
//strdef E2E_syn_str,I2I_syn_str,I2P_syn_str,P2I_syn_str,GAP_syn_str
//strdef PP_size_str,II_size_str,IP_size_str,PI_size_str,GAP_size_str
//strdef GAP_syn_str,GAP_size_str
//strdef E2E_wgt_str,I2I_wgt_str,I2P_wgt_str,P2I_wgt_str
//strdef E2E_del_str,I2I_del_str,I2P_del_str,P2I_del_str

strdef syn_str,syn_ind_str
sprint(syn_str,"./input/active_syn_op")
sprint(syn_ind_str,"./input/active_syn_ind")

objref syn_connect_file,syn_ind_file
syn_connect_file=new File()
syn_ind_file=new File()
syn_connect_file.ropen(syn_str)
syn_ind_file.ropen(syn_ind_str)

objref syn_connect,syn_ind
syn_connect=new Vector()
syn_ind=new Vector()
syn_connect.scanf(syn_connect_file)
syn_ind.scanf(syn_ind_file)


////load for GAP junction info

strdef GAP_str,GAP_ind_str,GAP_transferID_str
sprint(GAP_str,"./input/active_syn_GAP_op")
sprint(GAP_ind_str,"./input/active_GAP_ind")
sprint(GAP_transferID_str,"./input/GAPid")

objref GAP_connect_file,GAP_ind_file,GAP_transferID_file
GAP_connect_file=new File()
GAP_ind_file=new File()
GAP_transferID_file=new File()
GAP_connect_file.ropen(GAP_str)
GAP_ind_file.ropen(GAP_ind_str)
GAP_transferID_file.ropen(GAP_transferID_str)

objref GAP_connect,GAP_ind,GAP_transferID
GAP_connect=new Vector()
GAP_ind=new Vector()
GAP_transferID=new Vector()
GAP_connect.scanf(GAP_connect_file)
GAP_ind.scanf(GAP_ind_file)
GAP_transferID.scanf(GAP_transferID_file)


//print "entire connections is ", syn_connect.size(), " index size is ", syn_ind.size()

//sprint(E2E_syn_str,"./input/active_syn_P2P")
//sprint(I2I_syn_str,"./input/active_syn_I2I")
//sprint(I2P_syn_str,"./input/active_syn_I2P")
//sprint(P2I_syn_str,"./input/active_syn_P2I_reversed")  
//sprint(GAP_syn_str,"./input/active_syn_GAP")  


//sprint(PP_size_str,"./input/PP_size") 
//sprint(II_size_str,"./input/II_size")
//sprint(PI_size_str,"./input/PI_size")
//sprint(IP_size_str,"./input/IP_size")
//sprint(GAP_size_str,"./input/GAP_size")


/*sprint(E2E_wgt_str,"./input/active_syn_P2P_weight") 
sprint(I2I_wgt_str,"./input/active_syn_I2I_weight")
sprint(I2P_wgt_str,"./input/active_syn_I2P_weight")
sprint(P2I_wgt_str,"./input/active_syn_P2I_weight") 

sprint(E2E_del_str,"./input/active_syn_P2P_delay") 
sprint(I2I_del_str,"./input/active_syn_I2I_delay")
sprint(I2P_del_str,"./input/active_syn_I2P_delay")
sprint(P2I_del_str,"./input/active_syn_P2I_delay") 
*/


//objref PP_size_matrix,E2E_syn_matrix,E2E_wgt_matrix,E2E_del_matrix
//PP_size_matrix = new Matrix()
//PP_size_matrix = LoadMatrix(PP_size_str,1,2)

//E2E_syn_matrix = new Matrix()
//E2E_syn_matrix = LoadMatrix(E2E_syn_str,PP_size_matrix.x[0][0],PP_size_matrix.x[0][1])

//E2E_wgt_matrix = new Matrix()
//E2E_wgt_matrix = LoadMatrix(E2E_wgt_str,PP_size_matrix.x[0][0],PP_size_matrix.x[0][1])

//E2E_del_matrix = new Matrix()
//E2E_del_matrix = LoadMatrix(E2E_del_str,PP_size_matrix.x[0][0],PP_size_matrix.x[0][1])

//objref II_size_matrix,I2I_syn_matrix,I2I_wgt_matrix,I2I_del_matrix
//II_size_matrix = new Matrix()
//II_size_matrix = LoadMatrix(II_size_str,1,2)

//I2I_syn_matrix = new Matrix()
//I2I_syn_matrix = LoadMatrix(I2I_syn_str,II_size_matrix.x[0][0],II_size_matrix.x[0][1])

//I2I_wgt_matrix = new Matrix()
//I2I_wgt_matrix = LoadMatrix(I2I_wgt_str,II_size_matrix.x[0][0],II_size_matrix.x[0][1])

//I2I_del_matrix = new Matrix()
//I2I_del_matrix = LoadMatrix(I2I_del_str,II_size_matrix.x[0][0],II_size_matrix.x[0][1])


//objref IP_size_matrix,I2P_syn_matrix,I2P_wgt_matrix,I2P_del_matrix
//IP_size_matrix = new Matrix()
//IP_size_matrix = LoadMatrix(IP_size_str,1,2)

//I2P_syn_matrix = new Matrix()
//I2P_syn_matrix = LoadMatrix(I2P_syn_str,IP_size_matrix.x[0][0],IP_size_matrix.x[0][1])

//I2P_wgt_matrix = new Matrix()
//I2P_wgt_matrix = LoadMatrix(I2P_wgt_str,IP_size_matrix.x[0][0],IP_size_matrix.x[0][1])

//I2P_del_matrix = new Matrix()
//I2P_del_matrix = LoadMatrix(I2P_del_str,IP_size_matrix.x[0][0],IP_size_matrix.x[0][1])


//objref PI_size_matrix,P2I_syn_matrix_reversed,P2I_wgt_matrix,P2I_del_matrix
//PI_size_matrix = new Matrix()
//PI_size_matrix = LoadMatrix(PI_size_str,1,2)

//P2I_syn_matrix_reversed = new Matrix()
//P2I_syn_matrix_reversed = LoadMatrix(P2I_syn_str,PI_size_matrix.x[0][0],PI_size_matrix.x[0][1])

//P2I_wgt_matrix = new Matrix()
//P2I_wgt_matrix = LoadMatrix(P2I_wgt_str,PI_size_matrix.x[0][0],PI_size_matrix.x[0][1])

//P2I_del_matrix = new Matrix()
//P2I_del_matrix = LoadMatrix(P2I_del_str,PI_size_matrix.x[0][0],PI_size_matrix.x[0][1])

/*objref GAP_size_matrix,GAP_syn_matrix
GAP_size_matrix = new Matrix()
GAP_size_matrix = LoadMatrix(GAP_size_str,1,2)

GAP_syn_matrix = new Matrix()
GAP_syn_matrix = LoadMatrix(GAP_syn_str,GAP_size_matrix.x[0][0],GAP_size_matrix.x[0][1])
*/


objref saveM
saveM = new File()

if(pc.id==0){     //"wopen" once by node 0 to clear the contents of the file
saveM.wopen("Matrix_NEW")
saveM.close()
}

{load_file("function_ConnectTwoCells.hoc")}
{load_file("function_ConnectInternal_simplify_online_op.hoc")}
for rank=0, pc.nhost-1 { // host 0 first, then 1, 2, etc.
		if (rank==pc.id) {
		//saveM.aopen("Matrix_NEW")
ConnectInternal()

}
pc.barrier()
}

//{load_file("function_ConnectInternal_simplify.hoc")}	
/*{load_file("function_ConnectInternal_simplify_online.hoc")}
for rank=0, pc.nhost-1 { // host 0 first, then 1, 2, etc.
		if (rank==pc.id) {
		//saveM.aopen("Matrix_NEW")
ConnectInternal_EE()

}

pc.barrier()
}
for rank=0, pc.nhost-1 { // host 0 first, then 1, 2, etc.
		if (rank==pc.id) {
		//saveM.aopen("Matrix_NEW")
ConnectInternal_II()

}

pc.barrier()
}

for rank=0, pc.nhost-1 { // host 0 first, then 1, 2, etc.
		if (rank==pc.id) {
		//saveM.aopen("Matrix_NEW")
ConnectInternal_IP()

}

pc.barrier()
}

for rank=0, pc.nhost-1 { // host 0 first, then 1, 2, etc.
		if (rank==pc.id) {
		//saveM.aopen("Matrix_NEW")
ConnectInternal_PI_reversed()

}

pc.barrier()
}
*/

{load_file("function_ConnectInternal_gj_simplify.hoc")}	

for rank=0, pc.nhost-1 { // host 0 first, then 1, 2, etc.
		if (rank==pc.id) {
		
ConnectInternal_gj_simplify()

}

pc.barrier()
}

for rank=0, pc.nhost-1 { // host 0 first, then 1, 2, etc.
		
{ pc.setup_transfer() }	

}


//////voltage record by Feng////////////////////////////////////////////////////////////////////////////
objref Volrec[TotalCellNum], vollist
vollist = new List()

proc RecVol() {  local i
for i=0,cell_plots-1{
op = op_rec.x[i]
if(pc.gid_exists(op)){
cellid = pc.gid2cell(op)
Volrec[op] = new Vector()
Volrec[op].record(&cellid.soma.v(0.5),1)
vollist.append(Volrec[op])
}
}
}
RecVol()

//////LFP record by Feng////////////////////////////////////////////////////////////////////////////
/*objref LFPrec[1000], LFPlist
LFPlist = new List()

proc LFPVol() {  local i
for i=0,cell_plots-1{
op = op_rec.x[i]
if(pc.gid_exists(op)){
cellid = pc.gid2cell(op)
print cellid
LFPrec[op] = new Vector()
LFPrec[op].record(&cellid.dend.LFPtemp_xtra,1)
LFPlist.append(LFPrec[op])
}
}
}
LFPVol()
*/

///////save information for internal connections /////////////////////
/*objref inputwgtfile
strdef inputwgtfilename
sprint(inputwgtfilename,"internalconn.dat")
inputwgtfile = new File()
inputwgtfile.wopen(inputwgtfilename)
inputwgtfile.close()

proc SaveInput3() { local i
	for rank=0, pc.nhost-1 { // host 0 first, then 1, 2, etc.
	if (rank==pc.id) {
			for i=0, synlist.count()-1 {
			inputwgtfile.aopen(inputwgtfilename)
			inputwgtfile.printf("%d\t %7.2f\t %7.2f\n", synlist.o(i).pregid,synlist.o(i).postgid,nclist.o(i).delay)
			}
			inputwgtfile.close()
		}
		pc.barrier() // wait for all hosts to get to this point
}
}

SaveInput3()
*/


objref tvec, idvec 										// will be Vectors that record all spike times (tvec)
														// and the corresponding id numbers of the cells that spiked (idvec)
proc spikerecord() {local i localobj nc, nil

	tvec = new Vector()
	idvec = new Vector()
	for i=0, cells.count-1 {
	  nc = cells.object(i).connect2target(nil)
	  nc.record(tvec, idvec, nc.srcgid)
														// the Vector will continue to record spike times even after the NetCon has been destroyed
	}
}

spikerecord()
{pc.set_maxstep(10)}
stdinit()
t1 = startsw()
{pc.psolve(tstop)}
t2 = startsw()

print "model setup time ", t1-t0, " run time ", t2-t1, " total ", t2-t0


/////record input////
objref f_Bg
strdef Input

proc recinput() {
for i = 0,CellNum_p-1 {
if(!pc.gid_exists(i)) { continue }
cellid = pc.gid2cell(i)
if (cellid.baglist.count()>0) {
for j=0,cellid.baglist.count()-1{
    f_Bg = new File()
	sprint(Input,"/data/ffeng/inputs/inputs_%d_%d",i,j)
	f_Bg.wopen(Input)
	cellid.baglist.o[j].printf(f_Bg)
	f_Bg.close()
}
}
}
}
//recinput()

/////save voltage////
objref f_volt
strdef vols

proc SavVol() { local i,d 

for i = 0,cell_plots-1 {
op = op_rec.x[i]
if(pc.gid_exists(op)){
sprint(vols,"./volts/volts_%d",op) 
f_volt = new File()
f_volt.wopen(vols)
d = vollist.index(Volrec[op])
vollist.o[d].printf(f_volt)
f_volt.close()  
}
}
}
//SavVol()

////load electrode array positions and rotation info of soma for each neuron
objref oritation,elec_coords
oritation = new Matrix()
elec_coords = new Matrix()

strdef oritationstr,elec_coords_str
oritationstr="./input/oritation.txt"
elec_coords_str="./input/elec_coords.txt"

Location.muls(1e3)  //convert to um
oritation = LoadMatrix(oritationstr,TotalCellNum,3)
elec_coords = LoadMatrix(elec_coords_str,1*1*1,3)
load_file("function_calcconduc.hoc")

objref Location_single,oritation_single,elec_single
Location_single = new Vector()
oritation_single = new Vector()
elec_single = new Vector()

sigma=0.3
objref LFPrecording_len
LFPrecording_len=new Vector(1)
root_cell_id=3
///to define length of LFP automatically
if (pc.gid_exists(root_cell_id)) { 
cellid = pc.gid2cell(root_cell_id)
myid = pc.id()
//print myid
//print "dsb"
LFPrecording_len.x[0]=cellid.tlist.o(0).size()
}
pc.barrier()
pc.allreduce(LFPrecording_len,1)
//pc.broadcast(LFPrecording_len,myid)
//pc.barrier()
//print LFPrecording_len.x[0]

//LFPrecoridng_len=tstop/1

//objref LFP_multi[elec_coords.nrow()]   ///store LFP for multiple electordes
objref LFP_per_core  ////to record sum of LFP per core based on the same electrode
objref LFP_comp_temp_PN[CellNum_p][modelcompartment_num],LFP_comp_temp_ITN[CellNum_interneuron][modelcompartment_num_ITN]
objref LFP_single_file


proc multiLFP() { local m,op,i

for (m=0; m<elec_coords.nrow();m+=1) { // calculate LFP per electrode
elec_single=elec_coords.bcopy(m,0,1,3).to_vector()
LFP_per_core=new Vector(LFPrecording_len.x[0])    ////to record sum of LFP per core based on the same electrode
//print LFP_per_core.size()
 //print LFP_per_core.size() 
     for op = 0,CellNum-1 {
       //op = op_rec_LFP.x[j]
        if(pc.gid_exists(op)){ 
         dis=sqrt((elec_single.x[0]-Location.x[op][0])^2+(elec_single.x[1]-Location.x[op][1])^2+(elec_single.x[2]-Location.x[op][2])^2)
          if (dis<=10e120)  {    //only cells within 500um of electrodes will be counted
         cellid = pc.gid2cell(op)
         Location_single=Location.bcopy(op,0,1,3).to_vector()  ///copy single cell' location info.
         oritation_single=oritation.bcopy(op,0,1,3).to_vector() ///copy single cell' oritation info.
  
        // LFP_multi[m]=new Vector(LFPrecoridng_len)
             
             if (op<CellNum_p) {  /// for PNs               
                 for (i=0; i<cellid.tlist.count(); i+=1) {  ///i stands for segment
                 conduct=calcconduc_PN(Location_single,i,oritation_single,elec_single,dis)  //i=0 for soma, 1-8 for adend, 9-15 for pdend
                 //print conduct
                 LFP_comp_temp_PN[op][i]=new Vector(LFPrecording_len.x[0])
                 LFP_comp_temp_PN[op][i].copy(cellid.tlist.o(i))
                 LFP_comp_temp_PN[op][i].mul(conduct)
                 //print LFP_per_core.size(),cellid.tlist.o(i).size()
                 LFP_per_core.add(LFP_comp_temp_PN[op][i])  ///LFP_single is summed up per node                   
                    }
                } else {  /// for ITNs 
                  for (i=0; i<cellid.tlist.count(); i+=1) {  ///i stands for segment
                   conduct=calcconduc_ITN(Location_single,i,oritation_single,elec_single,dis)  //i=0 for soma, 1-8 for adend, 9-15 for pdend
                   //print conduct
                   LFP_comp_temp_ITN[op-CellNum_p][i]=new Vector(LFPrecording_len.x[0])
                   LFP_comp_temp_ITN[op-CellNum_p][i].copy(cellid.tlist.o(i))
                   LFP_comp_temp_ITN[op-CellNum_p][i].mul(conduct)
                   //print LFP_per_core.size(),cellid.tlist.o(i).size()
                   LFP_per_core.add(LFP_comp_temp_ITN[op-CellNum_p][i])  ///LFP_single is summed up per node
                   }
              }

            }
           }
          }
  
  pc.barrier ()    // wait for all hosts to get to this point
  pc.allreduce(LFP_per_core,1)    ///sum-up contributions from each host to have final LFP
   
  if(pc.id==0){     //open write files on host 0
   strdef LFPs
   sprint(LFPs,"./LFPs/LFP_elec_%d",m) 
   LFP_single_file=new File()
   LFP_single_file.wopen(LFPs)
   LFP_per_core.printf(LFP_single_file)
   LFP_single_file.close()
   }
  pc.barrier ()    // wait for all hosts to get to this point

//LFP_multi[m].copy(LFP_per_core)
//LFP_multimatrix.setcol(m,LFP_multi[m])

}
}
multiLFP()


/////save LFP////
/*
objref f_LFP
strdef LFPs

objref tempmatrix[TotalCellNum]
//tempmatrix = new Matrix()
//tempmatrix.resize(tstop,modelcompartment_num)
//tempmatrix.zero()

proc SavLFP() { local i,d 

for i = 0,op_rec_LFP.size-1 {
op = op_rec_LFP.x[i]
if(pc.gid_exists(op)){
cellid = pc.gid2cell(op)
tempmatrix[op] = new Matrix()
tempmatrix[op].resize(tstop/1+1,modelcompartment_num)  
tempmatrix[op].zero()
for (j=0; j<cellid.tlist.count(); j+=1) {
//print cellid.tlist.count
print cellid.tlist.o(j).size()
tempmatrix[op].setcol(j,cellid.tlist.o(j))
//tlist.o(i).printf(f_allimembrane)
}

sprint(LFPs,"./imem-osci/imem_%d",op) 
f_LFP = new File()
f_LFP.wopen(LFPs)
//d = LFPlist.index(LFPrec[op])
//tempmatrix[op].fprint(0,f_LFP, " %g")
tempmatrix[op].fprint(0,f_LFP, " %.3f")
f_LFP.close()  
}
}
}
SavLFP()
*/


////////////////////////////
// Report simulation results
////////////////////////////

////////////////////////////////
/*
objref savet
savet = new File()
savet.wopen("data")

proc spikeout() { local i, rank
	pc.barrier() // wait for all hosts to get to this point
	for rank=0, pc.nhost-1 { // host 0 first, then 1, 2, etc.
		if (rank==pc.id) {
			for i=0, tvec.size-1 {
			savet.aopen("data")	

			savet.printf("%7.1f\t %d\n", tvec.x[i], idvec.x[i])

			}
		}
		pc.barrier() // wait for all hosts to get to this point
	}

}
spikeout()
savet.close()

*/

// PROCEDURE TO SEND SPIKES TO A FILE "SPIKERASTER"---from PRC way-----------------------
objref spikefile

//sprint(fname,"%g/spikeraster",seed)

spikefile = new File("data")

if(pc.id==0){     //"wopen" once by node 0 to clear the contents of the file
spikefile.wopen()
spikefile.close()
}


proc spikefileout() { local i, rank
pc.barrier() // wait for all hosts to get to this point

for rank=0, pc.nhost-1 { // host 0 first, then 1, 2, etc.

if (rank==pc.id) {
for i=0, tvec.size-1 {
spikefile.aopen()                               //"aopen" to append data
spikefile.printf("%8.4f\t %d\n", tvec.x[i], idvec.x[i])
spikefile.close()
}
}
pc.barrier() // wait for all hosts to get to this point
}
}

spikefileout()


//SaveInput1()
//SaveInternal()

{pc.runworker()}
{pc.done()}
//quit()
