# Supplementary material for: Gamma Oscillations in the Basolateral Amygdala: Biophysical Mechanisms and Computational Consequences
Source: eNeuro. 2019 Feb 5;6(1):ENEURO.0388-18.2018. doi: 10.1523/ENEURO.0388-18.2018 (PMC6361623; doi:10.1523/ENEURO.0388-18.2018)
Supplement: Supplementary Material 1 — Supplementary Code used in article. Download Supplementary Material 1, ZIP file [file sup_enu-eN-NWR-0388-18-s01.zip › sent to eNeuro/BL network model/function_calcconduc.hoc]

// Created by FF (2017)

func calcconduc_PN() { local x_pos,y_pos,z_pos,sec,dmin,dmin2,H,r_sq,ds_comp,Ls,h,l,phi,conduct,r localobj x_end,x_comp,d_end,orilocal,locationlocal,eleclocal
                     //locationlocal= new Vector()
                     //oritationlocal = new Vector(3)
                     //print $o4.x[2]
                     //orilocal= new Vector()
                     //locationlocal = new Vector()
                     //eleclocal = new Vector()
                     //orilocal=$o4 locationlocal=$o2 eleclocal=$o5
                     x_end = new Vector(3)
                     d_end = new Vector(3)
                     x_comp = new Vector(3)
                     dmin = diam_soma_p/2 + diam_shank/2 + extralimit
                     dmin2=dmin*dmin    ///set limit for electrodes
                     sec=$2 //sec=0 for soma,1-8 for adend, 9-15 for pdend
                     if (sec==0) {
				       x_pos=$o1.x[0] y_pos=$o1.x[1] z_pos=$o1.x[2]   ///location of soma
                       xe=$o4.x[0] ye=$o4.x[1] ze=$o4.x[2]   ///location of elec
                       dis_soma=$5
                         if (dis_soma<dmin) {
                         dis_soma=dmin
                         }
                         r = dis_soma
                        } else if (sec>=9) {       ///calculate for pdend
                      ds_comp = abs(pdend_L_p/nseg_pdend_p)
                      //x_end = $o2 - ((sec-nseg_adend_p)*ds_comp+diam_soma_p/2)*oritation(IDs_P(j)+1,:);   
                      //x_end = $o2.sub($o4.mul((sec-nseg_adend_p)*ds_comp+diam_soma_p/2)) //consider soma's dimension
                      x_end.x[0] = $o1.x[0]-((sec-nseg_adend_p)*ds_comp+diam_soma_p/2)*$o3.x[0]
                      x_end.x[1] = $o1.x[1]-((sec-nseg_adend_p)*ds_comp+diam_soma_p/2)*$o3.x[1]
                      x_end.x[2] = $o1.x[2]-((sec-nseg_adend_p)*ds_comp+diam_soma_p/2)*$o3.x[2]
                      //x_comp = -ds_comp*oritation(IDs_P(j)+1,:);
                      //x_comp = $o4.mul(-1*ds_comp)
                      x_comp.x[0] = $o3.x[0]*(-ds_comp)
                      x_comp.x[1] = $o3.x[1]*(-ds_comp)
                      x_comp.x[2] = $o3.x[2]*(-ds_comp)
                      
                      //d_end = location_elec(k_e,:)-x_end;
                      //d_end = $o5.sub(x_end)
                     d_end.x[0] = $o4.x[0]-x_end.x[0]
                     d_end.x[1] = $o4.x[1]-x_end.x[1]
                     d_end.x[2] = $o4.x[2]-x_end.x[2]
                      //H = dot(d_end,x_comp)/ds_comp;
                      //H=d_end.dot(x_comp)
                     H = (d_end.x[0]*x_comp.x[0]+d_end.x[1]*x_comp.x[1]+d_end.x[2]*x_comp.x[2])/ds_comp
                      //r_sq = dot(d_end,d_end)-H*H;
                      //r_sq = d_end.dot(d_end)-H*H
                     r_sq = (d_end.x[0]*d_end.x[0]+d_end.x[1]*d_end.x[1]+d_end.x[2]*d_end.x[2])-H*H
                      Ls = H + ds_comp
                      
                             if (H*Ls>0) {
                                  if (abs(H)>abs(Ls)) {
                                     h = abs(H)
                                     l = abs(Ls)
                                   } else {
                                     h = abs(Ls)
                                     l = abs(H)
                                       }
                                  if (l*l+r_sq<dmin2) {
                                l = sqrt(dmin2-r_sq)   //set limit
                                h = l+ds_comp
                                //n = n+1;
                                     }
                         phi = log((sqrt((h*h)+r_sq)+h)/(sqrt((l*l)+r_sq)+l))
                             } else {
                      // r_sq = max(r_sq,dmin2);     %set limit
                               if (r_sq<dmin2) {
                                  r_sq = dmin2
                                  }
                         phi = log(((sqrt((Ls*Ls)+r_sq)+Ls)*(sqrt((H*H)+r_sq)-H))/r_sq)
                              }
                               //print phi
                              r = ds_comp/phi
                 
                 }  else {     ////calculate for a_dend
                       ds_comp = abs(adend_L_p/nseg_adend_p)
                      //x_end = $o2 - ((sec-nseg_adend_p)*ds_comp+diam_soma_p/2)*oritation(IDs_P(j)+1,:);   
                      //locationlocal=$o2
                      //print locationlocal.x[0]
                      //oritation_local=$o4
                      //x_end = $o2.add($o4.mul(sec*ds_comp+diam_soma_p/2)) //consider soma's dimension
                      //x_end = locationlocal.add(orilocal.mul(sec*ds_comp+diam_soma_p/2))
                      
                      x_end.x[0] = $o1.x[0]+(sec*ds_comp+diam_soma_p/2)*$o3.x[0]
                      x_end.x[1] = $o1.x[1]+(sec*ds_comp+diam_soma_p/2)*$o3.x[1]
                      x_end.x[2] = $o1.x[2]+(sec*ds_comp+diam_soma_p/2)*$o3.x[2]
                      //print x_end.x[0],x_end.x[1],x_end.x[2],$o4.x[2]
                      //x_comp = -ds_comp*oritation(IDs_P(j)+1,:);
                      //x_comp = orilocal.mul(-1*ds_comp)
                      x_comp.x[0] = $o3.x[0]*(ds_comp)
                      x_comp.x[1] = $o3.x[1]*(ds_comp)
                      x_comp.x[2] = $o3.x[2]*(ds_comp)
                      
                      //d_end = location_elec(k_e,:)-x_end;
                      //d_end = $o5.sub(x_end)
                      
                     d_end.x[0] = $o4.x[0]-x_end.x[0]
                     d_end.x[1] = $o4.x[1]-x_end.x[1]
                     d_end.x[2] = $o4.x[2]-x_end.x[2]
                      //H = dot(d_end,x_comp)/ds_comp;
                      //H=d_end.dot(x_comp)/ds_comp
                      H = (d_end.x[0]*x_comp.x[0]+d_end.x[1]*x_comp.x[1]+d_end.x[2]*x_comp.x[2])/ds_comp
                      //r_sq = dot(d_end,d_end)-H*H;
                      //r_sq = d_end.dot(d_end)-H*H
                      r_sq = (d_end.x[0]*d_end.x[0]+d_end.x[1]*d_end.x[1]+d_end.x[2]*d_end.x[2])-H*H
                      Ls = H + ds_comp
                             if (H*Ls>0) {
                                  if (abs(H)>abs(Ls)) {
                                     h = abs(H)
                                     l = abs(Ls)
                                   } else {
                                     h = abs(Ls)
                                     l = abs(H)
                                       }
                                  if (l*l+r_sq<dmin2) {
                                l = sqrt(dmin2-r_sq)   //set limit
                                h = l+ds_comp
                                //n = n+1;
                                     }
                         phi = log((sqrt((h*h)+r_sq)+h)/(sqrt((l*l)+r_sq)+l))
                            } else {
                      // r_sq = max(r_sq,dmin2);     %set limit
                               if (r_sq<dmin2) {
                                  r_sq = dmin2
                                  }
                         phi = log( ((sqrt((Ls*Ls)+r_sq)+Ls)*(sqrt((H*H)+r_sq)-H))/r_sq )
                              }
                              //print phi,r_sq,Ls,H
                              r = ds_comp/phi
                 }
                 
                 conduct = 1/(4*PI*r*sigma)*0.1  //LFP unit is 100uV.
                 return conduct
}       
 
 func calcconduc_ITN() { local x_pos,y_pos,z_pos,sec,dmin,dmin2,H,r_sq,ds_comp,Ls,h,l,phi,conduct localobj x_end,x_comp,d_end,orilocal,locationlocal,eleclocal
                     //locationlocal= new Vector()
                     //oritationlocal = new Vector(3)
                     //print $o4.x[2]
                     //orilocal= new Vector()
                     //locationlocal = new Vector()
                     //eleclocal = new Vector()
                     //orilocal=$o4 locationlocal=$o2 eleclocal=$o5
                     x_end = new Vector(3)
                     d_end = new Vector(3)
                     x_comp = new Vector(3)
                     dmin = diam_soma_I/2 + diam_shank/2 + extralimit                     dmin2=dmin*dmin    ///set limit for electrodes
                     sec=$2 //sec=0 for soma,1-8 for adend, 9-15 for pdend
                     if (sec==0) {
				       x_pos=$o1.x[0] y_pos=$o1.x[1] z_pos=$o1.x[2]   ///location of soma
                       xe=$o4.x[0] ye=$o4.x[1] ze=$o4.x[2]   ///location of elec
                       dis_soma=$5
                         if (dis_soma<dmin) {
                         dis_soma=dmin
                         }
                         r = dis_soma
                        } else {     ////calculate for a_dend
                       ds_comp = abs(dend_L_I/nseg_dend_I)
                      //x_end = $o2 - ((sec-nseg_adend_p)*ds_comp+diam_soma_p/2)*oritation(IDs_P(j)+1,:);   
                      //locationlocal=$o2
                      //print locationlocal.x[0]
                      //oritation_local=$o4
                      //x_end = $o2.add($o4.mul(sec*ds_comp+diam_soma_p/2)) //consider soma's dimension
                      //x_end = locationlocal.add(orilocal.mul(sec*ds_comp+diam_soma_p/2))
                      
                      x_end.x[0] = $o1.x[0]+(sec*ds_comp+diam_soma_I/2)*$o3.x[0]
                      x_end.x[1] = $o1.x[1]+(sec*ds_comp+diam_soma_I/2)*$o3.x[1]
                      x_end.x[2] = $o1.x[2]+(sec*ds_comp+diam_soma_I/2)*$o3.x[2]
                      //print x_end.x[0],x_end.x[1],x_end.x[2],$o4.x[2]
                      //x_comp = -ds_comp*oritation(IDs_P(j)+1,:);
                      //x_comp = orilocal.mul(-1*ds_comp)
                      x_comp.x[0] = $o3.x[0]*(ds_comp)
                      x_comp.x[1] = $o3.x[1]*(ds_comp)
                      x_comp.x[2] = $o3.x[2]*(ds_comp)
                      
                      //d_end = location_elec(k_e,:)-x_end;
                      //d_end = $o5.sub(x_end)
                      
                     d_end.x[0] = $o4.x[0]-x_end.x[0]
                     d_end.x[1] = $o4.x[1]-x_end.x[1]
                     d_end.x[2] = $o4.x[2]-x_end.x[2]
                      //H = dot(d_end,x_comp)/ds_comp;
                      //H=d_end.dot(x_comp)/ds_comp
                      H = (d_end.x[0]*x_comp.x[0]+d_end.x[1]*x_comp.x[1]+d_end.x[2]*x_comp.x[2])/ds_comp
                      //r_sq = dot(d_end,d_end)-H*H;
                      //r_sq = d_end.dot(d_end)-H*H
                      r_sq = (d_end.x[0]*d_end.x[0]+d_end.x[1]*d_end.x[1]+d_end.x[2]*d_end.x[2])-H*H
                      Ls = H + ds_comp
                             if (H*Ls>0) {
                                  if (abs(H)>abs(Ls)) {
                                     h = abs(H)
                                     l = abs(Ls)
                                   } else {
                                     h = abs(Ls)
                                     l = abs(H)
                                       }
                                  if (l*l+r_sq<dmin2) {
                                l = sqrt(dmin2-r_sq)   //set limit
                                h = l+ds_comp
                                //n = n+1;
                                     }
                         phi = log((sqrt((h*h)+r_sq)+h)/(sqrt((l*l)+r_sq)+l))
                            } else {
                      // r_sq = max(r_sq,dmin2);     %set limit
                               if (r_sq<dmin2) {
                                  r_sq = dmin2
                                  }
                         phi = log( ((sqrt((Ls*Ls)+r_sq)+Ls)*(sqrt((H*H)+r_sq)-H))/r_sq )
                              }
                              //print phi,r_sq,Ls,H
                              r = ds_comp/phi
                 }
                 
                 conduct = 1/(4*PI*r*sigma)*0.1  //LFP unit is 100uV.
                 return conduct
}       
               
///////////////////////////////////////////////////////////
