# Supplementary material for: Gamma Oscillations in the Basolateral Amygdala: Biophysical Mechanisms and Computational Consequences
Source: eNeuro. 2019 Feb 5;6(1):ENEURO.0388-18.2018. doi: 10.1523/ENEURO.0388-18.2018 (PMC6361623; doi:10.1523/ENEURO.0388-18.2018)
Supplement: Supplementary Material 1 — Supplementary Code used in article. Download Supplementary Material 1, ZIP file [file sup_enu-eN-NWR-0388-18-s01.zip › sent to eNeuro/BL network model/function_ConnectInternal_gj_simplify.hoc]

//By Pirate Henry 2011 and modified by Dongbeom


//objref InternalSynMatrix_gj
//InternalSynMatrix_gj = new Matrix()
//InternalThrMatrix = new Matrix()
//InternalWgtMatrix = new Matrix()
//InternalDelMatrix = new Matrix()

//InternalSynMatrix_gj = LoadMatrix(gj_matrix,CellNum_interneuron,CellNum_interneuron)

//InternalThrMatrix = LoadMatrix(FileLocationStr_InternalThrConns,TotalCellNum,TotalCellNum)
//InternalWgtMatrix = LoadMatrix(FileLocationStr_InternalWgtConns,TotalCellNum,TotalCellNum)


objref par_gaps  
par_gaps= new List()
    proc par_gap_create1() {localobj c, g
	c = pc.gid2obj($1)
	c.soma {
		g = new HalfGap(.5)
		par_gaps.append(g)
		pc.target_var(g, &g.vgap, $2)
		pc.source_var(&v(.5), $3)
		g.r = 5000
	}
}

/*
//example//
//0<-->2////
    tgid=0
    id_0=0
    objref tcell,gapt
    if(pc.gid_exists(tgid)) {
    
    par_gap_create1(tgid,id_0+1,id_0)
    }
        
    tgid=2

    if(pc.gid_exists(tgid)) {
    par_gap_create1(tgid,id_0,id_0+1)
    }
 ////0<-->1////
   
    tgid=0
    id_0=2
    objref tcell,gapt
    if(pc.gid_exists(tgid)) {
    
    par_gap_create1(tgid,id_0+1,id_0)
    }
    
        tgid=1
    objref tcell,gapt
    if(pc.gid_exists(tgid)) {
    
    par_gap_create1(tgid,id_0,id_0+1)
    }
*/
    
objref precell, postcell

proc ConnectInternal_gj_simplify() { local i,j,postid,preid,synid_gj,postid_real,preid_real localobj GAPsynidvec
	//{pc.barrier()}
    for i = 0,CellNum_interneuron-1 {
        ind_start=0+2*i
        ind_stop=1+2*i
        preid=i+CellNum_p
        
        if (GAP_ind.x[ind_start]<=GAP_ind.x[ind_stop]) {
        
        GAPsynidvec=GAP_connect.at(GAP_ind.x[ind_start],GAP_ind.x[ind_stop])
        //GAPsynidvec.printf
         for j=0,GAPsynidvec.size()-1 {
          postid=GAPsynidvec.x[j]
          //print "preid: ", i," postid: ", postid
          preid_gap_start=2*GAP_transferID.x[i]    //// gid only used for gap junction transfer
          //preid_gap_start=preid_gap_start+j+1
        ///pre-->post///
         if(pc.gid_exists(preid)) {               
        par_gap_create1(preid,preid_gap_start+2*j+1,preid_gap_start+2*j+2)
        //print "pcid1: ",pc.id
        //preid_gap_start+=1      
         }
        ///pre<--post///
         if(pc.gid_exists(postid)) {
        par_gap_create1(postid,preid_gap_start+2*j+2,preid_gap_start+2*j+1)
        //print "pcid2: ",pc.id
         }
                
        }
        
    }
	
			}
    //{pc.barrier()}
    }
