# Supplementary material for: Gamma Oscillations in the Basolateral Amygdala: Biophysical Mechanisms and Computational Consequences
Source: eNeuro. 2019 Feb 5;6(1):ENEURO.0388-18.2018. doi: 10.1523/ENEURO.0388-18.2018 (PMC6361623; doi:10.1523/ENEURO.0388-18.2018)
Supplement: Supplementary Material 1 — Supplementary Code used in article. Download Supplementary Material 1, ZIP file [file sup_enu-eN-NWR-0388-18-s01.zip › sent to eNeuro/BL network model/function_ConnectInternal_simplify_online_op.hoc]

//By Pirate Henry 2011 and modified by Feng and Keyang 2014


/* obfunc LoadMatrix() { local nrow,ncol localobj mat,datafile
	
	nrow = $2
	ncol = $3
	datafile = new File()
	datafile.ropen($s1)
	mat = new Matrix()
	mat.scanf(datafile,nrow,ncol)
	//print mat.nrow, mat.ncol
	datafile.close()
	return mat

}
*/


/*objref InternalSynMatrix,InternalThrMatrix,InternalWgtMatrix,InternalDelMatrix

InternalSynMatrix = new Matrix()
//InternalThrMatrix = new Matrix()
InternalWgtMatrix = new Matrix()
InternalDelMatrix = new Matrix()

InternalSynMatrix = LoadMatrix(FileLocationStr_InternalSynConns,TotalCellNum,TotalCellNum)

//InternalThrMatrix = LoadMatrix(FileLocationStr_InternalThrConns,TotalCellNum,TotalCellNum)

InternalWgtMatrix = LoadMatrix(FileLocationStr_InternalWgtConns,TotalCellNum,TotalCellNum)

InternalDelMatrix = LoadMatrix(FileLocationStr_InternalDelConns,TotalCellNum,TotalCellNum)
*/
objref InternalsynList,InternalncList,fih,rdm,rc_E2E,rc_I2I,rc_I2E,rc_E2I
InternalsynList = new List()
InternalncList = new List()
//rdm = new Random()

maxdelay=2.425//4.5 ////define maximum delay,ms
mindelay=0.8//0.8 ////define minmum delay,ms
maxdis=2.425  /// mm sqrt((1.4)^2+(1.4)^2+(1.4)^2)

proc ConnectInternal() { local i,j,cellgid,inputid,synid,thr,wgt,del localobj vx
      for i = 0,TotalCellNum-1 {
      cellgid=i
      if(!pc.gid_exists(cellgid)) { continue }
        ind_start=1+3*cellgid
        ind_stop=2+3*cellgid     
        vx=syn_connect.at(syn_ind.x[ind_start],syn_ind.x[ind_stop])  ///to get all pre syns ID
         for jj=0,vx.size()-1   {
              inputid=vx.x[jj]
            if (cellgid<CellNum_p&&inputid<CellNum_p) {
               synid = 1    ///for P2P connections
               rc_E2E = new Random(cellgid*TotalCellNum+inputid+1)
               wgt = rc_E2E.lognormal(2,1)
               del_fluc = rc_E2E.uniform(-0.1,0.1)                              
            } else if (cellgid<CellNum_p&&inputid>=CellNum_p) {
               synid = 3      ///for I2P connections 
               rc_I2E = new Random(cellgid*TotalCellNum+inputid+1)
               wgt = rc_I2E.lognormal(12,2)
               del_fluc = rc_I2E.uniform(-0.1,0.1)                              
             } else if (cellgid>=CellNum_p&&inputid<CellNum_p) {
               synid = 2      ///for P2I connections 
               rc_E2I = new Random(cellgid*TotalCellNum+inputid+1)
               wgt = rc_E2I.lognormal(7,2)
               del_fluc = rc_E2I.uniform(-0.1,0.1)                                 
              } else  {
               synid = 4   
               rc_I2I = new Random(cellgid*TotalCellNum+inputid+1)
               wgt = rc_I2I.lognormal(20,10)
               del_fluc = rc_I2I.uniform(-0.1,0.1)
             }
             dis=sqrt((Location.x[inputid][0]-Location.x[cellgid][0])^2+(Location.x[inputid][1]-Location.x[cellgid][1])^2+(Location.x[inputid][2]-Location.x[cellgid][2])^2)
			 del=(dis/maxdis)*maxdelay+mindelay+del_fluc+dt
            ConnectTwoCells(inputid,cellgid,synid,wgt,del,InternalsynList,InternalncList)

}
}
	 {pc.barrier()}
     saveM.close()
}
/*proc ConnectInternal_EE() { local i,j,cellgid,inputid,synid,thr,wgt,del
	{pc.barrier()}
	for j = 0,PP_size_matrix.x[0][1]-1 {
		//cellgid = CellList.o(j).mygid
		for i = 0,CellNum_p-1 {
        	cellgid = E2E_syn_matrix.x[i][j]         
         if (cellgid>=0) {            
            if(!pc.gid_exists(cellgid)) { continue }
			//Rdm_D = rdm.discunif(1, 5)						// random number generator for different delay
            inputid = i
            {rc_E2E = new Random(cellgid*TotalCellNum+inputid+1)}
			//synid = InternalSynMatrix.x[inputid][cellgid]
            synid = 1
			//print(synid)
			if (synid != 0) {
				//print(synid)
				//printf("The cell #%d gets input from Cell #%d with synid #%d!\n",cellgid,inputid,synid)
				//thr = InternalThrMatrix.x[inputid][cellgid]
				//wgt = E2E_wgt_matrix.x[inputid][j]
				//del = E2E_del_matrix.x[inputid][j]
                  wgt = rc_E2E.lognormal(2,1)
                  del_fluc = rc_E2E.uniform(-0.1,0.1)
                  dis=sqrt((Location.x[inputid][0]-Location.x[cellgid][0])^2+(Location.x[inputid][1]-Location.x[cellgid][1])^2+(Location.x[inputid][2]-Location.x[cellgid][2])^2)
				  del=(dis/maxdis)*maxdelay+mindelay+del_fluc+dt
                //printf("%f,%f,%f\n",thr,wgt,del)
				//if (del<dt) {
				//	print del
				//}               
				ConnectTwoCells(inputid,cellgid,synid,wgt,del,InternalsynList,InternalncList)
				//ConnectTwoCells(inputid,cellgid,synid,Rdm_D,InternalsynList,InternalncList)
			}
		}       
       }   
       }       
	{pc.barrier()}
     saveM.close()
   }
 
 
 proc ConnectInternal_PI_reversed() { local i,j,cellgid,inputid,synid,thr,wgt,del
	{pc.barrier()}
	for j = 0,CellNum_interneuron-1 { 
		cellgid = j+CellNum_p
		for i = 0,PI_size_matrix.x[0][1]-1 {
        	inputid = P2I_syn_matrix_reversed.x[j][i]      
         if (inputid>=0) {            
            if(!pc.gid_exists(cellgid)) { continue }
			//Rdm_D = rdm.discunif(1, 5)						// random number generator for different delay
			rc_E2I = new Random(cellgid*TotalCellNum+inputid+1) 
			//synid = InternalSynMatrix.x[inputid][cellgid]
            synid = 2
			//print(synid)
			if (synid != 0) {
				//print(synid)
				//printf("The cell #%d gets input from Cell #%d with synid #%d!\n",cellgid,inputid,synid)
				//thr = InternalThrMatrix.x[inputid][cellgid]
				//wgt = P2I_wgt_matrix.x[j][i]
				//del = P2I_del_matrix.x[j][i]
                  wgt = rc_E2I.lognormal(7,2)
                  del_fluc = rc_E2I.uniform(-0.1,0.1)
                  dis=sqrt((Location.x[inputid][0]-Location.x[cellgid][0])^2+(Location.x[inputid][1]-Location.x[cellgid][1])^2+(Location.x[inputid][2]-Location.x[cellgid][2])^2)
				  del=(dis/maxdis)*maxdelay+mindelay+del_fluc+dt
				//printf("%f,%f,%f\n",thr,wgt,del)
				//if (del<dt) {
				//	print del
				//}               
				ConnectTwoCells(inputid,cellgid,synid,wgt,del,InternalsynList,InternalncList)
				//ConnectTwoCells(inputid,cellgid,synid,Rdm_D,InternalsynList,InternalncList)
			}
		}       
       }   
       }       
	{pc.barrier()}
     saveM.close()
   }


   proc ConnectInternal_IP() { local i,j,cellgid,inputid,synid,thr,wgt,del
	{pc.barrier()}
	for j = 0,IP_size_matrix.x[0][1]-1 {
		//cellgid = CellList.o(j).mygid
		for i = 0,CellNum_interneuron-1 {
        	cellgid = I2P_syn_matrix.x[i][j]         
         if (cellgid>=0) {            
            if(!pc.gid_exists(cellgid)) { continue }
			//Rdm_D = rdm.discunif(1, 5)						// random number generator for different delay
			inputid = i+CellNum_p
            rc_I2E = new Random(cellgid*TotalCellNum+inputid+1) 
			//synid = InternalSynMatrix.x[inputid][cellgid]
            synid = 3
			//print(synid)
			if (synid != 0) {
				//print(synid)
				//printf("The cell #%d gets input from Cell #%d with synid #%d!\n",cellgid,inputid,synid)
				//thr = InternalThrMatrix.x[inputid][cellgid]
                  wgt = rc_I2E.lognormal(12,2)
                  del_fluc = rc_I2E.uniform(-0.1,0.1)
                  dis=sqrt((Location.x[inputid][0]-Location.x[cellgid][0])^2+(Location.x[inputid][1]-Location.x[cellgid][1])^2+(Location.x[inputid][2]-Location.x[cellgid][2])^2)
				  del=(dis/maxdis)*maxdelay+mindelay+del_fluc+dt
				//printf("%f,%f,%f\n",thr,wgt,del)
				//if (del<dt) {
				//	print del
				//}               
				ConnectTwoCells(inputid,cellgid,synid,wgt,del,InternalsynList,InternalncList)
				//ConnectTwoCells(inputid,cellgid,synid,Rdm_D,InternalsynList,InternalncList)
			}
		}       
       }   
       }       
	{pc.barrier()}
     saveM.close()
   }
   
   
      
   
   proc ConnectInternal_II() { local i,j,cellgid,inputid,synid,thr,wgt,del
	{pc.barrier()}
	for j = 0,II_size_matrix.x[0][1]-1 {
		//cellgid = CellList.o(j).mygid
		for i = 0,CellNum_interneuron-1 {
        	cellgid = I2I_syn_matrix.x[i][j]         
         if (cellgid>=0) {            
            if(!pc.gid_exists(cellgid)) { continue }
			//Rdm_D = rdm.discunif(1, 5)						// random number generator for different delay
			inputid = i+CellNum_p
            rc_I2I = new Random(cellgid*TotalCellNum+inputid+1) 
			//synid = InternalSynMatrix.x[inputid][cellgid]
            synid = 4
			//print(synid)
			if (synid != 0) {
				//print(synid)
				//printf("The cell #%d gets input from Cell #%d with synid #%d!\n",cellgid,inputid,synid)
				//thr = InternalThrMatrix.x[inputid][cellgid]
                  wgt = rc_I2I.lognormal(20,10)
                  del_fluc = rc_I2I.uniform(-0.1,0.1)
                  dis=sqrt((Location.x[inputid][0]-Location.x[cellgid][0])^2+(Location.x[inputid][1]-Location.x[cellgid][1])^2+(Location.x[inputid][2]-Location.x[cellgid][2])^2)
				  del=(dis/maxdis)*maxdelay+mindelay+del_fluc+dt                  
				//printf("%f,%f,%f\n",thr,wgt,del)
				//if (del<dt) {
				//	print del
				//}               
				ConnectTwoCells(inputid,cellgid,synid,wgt,del,InternalsynList,InternalncList)
				//ConnectTwoCells(inputid,cellgid,synid,Rdm_D,InternalsynList,InternalncList)
			}
		}       
       }   
       }       
	{pc.barrier()}
     saveM.close()
   }
*/
