# Supplementary material for: Gamma Oscillations in the Basolateral Amygdala: Biophysical Mechanisms and Computational Consequences
Source: eNeuro. 2019 Feb 5;6(1):ENEURO.0388-18.2018. doi: 10.1523/ENEURO.0388-18.2018 (PMC6361623; doi:10.1523/ENEURO.0388-18.2018)
Supplement: Supplementary Material 1 — Supplementary Code used in article. Download Supplementary Material 1, ZIP file [file sup_enu-eN-NWR-0388-18-s01.zip › sent to eNeuro/BL network model/function_LoadMatrix.hoc]

obfunc LoadMatrix() { local nrow,ncol localobj mat,datafile
	nrow = $2
	ncol = $3
	datafile = new File()
	datafile.ropen($s1)
	mat = new Matrix()
	mat.scanf(datafile,nrow,ncol)
	//print mat.nrow, mat.ncol
	datafile.close()

	return mat
}
