# Supplementary material for: Gamma Oscillations in the Basolateral Amygdala: Biophysical Mechanisms and Computational Consequences
Source: eNeuro. 2019 Feb 5;6(1):ENEURO.0388-18.2018. doi: 10.1523/ENEURO.0388-18.2018 (PMC6361623; doi:10.1523/ENEURO.0388-18.2018)
Supplement: Supplementary Material 1 — Supplementary Code used in article. Download Supplementary Material 1, ZIP file [file sup_enu-eN-NWR-0388-18-s01.zip › sent to eNeuro/BL network model/function_TimeMonitor.hoc]

begintemplate TimeMonitor
	public soma
	create soma	

	proc init() {
		create soma
		soma {
			insert TMonitor
			totaltime_TMonitor = $1
		}
	}
endtemplate TimeMonitor

objref TMonObj
TMonObj = new TimeMonitor(tstop)
