# Supplementary material for: Gamma Oscillations in the Basolateral Amygdala: Biophysical Mechanisms and Computational Consequences
Source: eNeuro. 2019 Feb 5;6(1):ENEURO.0388-18.2018. doi: 10.1523/ENEURO.0388-18.2018 (PMC6361623; doi:10.1523/ENEURO.0388-18.2018)
Supplement: Supplementary Material 1 — Supplementary Code used in article. Download Supplementary Material 1, ZIP file [file sup_enu-eN-NWR-0388-18-s01.zip › sent to eNeuro/BL network model/function_TMonitor.mod]

: passive leak current

NEURON {
	SUFFIX TMonitor
	RANGE tmon,percentage,totaltime
}

UNITS {
	
}

PARAMETER {
	
}

ASSIGNED {
	tmon (ms)
	percentage
	lastpercentage
	totaltime (ms)
}

INITIAL {
	lastpercentage = -1
	percentage = 0
}

BREAKPOINT { 
	tmon = t
	percentage = ceil(t*100.0/totaltime)-1
	if(percentage!=lastpercentage) {
		printf("%f percent is done!\n",percentage)
		lastpercentage = percentage
	}
	
}
