# Supplementary material for: Gamma Oscillations in the Basolateral Amygdala: Biophysical Mechanisms and Computational Consequences
Source: eNeuro. 2019 Feb 5;6(1):ENEURO.0388-18.2018. doi: 10.1523/ENEURO.0388-18.2018 (PMC6361623; doi:10.1523/ENEURO.0388-18.2018)
Supplement: Supplementary Material 1 — Supplementary Code used in article. Download Supplementary Material 1, ZIP file [file sup_enu-eN-NWR-0388-18-s01.zip › sent to eNeuro/BL network model/halfgap.mod]

NEURON {
        POINT_PROCESS HalfGap
        ELECTRODE_CURRENT i
        RANGE r, i, vgap
}

PARAMETER {
        r = 1e10 (megohm)
}

ASSIGNED {
        v (millivolt)
        vgap (millivolt)
        i (nanoamp)
}

BREAKPOINT {
        i = (vgap - v)/r
}
