# Supplementary material for: Gamma Oscillations in the Basolateral Amygdala: Biophysical Mechanisms and Computational Consequences
Source: eNeuro. 2019 Feb 5;6(1):ENEURO.0388-18.2018. doi: 10.1523/ENEURO.0388-18.2018 (PMC6361623; doi:10.1523/ENEURO.0388-18.2018)
Supplement: Supplementary Material 1 — Supplementary Code used in article. Download Supplementary Material 1, ZIP file [file sup_enu-eN-NWR-0388-18-s01.zip › sent to eNeuro/BL network model/input/active_GAP_ind]

0	2
3	9
10	18
19	22
23	29
30	37
38	42
43	51
52	54
55	62
63	66
67	73
74	80
81	89
90	96
97	100
101	106
107	113
114	120
121	128
129	132
133	138
139	145
146	150
151	159
160	163
164	165
166	173
174	177
178	186
187	194
195	202
203	207
208	218
219	226
227	230
231	236
237	242
243	251
252	257
258	266
267	270
271	275
276	283
284	289
290	296
297	304
305	308
309	316
317	321
322	329
330	337
338	346
347	352
353	360
361	364
365	368
369	374
375	381
382	386
387	391
392	398
399	405
406	409
410	416
417	422
423	429
430	436
437	442
443	447
448	455
456	462
463	472
473	482
483	489
490	494
495	498
499	505
506	510
511	514
515	520
521	526
527	535
536	542
543	548
549	556
557	564
565	573
574	582
583	589
590	594
595	598
599	602
603	610
611	617
618	622
623	628
629	636
637	643
644	649
650	657
658	664
665	671
672	676
677	682
683	688
689	694
695	701
702	709
710	717
718	720
721	727
728	736
737	742
743	745
746	751
752	757
758	765
766	773
774	777
778	784
785	790
791	798
799	806
807	809
810	818
819	826
827	832
833	835
836	840
841	846
847	853
854	857
858	862
863	868
869	872
873	881
882	888
889	895
896	901
902	906
907	912
913	918
919	928
929	934
935	938
939	945
946	949
950	954
955	959
960	967
968	975
976	984
985	987
988	990
991	999
1000	1007
1008	1012
1013	1019
1020	1027
1028	1035
1036	1042
1043	1049
1050	1053
1054	1055
1056	1064
1065	1070
1071	1076
1077	1084
1085	1087
1088	1094
1095	1099
1100	1105
1106	1113
1114	1120
1121	1124
1125	1128
1129	1131
1132	1139
1140	1146
1147	1152
1153	1158
1159	1168
1169	1172
1173	1176
1177	1180
1181	1181
1182	1187
1188	1191
1192	1197
1198	1205
1206	1209
1210	1213
1214	1218
1219	1226
1227	1230
1231	1234
1235	1241
1242	1248
1249	1255
1256	1263
1264	1271
1272	1279
1280	1282
1283	1286
1287	1294
1295	1298
1299	1306
1307	1314
1315	1322
1323	1329
1330	1336
1337	1343
1344	1351
1352	1354
1355	1362
1363	1366
1367	1368
1369	1374
1375	1383
1384	1388
1389	1395
1396	1404
1405	1410
1411	1414
1415	1416
1417	1423
1424	1430
1431	1438
1439	1445
1446	1454
1455	1462
1463	1471
1472	1478
1479	1485
1486	1493
1494	1499
1500	1503
1504	1507
1508	1514
1515	1520
1521	1526
1527	1533
1534	1540
1541	1549
1550	1556
1557	1559
1560	1564
1565	1572
1573	1577
1578	1584
1585	1590
1591	1598
1599	1603
1604	1611
1612	1616
1617	1623
1624	1628
1629	1634
1635	1641
1642	1649
1650	1653
1654	1661
1662	1667
1668	1674
1675	1680
1681	1688
1689	1693
1694	1696
1697	1702
1703	1709
1710	1714
1715	1720
1721	1728
1729	1735
1736	1742
1743	1748
1749	1751
1752	1755
1756	1760
1761	1764
1765	1768
1769	1774
1775	1778
1779	1784
1785	1791
1792	1795
1796	1801
1802	1809
1810	1815
1816	1822
1823	1828
1829	1836
1837	1842
1843	1848
1849	1855
1856	1859
1860	1863
1864	1866
1867	1872
1873	1878
1879	1884
1885	1893
1894	1897
1898	1904
1905	1909
1910	1915
1916	1922
1923	1928
1929	1933
1934	1940
1941	1948
1949	1952
1953	1955
1956	1961
1962	1967
1968	1973
1974	1981
1982	1989
1990	1995
1996	2001
2002	2005
2006	2012
2013	2019
2020	2027
2028	2035
2036	2043
2044	2049
2050	2053
2054	2061
2062	2068
2069	2074
2075	2080
2081	2088
2089	2094
2095	2097
2098	2104
2105	2110
2111	2115
2116	2120
2121	2127
2128	2131
2132	2134
2135	2137
2138	2143
2144	2147
2148	2156
2157	2162
2163	2170
2171	2174
2175	2181
2182	2189
2190	2191
2192	2197
2198	2201
2202	2206
2207	2214
2215	2221
2222	2227
2228	2231
2232	2235
2236	2240
2241	2245
2246	2251
2252	2257
2258	2261
2262	2267
2268	2273
2274	2278
2279	2285
2286	2288
2289	2290
2291	2296
2297	2304
2305	2308
2309	2312
2313	2313
2314	2317
2318	2322
2323	2328
2329	2335
2336	2341
2342	2344
2345	2347
2348	2350
2351	2356
2357	2362
2363	2366
2367	2373
2374	2377
2378	2381
2382	2387
2388	2393
2394	2401
2402	2408
2409	2415
2416	2423
2424	2429
2430	2437
2438	2441
2442	2448
2449	2452
2453	2456
2457	2463
2464	2467
2468	2473
2474	2477
2478	2484
2485	2487
2488	2490
2491	2496
2497	2500
2501	2504
2505	2510
2511	2512
2513	2515
2516	2521
2522	2525
2526	2531
2532	2537
2538	2544
2545	2547
2548	2554
2555	2561
2562	2568
2569	2575
2576	2579
2580	2584
2585	2588
2589	2594
2595	2600
2601	2603
2604	2612
2613	2618
2619	2624
2625	2629
2630	2635
2636	2642
2643	2649
2650	2655
2656	2661
2662	2669
2670	2671
2672	2677
2678	2683
2684	2688
2689	2692
2693	2697
2698	2704
2705	2712
2713	2719
2720	2723
2724	2726
2727	2731
2732	2734
2735	2737
2738	2739
2740	2742
2743	2745
2746	2751
2752	2755
2756	2759
2760	2765
2766	2770
2771	2778
2779	2786
2787	2791
2792	2798
2799	2805
2806	2811
2812	2816
2817	2822
2823	2826
2827	2832
2833	2838
2839	2844
2845	2851
2852	2854
2855	2858
2859	2863
2864	2869
2870	2875
2876	2879
2880	2884
2885	2889
2890	2895
2896	2902
2903	2905
2906	2908
2909	2915
2916	2919
2920	2925
2926	2931
2932	2939
2940	2946
2947	2952
2953	2959
2960	2964
2965	2968
2969	2974
2975	2981
2982	2984
2985	2989
2990	2993
2994	2999
3000	3004
3005	3009
3010	3016
3017	3020
3021	3027
3028	3031
3032	3038
3039	3041
3042	3048
3049	3055
3056	3061
3062	3064
3065	3068
3069	3071
3072	3078
3079	3087
3088	3092
3093	3099
3100	3105
3106	3109
3110	3113
3114	3121
3122	3128
3129	3135
3136	3140
3141	3144
3145	3150
3151	3156
3157	3161
3162	3164
3165	3170
3171	3176
3177	3180
3181	3184
3185	3190
3191	3196
3197	3203
3204	3207
3208	3210
3211	3215
3216	3219
3220	3224
3225	3230
3231	3236
3237	3243
3244	3250
3251	3256
3257	3259
3260	3263
3264	3269
3270	3277
3278	3282
3283	3288
3289	3294
3295	3298
3299	3304
3305	3310
3311	3314
3315	3316
3317	3323
3324	3328
3329	3331
3332	3336
3337	3339
3340	3343
3344	3347
3348	3351
3352	3358
3359	3365
3366	3371
3372	3376
3377	3383
3384	3388
3389	3391
3392	3395
3396	3401
3402	3404
3405	3408
3409	3415
3416	3421
3422	3427
3428	3433
3434	3441
3442	3447
3448	3453
3454	3458
3459	3466
3467	3468
3469	3475
3476	3481
3482	3485
3486	3491
3492	3499
3500	3506
3507	3511
3512	3519
3520	3523
3524	3530
3531	3536
3537	3538
3539	3543
3544	3546
3547	3552
3553	3555
3556	3559
3560	3564
3565	3570
3571	3573
3574	3577
3578	3583
3584	3589
3590	3591
3592	3593
3594	3598
3599	3604
3605	3605
3606	3610
3611	3614
3615	3620
3621	3626
3627	3633
3634	3640
3641	3642
3643	3646
3647	3652
3653	3657
3658	3663
3664	3668
3669	3674
3675	3680
3681	3684
3685	3690
3691	3696
3697	3700
3701	3707
3708	3713
3714	3718
3719	3722
3723	3728
3729	3734
3735	3738
3739	3745
3746	3750
3751	3756
3757	3761
3762	3769
3770	3777
3778	3783
3784	3788
3789	3793
3794	3798
3799	3804
3805	3809
3810	3816
3817	3820
3821	3826
3827	3829
3830	3833
3834	3838
3839	3844
3845	3850
3851	3857
3858	3863
3864	3868
3869	3873
3874	3879
3880	3883
3884	3888
3889	3894
3895	3897
3898	3904
3905	3910
3911	3916
3917	3922
3923	3926
3927	3932
3933	3938
3939	3942
3943	3948
3949	3954
3955	3956
3957	3963
3964	3970
3971	3974
3975	3980
3981	3986
3987	3991
3992	3994
3995	3996
3997	4002
4003	4005
4006	4011
4012	4016
4017	4022
4023	4026
4027	4032
4033	4039
4040	4044
4045	4049
4050	4052
4053	4058
4059	4062
4063	4065
4066	4069
4070	4073
4074	4075
4076	4082
4083	4085
4086	4092
4093	4097
4098	4103
4104	4107
4108	4112
4113	4116
4117	4122
4123	4124
4125	4128
4129	4130
4131	4133
4134	4138
4139	4143
4144	4148
4149	4154
4155	4160
4161	4164
4165	4170
4171	4175
4176	4177
4178	4180
4181	4187
4188	4194
4195	4200
4201	4208
4209	4212
4213	4216
4217	4219
4220	4223
4224	4227
4228	4233
4234	4237
4238	4240
4241	4246
4247	4248
4249	4251
4252	4253
4254	4258
4259	4263
4264	4270
4271	4276
4277	4280
4281	4283
4284	4289
4290	4292
4293	4297
4298	4301
4302	4308
4309	4313
4314	4319
4320	4321
4322	4329
4330	4335
4336	4341
4342	4347
4348	4351
4352	4356
4357	4360
4361	4366
4367	4369
4370	4375
4376	4381
4382	4385
4386	4391
4392	4392
4393	4394
4395	4400
4401	4405
4406	4410
4411	4416
4417	4418
4419	4425
4426	4427
4428	4431
4432	4435
4436	4441
4442	4444
4445	4451
4452	4453
4454	4456
4457	4461
4462	4467
4468	4472
4473	4475
4476	4478
4479	4483
4484	4488
4489	4492
4493	4498
4499	4503
4504	4507
4508	4511
4512	4514
4515	4520
4521	4525
4526	4530
4531	4535
4536	4539
4540	4542
4543	4546
4547	4550
4551	4558
4559	4563
4564	4568
4569	4573
4574	4579
4580	4585
4586	4590
4591	4596
4597	4601
4602	4606
4607	4610
4611	4613
4614	4617
4618	4620
4621	4624
4625	4628
4629	4633
4634	4636
4637	4642
4643	4647
4648	4653
4654	4660
4661	4665
4666	4669
4670	4673
4674	4678
4679	4682
4683	4687
4688	4692
4693	4693
4694	4694
4695	4699
4700	4705
4706	4711
4712	4713
4714	4717
4718	4722
4723	4725
4726	4729
4730	4734
4735	4737
4738	4744
4745	4747
4748	4751
4752	4756
4757	4761
4762	4767
4768	4771
4772	4776
4777	4781
4782	4786
4787	4789
4790	4791
4792	4794
4795	4797
4798	4803
4804	4804
4805	4807
4808	4814
4815	4818
4819	4824
4825	4826
4827	4831
4832	4837
4838	4843
4844	4848
4849	4853
4854	4859
4860	4863
4864	4866
4867	4871
4872	4877
4878	4883
4884	4888
4889	4892
4893	4895
4896	4899
4900	4903
4904	4905
4906	4910
4911	4913
4914	4916
4917	4922
4923	4926
4927	4931
4932	4937
4938	4939
4940	4942
4943	4948
4949	4954
4955	4961
4962	4964
4965	4969
4970	4975
4976	4978
4979	4982
4983	4987
4988	4992
4993	4996
4997	4998
4999	5001
5002	5005
5006	5009
5010	5013
5014	5018
5019	5021
5022	5023
5024	5026
5027	5031
5032	5036
5037	5039
5040	5045
5046	5050
5051	5055
5056	5058
5059	5062
5063	5064
5065	5067
5068	5069
5070	5074
5075	5077
5078	5083
5084	5085
5086	5092
5093	5096
5097	5102
5103	5106
5107	5108
5109	5112
5113	5113
5114	5117
5118	5119
5120	5122
5123	5126
5127	5130
5131	5133
5134	5138
5139	5142
5143	5148
5149	5152
5153	5153
5154	5156
5157	5160
5161	5163
5164	5169
5170	5174
5175	5177
5178	5181
5182	5184
5185	5187
5188	5192
5193	5196
5197	5201
5202	5205
5206	5206
5207	5210
5211	5211
5212	5216
5217	5219
5220	5224
5225	5229
5230	5232
5233	5238
5239	5243
5244	5248
5249	5253
5254	5255
5256	5261
5262	5265
5266	5270
5271	5272
5273	5276
5277	5278
5279	5283
5284	5287
5288	5289
5290	5295
5296	5299
5300	5302
5303	5308
5309	5312
5313	5315
5316	5319
5320	5323
5324	5328
5329	5332
5333	5337
5338	5341
5342	5346
5347	5351
5352	5355
5356	5356
5357	5359
5360	5363
5364	5367
5368	5371
5372	5376
5377	5382
5383	5387
5388	5391
5392	5394
5395	5396
5397	5402
5403	5406
5407	5407
5408	5413
5414	5417
5418	5419
5420	5421
5422	5423
5424	5427
5428	5431
5432	5435
5436	5440
5441	5443
5444	5446
5447	5448
5449	5453
5454	5458
5459	5461
5462	5464
5465	5467
5468	5470
5471	5473
5474	5476
5477	5480
5481	5485
5486	5490
5491	5493
5494	5495
5496	5496
5497	5499
5500	5504
5505	5508
5509	5513
5514	5515
5516	5519
5520	5524
5525	5528
5529	5531
5532	5536
5537	5540
5541	5544
5545	5550
5551	5555
5556	5559
5560	5562
5563	5564
5565	5569
5570	5570
5571	5573
5574	5574
5575	5579
5580	5584
5585	5587
5588	5591
5592	5594
5595	5598
5599	5602
5603	5606
5607	5608
5609	5613
5614	5617
5618	5620
5621	5624
5625	5628
5629	5629
5630	5635
5636	5636
5637	5639
5640	5641
5642	5644
5645	5647
5648	5649
5650	5653
5654	5657
5658	5661
5662	5665
5666	5669
5670	5671
5672	5675
5676	5680
5681	5684
5685	5688
5689	5692
5693	5696
5697	5698
5699	5702
5703	5706
5707	5708
5709	5712
5713	5715
5716	5718
5719	5721
5722	5724
5725	5728
5729	5732
5733	5735
5736	5737
5738	5740
5741	5744
5745	5748
5749	5753
5754	5756
5757	5758
5759	5764
5765	5769
5770	5772
5773	5776
5777	5779
5780	5781
5782	5783
5784	5786
5787	5789
5790	5792
5793	5795
5796	5799
5800	5803
5804	5808
5809	5811
5812	5816
5817	5820
5821	5824
5825	5826
5827	5828
5829	5833
5834	5838
5839	5844
5845	5847
5848	5852
5853	5856
5857	5858
5859	5863
5864	5866
5867	5867
5868	5872
5873	5877
5878	5880
5881	5882
5883	5883
5884	5887
5888	5891
5892	5895
5896	5900
5901	5904
5905	5906
5907	5908
5909	5912
5913	5915
5916	5919
5920	5924
5925	5929
5930	5933
5934	5934
5935	5938
5939	5942
5943	5945
5946	5947
5948	5950
5951	5953
5954	5958
5959	5962
5963	5964
5965	5965
5966	5968
5969	5972
5973	5974
5975	5977
5978	5982
5983	5986
5987	5990
5991	5994
5995	5996
5997	6001
6002	6005
6006	6011
6012	6013
6014	6017
6018	6020
6021	6023
6024	6026
6027	6028
6029	6030
6031	6035
6036	6038
6039	6043
6044	6044
6045	6047
6048	6052
6053	6057
6058	6061
6062	6065
6066	6069
6070	6073
6074	6075
6076	6080
6081	6083
6084	6087
6088	6089
6090	6094
6095	6098
6099	6102
6103	6103
6104	6106
6107	6111
6112	6114
6115	6118
6119	6121
6122	6124
6125	6129
6130	6133
6134	6137
6138	6140
6141	6143
6144	6147
6148	6151
6152	6154
6155	6155
6156	6158
6159	6161
6162	6163
6164	6166
6167	6171
6172	6176
6177	6180
6181	6184
6185	6189
6190	6193
6194	6196
6197	6199
6200	6204
6205	6206
6207	6209
6210	6212
6213	6215
6216	6216
6217	6219
6220	6223
6224	6227
6228	6232
6233	6236
6237	6239
6240	6241
6242	6245
6246	6248
6249	6252
6253	6254
6255	6256
6257	6259
6260	6264
6265	6267
6268	6270
6271	6272
6273	6276
6277	6280
6281	6284
6285	6286
6287	6289
6290	6291
6292	6295
6296	6298
6299	6302
6303	6304
6305	6307
6308	6311
6312	6313
6314	6317
6318	6322
6323	6324
6325	6328
6329	6331
6332	6332
6333	6335
6336	6337
6338	6339
6340	6342
6343	6347
6348	6350
6351	6354
6355	6357
6358	6360
6361	6363
6364	6364
6365	6366
6367	6369
6370	6372
6373	6375
6376	6378
6379	6379
6380	6381
6382	6384
6385	6386
6387	6389
6390	6391
6392	6393
6394	6397
6398	6400
6401	6403
6404	6404
6405	6408
6409	6411
6412	6413
6414	6417
6418	6420
6421	6423
6424	6426
6427	6429
6430	6433
6434	6437
6438	6441
6442	6444
6445	6448
6449	6449
6450	6452
6453	6456
6457	6460
6461	6462
6463	6466
6467	6469
6470	6473
6474	6475
6476	6479
6480	6484
6485	6486
6487	6490
6491	6494
6495	6498
6499	6501
6502	6505
6506	6509
6510	6512
6513	6514
6515	6517
6518	6520
6521	6522
6523	6526
6527	6527
6528	6529
6530	6530
6531	6532
6533	6535
6536	6537
6538	6540
6541	6542
6543	6546
6547	6549
6550	6553
6554	6556
6557	6558
6559	6562
6563	6564
6565	6565
6566	6569
6570	6571
6572	6575
6576	6579
6580	6582
6583	6584
6585	6586
6587	6587
6588	6589
6590	6593
6594	6596
6597	6599
6600	6601
6602	6603
6604	6605
6606	6606
6607	6609
6610	6612
6613	6615
6616	6618
6619	6622
6623	6624
6625	6628
6629	6633
6634	6637
6638	6639
6640	6642
6643	6645
6646	6649
6650	6653
6654	6657
6658	6661
6662	6663
6664	6668
6669	6672
6673	6674
6675	6677
6678	6680
6681	6684
6685	6688
6689	6692
6693	6695
6696	6697
6698	6700
6701	6701
6702	6705
6706	6707
6708	6711
6712	6715
6716	6719
6720	6720
6721	6722
6723	6725
6726	6727
6728	6730
6731	6732
6733	6735
6736	6737
6738	6741
6742	6743
6744	6746
6747	6749
6750	6752
6753	6755
6756	6758
6759	6760
6761	6764
6765	6766
6767	6771
6772	6772
6773	6776
6777	6779
6780	6780
6781	6783
6784	6785
6786	6788
6789	6792
6793	6795
6796	6798
6799	6802
6803	6806
6807	6808
6809	6811
6812	6814
6815	6816
6817	6819
6820	6822
6823	6825
6826	6828
6829	6830
6831	6833
6834	6836
6837	6840
6841	6843
6844	6844
6845	6848
6849	6850
6851	6851
6852	6853
6854	6856
6857	6858
6859	6859
6860	6861
6862	6863
6864	6866
6867	6869
6870	6872
6873	6875
6876	6877
6878	6881
6882	6885
6886	6886
6887	6890
6891	6893
6894	6897
6898	6898
6899	6902
6903	6906
6907	6907
6908	6908
6909	6910
6911	6913
6914	6915
6916	6917
6918	6920
6921	6922
6923	6924
6925	6927
6928	6929
6930	6933
6934	6937
6938	6941
6942	6945
6946	6949
6950	6952
6953	6954
6955	6957
6958	6960
6961	6964
6965	6967
6968	6970
6971	6971
6972	6973
6974	6974
6975	6977
6978	6980
6981	6982
6983	6984
6985	6985
6986	6987
6988	6990
6991	6992
6993	6996
6997	7000
7001	7004
7005	7007
7008	7010
7011	7014
7015	7017
7018	7020
7021	7023
7024	7026
7027	7028
7029	7032
7033	7036
7037	7038
7039	7041
7042	7043
7044	7046
7047	7047
7048	7048
7049	7051
7052	7052
7053	7054
7055	7058
7059	7062
7063	7065
7066	7068
7069	7070
7071	7073
7074	7075
7076	7077
7078	7078
7079	7081
7082	7082
7083	7084
7085	7086
7087	7089
7090	7091
7092	7093
7094	7096
7097	7098
7099	7101
7102	7103
7104	7107
7108	7110
7111	7113
7114	7116
7117	7118
7119	7121
7122	7124
7125	7127
7128	7129
7130	7131
7132	7134
7135	7136
7137	7139
7140	7141
7142	7144
7145	7147
7148	7150
7151	7152
7153	7155
7156	7158
7159	7158
7159	7161
7162	7164
7165	7168
7169	7169
7170	7171
7172	7174
7175	7176
7177	7179
7180	7182
7183	7185
7186	7186
7187	7189
7190	7191
7192	7193
7194	7196
7197	7198
7199	7201
7202	7205
7206	7207
7208	7210
7211	7212
7213	7214
7215	7215
7216	7218
7219	7221
7222	7224
7225	7226
7227	7228
7229	7231
7232	7232
7233	7234
7235	7236
7237	7239
7240	7241
7242	7244
7245	7247
7248	7249
7250	7251
7252	7253
7254	7254
7255	7256
7257	7257
7258	7259
7260	7263
7264	7265
7266	7267
7268	7268
7269	7271
7272	7273
7274	7276
7277	7280
7281	7282
7283	7284
7285	7285
7286	7288
7289	7290
7291	7292
7293	7294
7295	7296
7297	7298
7299	7299
7300	7301
7302	7303
7304	7305
7306	7307
7308	7308
7309	7311
7312	7312
7313	7313
7314	7315
7316	7317
7318	7319
7320	7322
7323	7324
7325	7326
7327	7329
7330	7331
7332	7332
7333	7333
7334	7334
7335	7337
7338	7339
7340	7341
7342	7344
7345	7346
7347	7349
7350	7351
7352	7353
7354	7355
7356	7358
7359	7360
7361	7362
7363	7364
7365	7366
7367	7368
7369	7370
7371	7373
7374	7374
7375	7375
7376	7377
7378	7379
7380	7382
7383	7383
7384	7384
7385	7386
7387	7388
7389	7390
7391	7393
7394	7396
7397	7399
7400	7401
7402	7401
7402	7402
7403	7403
7404	7404
7405	7406
7407	7407
7408	7408
7409	7410
7411	7412
7413	7415
7416	7415
7416	7417
7418	7419
7420	7422
7423	7425
7426	7427
7428	7430
7431	7432
7433	7434
7435	7435
7436	7437
7438	7438
7439	7440
7441	7442
7443	7444
7445	7447
7448	7449
7450	7452
7453	7455
7456	7458
7459	7461
7462	7462
7463	7465
7466	7468
7469	7470
7471	7471
7472	7472
7473	7474
7475	7475
7476	7477
7478	7480
7481	7483
7484	7484
7485	7486
7487	7487
7488	7490
7491	7492
7493	7494
7495	7495
7496	7498
7499	7501
7502	7503
7504	7505
7506	7507
7508	7510
7511	7514
7515	7516
7517	7518
7519	7519
7520	7522
7523	7524
7525	7525
7526	7527
7528	7528
7529	7530
7531	7532
7533	7533
7534	7533
7534	7534
7535	7536
7537	7537
7538	7539
7540	7541
7542	7542
7543	7545
7546	7547
7548	7548
7549	7550
7551	7552
7553	7554
7555	7556
7557	7558
7559	7561
7562	7562
7563	7564
7565	7565
7566	7567
7568	7569
7570	7569
7570	7572
7573	7575
7576	7577
7578	7578
7579	7581
7582	7583
7584	7585
7586	7586
7587	7588
7589	7590
7591	7592
7593	7593
7594	7594
7595	7596
7597	7597
7598	7598
7599	7600
7601	7602
7603	7605
7606	7607
7608	7609
7610	7611
7612	7614
7615	7616
7617	7617
7618	7619
7620	7620
7621	7621
7622	7623
7624	7624
7625	7625
7626	7626
7627	7628
7629	7629
7630	7631
7632	7632
7633	7634
7635	7635
7636	7636
7637	7638
7639	7640
7641	7642
7643	7643
7644	7644
7645	7646
7647	7648
7649	7649
7650	7651
7652	7653
7654	7656
7657	7657
7658	7659
7660	7661
7662	7663
7664	7666
7667	7669
7670	7671
7672	7673
7674	7675
7676	7677
7678	7679
7680	7682
7683	7683
7684	7684
7685	7686
7687	7688
7689	7691
7692	7693
7694	7694
7695	7696
7697	7698
7699	7700
7701	7701
7702	7703
7704	7705
7706	7707
7708	7707
7708	7709
7710	7711
7712	7712
7713	7713
7714	7714
7715	7715
7716	7716
7717	7717
7718	7718
7719	7720
7721	7721
7722	7723
7724	7726
7727	7728
7729	7730
7731	7732
7733	7735
7736	7735
7736	7736
7737	7737
7738	7739
7740	7742
7743	7744
7745	7747
7748	7748
7749	7750
7751	7752
7753	7753
7754	7755
7756	7756
7757	7758
7759	7760
7761	7762
7763	7763
7764	7765
7766	7767
7768	7768
7769	7770
7771	7772
7773	7774
7775	7776
7777	7778
7779	7779
7780	7780
7781	7782
7783	7783
7784	7784
7785	7786
7787	7787
7788	7789
7790	7790
7791	7792
7793	7793
7794	7794
7795	7796
7797	7798
7799	7800
7801	7802
7803	7803
7804	7805
7806	7807
7808	7810
7811	7811
7812	7812
7813	7814
7815	7816
7817	7818
7819	7819
7820	7820
7821	7821
7822	7822
7823	7823
7824	7824
7825	7826
7827	7828
7829	7830
7831	7830
7831	7832
7833	7833
7834	7835
7836	7836
7837	7837
7838	7839
7840	7841
7842	7842
7843	7843
7844	7844
7845	7846
7847	7847
7848	7848
7849	7850
7851	7852
7853	7854
7855	7856
7857	7857
7858	7858
7859	7860
7861	7862
7863	7863
7864	7865
7866	7867
7868	7868
7869	7868
7869	7869
7870	7870
7871	7871
7872	7873
7874	7875
7876	7877
7878	7878
7879	7880
7881	7881
7882	7883
7884	7883
7884	7883
7884	7884
7885	7886
7887	7888
7889	7890
7891	7892
7893	7892
7893	7893
7894	7895
7896	7896
7897	7898
7899	7899
7900	7900
7901	7902
7903	7904
7905	7906
7907	7908
7909	7910
7911	7912
7913	7914
7915	7916
7917	7916
7917	7917
7918	7919
7920	7920
7921	7921
7922	7922
7923	7923
[truncated: 700 more rows]
