# Supplementary material for: Gamma Oscillations in the Basolateral Amygdala: Biophysical Mechanisms and Computational Consequences
Source: eNeuro. 2019 Feb 5;6(1):ENEURO.0388-18.2018. doi: 10.1523/ENEURO.0388-18.2018 (PMC6361623; doi:10.1523/ENEURO.0388-18.2018)
Supplement: Supplementary Material 1 — Supplementary Code used in article. Download Supplementary Material 1, ZIP file [file sup_enu-eN-NWR-0388-18-s01.zip › sent to eNeuro/BL network model/input/active_syn_GAP_op]

26933	26668	26065	
25771	25940	25683	26694	26580	25667	25819	
24841	26942	26307	25121	24426	25461	26076	26458	25355	
24550	26226	26443	26825	
26456	25872	26947	25630	25411	24952	25781	
24579	26337	24611	24434	26314	26796	24877	25108	
25638	26290	25565	25372	25380	
26345	24487	26974	25747	25088	25185	26814	26447	24767	
24790	24852	25657	
24527	24473	24547	26522	24460	26991	26519	24519	
26137	26392	25627	24610	
25220	26506	25574	25451	25718	24944	24910	
24751	25234	25527	24585	25023	25733	24800	
25799	24900	25432	25776	25067	26233	26103	26521	26288	
25258	24416	25881	26201	26016	24357	25662	
24903	24780	25407	24790	
24888	26070	26827	25707	25376	26006	
25732	26813	26597	24331	24979	26608	25043	
24831	24418	24860	25638	24925	24957	25376	
25787	25988	24425	25043	25840	26074	25714	24897	
24561	26986	25435	24781	
25928	26457	25240	25078	25878	25382	
25116	25199	24667	26518	24576	26859	25757	
25496	26765	24859	24729	25262	
25990	25723	26695	24413	25250	26385	24527	26468	26858	
25026	26426	26454	24612	
25192	26225	
26335	26424	26312	24796	24960	24693	24791	25520	
26937	26905	25788	26401	
26289	25547	26251	25513	26685	25466	26196	26502	25968	
24423	24534	24480	26981	25800	25661	26633	25121	
26891	26939	25431	25390	24967	24554	26181	25408	
24856	25781	26739	25394	25358	
26213	26066	25489	25799	26619	24465	26575	26317	24952	25697	26642	
26494	26290	25186	25422	25013	26970	25009	26001	
25467	26027	25626	26790	
25598	24825	24877	25111	24644	25973	
25618	25428	25351	25276	25122	25406	
26456	26563	24990	25117	25578	25235	24796	24693	25316	
26539	24527	26654	24938	26257	26102	
26224	25563	26573	26445	26332	25845	26659	25456	24703	
24512	25904	25228	25895	
25893	25974	25684	25650	25023	
26952	25559	24451	25858	26826	26452	24576	25515	
26724	25126	25579	26051	25997	24678	
25623	26495	24705	24868	26929	24929	25547	
25324	25291	25081	26115	25347	26931	26597	26449	
26080	25217	25571	26248	
25207	24629	24422	26979	25989	26415	24436	25890	
24738	26880	25588	26363	26277	
26924	24867	24877	25435	24781	26778	26277	25310	
25525	25485	26076	24426	24777	25287	26408	25723	
25202	25662	26492	26121	24653	25607	26462	24898	24531	
24779	25424	24783	25689	25112	24401	
24848	24432	24850	25950	26167	26722	24793	25999	
25495	25791	24390	24403	
26824	26050	24627	25452	
26304	24890	25491	25244	24482	26887	
25710	24416	25241	25878	26278	25608	24764	
26805	25195	24692	26572	26915	
25260	24931	26401	24599	26159	
26412	26035	26441	25900	26038	26029	24896	
25315	26917	26375	24386	25231	26580	26753	
24674	24738	26214	26299	
25702	24880	25572	25002	26588	25951	25173	
26236	25214	26216	25974	24430	24710	
24395	26097	24638	25049	24756	26916	26110	
25022	25101	24891	26141	24815	24507	26719	
24915	25104	25533	25055	26485	25667	
26246	25173	25841	25958	25702	
25609	26439	26432	24508	24791	26115	25669	26445	
24962	25726	25497	24686	25747	26507	26726	
24625	25881	25399	26596	24872	25581	25135	26288	26037	24522	
25430	26103	25146	25799	26926	24960	24765	26456	26575	26792	
24717	24427	25081	24381	25364	24593	25545	
25086	26737	24503	25345	25445	
25728	24766	26098	25019	
26398	26895	25374	25373	26544	24502	26927	
26183	26969	25230	26556	26657	
25231	24511	25786	26294	
26375	26536	25805	26799	25029	26217	
25937	24457	25429	26737	26438	25388	
26940	24632	25001	26104	26025	26676	26736	26076	26004	
25006	26501	26526	25818	24906	25136	25512	
26036	26678	26390	26981	26671	25227	
26241	26527	26526	24850	25180	26218	26798	26071	
25130	24915	26251	26787	26525	25923	25488	25685	
25826	25977	25761	25248	26240	26137	26297	25378	26005	
24823	24950	25074	25821	25449	26613	24569	26062	26847	
26926	26689	25795	24417	26224	24977	25732	
26795	25382	26835	26896	25198	
26376	24641	25562	26626	
26681	24603	25105	25589	
24850	25239	26093	25315	24875	25513	25558	24935	
24766	26550	26888	25914	24470	26182	25895	
26034	26967	25443	26613	24872	
26943	25205	26061	25530	25028	25182	
26047	25950	25273	26398	25313	24618	25783	25705	
26683	24923	26825	25354	25646	26253	25869	
24865	24634	25031	26570	26126	26778	
26564	26098	26072	24543	25660	26928	25358	24716	
26635	24779	24785	25370	24409	25017	26593	
24778	26295	25558	24836	24757	26771	24971	
25282	25645	25244	26347	26210	
26755	26975	26689	26295	25109	26545	
26691	26692	24868	24779	24787	25579	
26533	25791	25019	25724	24851	26083	
26727	26067	24872	24949	25299	25504	25779	
24797	26112	24541	26283	24542	26029	26086	25942	
26651	25823	24738	24629	26277	26502	25536	26749	
25534	26984	25452	
26111	25984	26072	25589	26162	25594	24553	
25484	25259	26820	25908	26078	26183	25583	24799	26305	
26688	24725	25659	26733	25250	25277	
24660	25626	25673	
26362	26368	26014	26608	24633	25840	
25459	25572	26278	25710	24583	24601	
25953	24796	24461	25845	25609	25613	25356	25266	
24856	25497	25707	25292	26719	26290	24925	25131	
25666	25995	25455	26437	
25271	24456	24593	24533	25757	25609	26381	
25796	25106	24924	26726	25444	25410	
26652	25797	24984	25017	26219	24786	26342	26565	
24989	25748	25800	24570	25485	26199	24669	26940	
26065	24733	25344	
25966	25422	24893	26154	26007	26069	25988	25544	26287	
25647	25578	24940	26072	24912	25856	24570	25743	
25517	25609	25086	26860	26543	26418	
26339	26890	24469	
25157	26806	25510	25121	26084	
26318	25065	25976	25029	25842	26770	
26876	25675	25281	26056	24591	26583	26842	
26694	25940	26855	26630	
26838	26362	26599	25321	26044	
25833	26808	24867	26126	25867	24542	
26458	26079	24600	26968	
25799	24646	25742	24474	26792	24522	26843	24794	25776	
25911	24978	26480	26647	24451	26625	24857	
25081	26665	25599	25266	26535	25857	24712	
24705	25087	25112	26919	25628	24595	
26447	24590	25678	25250	24928	
25150	26604	24979	25790	25179	26455	
26901	25422	24891	25311	25101	25186	
25283	26761	26475	25628	26091	25135	24950	24776	26136	25064	
26286	24745	26720	26561	26882	26972	
25328	25369	25233	26784	
26923	25203	25379	26166	24864	26462	25930	
25302	25917	26769	26717	
24808	25979	26646	26238	25269	
24559	25833	26118	24775	25954	
26951	25915	26961	26685	25890	26557	24696	25276	
24748	25141	25787	25041	26664	25554	25709	26178	
25142	24698	24573	25134	26239	26507	24923	25943	25843	
26131	25493	24838	
25666	25764	26168	
26758	25742	25397	25169	25823	25283	25207	25686	26310	
25793	25302	26112	26087	26744	26656	26010	25086	
26950	26064	26362	24689	25388	
26728	24565	26747	25116	26191	24762	25757	
25034	26961	24795	24771	24786	26116	26020	24639	
25846	24724	25285	25528	25590	24807	25450	26995	
26576	25084	24921	24481	26477	24703	25705	
26207	25729	25853	26590	25918	26835	25576	
25991	26480	26483	25127	
24922	25010	
24952	26708	26884	25744	26887	24482	24478	25660	25443	
25796	25656	25009	26900	25710	25530	
24833	24603	25504	25899	26768	25983	
25830	25117	26008	26804	26522	25094	25134	25142	
26558	26598	26815	
25358	24955	25546	25729	26795	26881	26285	
26049	25858	25555	26874	24508	
24695	25837	24942	24604	24981	25359	
24972	25622	26874	25092	24592	25911	26448	25787	
25802	26762	24611	25913	24559	25397	26199	
24545	26176	24902	26792	
26661	24866	24947	25470	
26107	26849	25262	
26642	26417	24994	24907	25729	25594	25147	26679	
26290	25638	26928	25372	26019	25713	26006	
26498	25982	26458	25543	26806	26084	
24874	25675	26730	26449	26876	26603	
25399	25381	25799	25798	26475	24532	24556	25970	26308	25639	
25696	26632	25008	26955	
24605	25304	24727	26453	
26963	26566	26434	24540	
26768	
26218	25129	26694	26071	26294	26721	
24498	26148	25579	25595	
24853	24695	25061	25672	25709	24822	
26431	26220	24510	24590	25230	26626	25343	26903	
24539	26181	25346	26075	
26315	24631	26801	24745	
24833	25248	25752	26966	26671	
25312	26386	26139	25862	25408	25643	25705	25584	
25192	25268	26900	26177	
26921	24638	26640	25383	
25179	25431	26655	26181	26785	24923	26954	
25513	25406	26389	24564	24723	26245	24980	
25916	26615	26233	26381	25598	24776	26794	
26606	26286	25206	25084	26980	25635	25215	24558	
25488	24639	25964	26987	25414	24915	25076	25062	
25563	25778	25150	26150	25783	24849	25847	26954	
26824	26769	24760	
25616	25997	24934	26094	
26079	26372	25524	25461	25359	26131	25127	25933	
26082	25500	25393	26010	
25794	26969	26290	24948	24924	26783	26568	25906	
24889	24614	26015	26690	24604	24681	25119	25162	
26835	26464	24685	25495	25000	26816	25576	24599	
26817	25333	26141	25814	24617	25464	26618	
25677	24550	26120	26855	25947	25273	26167	
26896	24774	24666	26731	26745	26789	26533	
25327	25184	26021	25456	25274	25953	25084	24967	
26829	25656	26581	
26879	25578	26464	25019	26456	25260	24940	25872	
26845	24546	25163	26322	
25343	25212	
25009	25582	25716	25992	26144	24666	
24724	25625	26151	25059	26215	24796	25484	26004	25775	
24813	26071	26486	26419	25707	
26890	25558	25468	26755	25792	24606	26239	
25147	26240	25397	24958	25135	24820	24669	26723	26887	
26060	24662	25757	25152	26035	26109	
24782	25068	26703	26584	
25032	25323	
25788	26887	26031	26582	25078	25004	26955	
26894	24657	25085	26821	26078	25731	24879	
25300	26038	26323	24886	25669	25705	26611	25208	
25584	25276	25862	25206	25705	24554	25768	
26667	25641	25989	26848	24809	26609	25993	25739	26929	
25172	24815	25174	26901	26287	24666	26396	25519	
25073	24820	25147	26978	26308	26034	26792	25340	25159	
26004	25450	26086	26940	26682	24744	25757	
25355	25118	26591	26072	26793	25504	26761	
24703	26611	25705	25455	26755	24723	26184	26330	
25670	26967	26162	25222	25954	25383	
25403	25975	25200	25374	
26102	26501	25884	26820	
26198	24700	25832	24703	26718	26359	25695	
26235	26050	26260	24865	25128	26602	
26272	24740	25123	26800	24634	25708	
26651	24865	26319	26122	24578	26033	25679	
25914	26830	26037	26517	24831	25125	25895	
25341	26868	24891	25633	26270	24806	25422	25688	25316	
25237	25135	25070	25784	25697	24900	25057	
26153	25170	24919	
26408	25649	26628	25440	25601	
26145	26358	25840	25090	24586	25640	25990	26677	
25623	24830	25126	26171	24595	
24819	26315	24961	25444	26694	26753	26063	
25956	26889	26054	24865	25550	26470	
24977	26840	24651	25169	26923	26551	25935	26021	
25871	25120	25546	26110	25097	
26785	25206	24631	25416	26927	26286	26854	26891	
26330	25892	25351	26741	25584	
25074	25537	24862	25282	26083	26400	24774	
24772	26821	26894	25235	25309	
25618	26780	25611	26534	24954	26975	
25863	26893	24651	26749	26651	26242	25169	
26154	25503	26914	25659	26264	25678	25636	25372	
26776	25289	24577	24781	
26634	24930	25423	26453	26667	25438	25338	25029	
25530	26071	25929	26092	25747	26328	
26961	24786	24696	26250	25479	25406	26077	
25310	26646	26186	25269	26140	26800	
24736	25783	25861	25803	26352	25931	25835	25374	
24919	26658	26681	25105	26057	
26011	26263	25490	
24789	26314	26230	26118	26034	26461	
26273	25461	26591	26180	24841	25871	24854	
25976	24691	25527	24868	26453	
24659	26910	26469	25710	25549	26421	
26531	25950	26868	24626	25512	26904	25090	26262	
24793	25239	26116	25832	24895	26167	26913	
24797	25283	25003	24740	26049	26576	26009	
25401	26152	24663	26870	25808	25670	
24993	25435	25873	
25863	26776	24785	26238	
25922	26778	25802	26808	26800	
26789	26208	24743	25662	
24830	25054	26754	26364	
25482	25179	24961	26738	26491	26895	
24947	26105	25048	25538	
26671	24963	26402	24997	26859	25222	
25439	24864	26724	24809	25733	25969	25575	
25734	25357	25060	25309	
26984	25291	26889	25901	24918	25945	
24855	25938	25139	24622	25035	26798	25999	25747	
26852	25347	25913	24896	25291	25429	
24617	25532	26078	24657	26290	25319	26270	
26826	26477	26282	26319	25300	25291	
25804	25515	26760	24814	24857	25043	26664	26178	
25291	26826	24807	26812	26282	25827	
24877	26086	26828	24740	26850	26778	
26807	25269	26880	26172	25424	26314	25916	
24604	26480	24712	24689	
25301	25866	24621	24608	
25517	25962	26952	
25601	26955	25782	26858	24952	24860	
25492	25846	26017	26078	26164	25395	
25491	24888	26175	25566	26228	25063	
25399	25779	26288	26192	25967	25928	26321	25070	26887	
26111	25433	26705	25800	
26009	26995	24717	25827	26418	26410	24818	
24974	24864	26421	25527	26620	
25635	26202	25683	25239	26181	25615	
26340	25859	26850	25507	26758	24738	25536	
26622	25128	26889	26682	26728	24903	
26403	25571	25062	25974	26907	
25606	26482	25954	24900	26309	24638	24644	
26103	25362	26615	26762	26025	25780	24960	26104	
25183	25837	26690	25396	
25735	25240	25004	
25692	26381	24933	26151	25741	25559	
25874	25575	26462	25187	24809	25993	
26399	26227	26239	26548	25348	24906	
25736	25333	24951	25415	25966	26395	25465	25357	
25629	26636	26224	25142	25392	25468	25206	25999	
25778	25307	24869	24739	26608	25658	
25458	26621	26576	26843	25692	25658	
26435	26043	26050	25762	
26025	25180	25052	24703	25456	26081	25446	
26136	25114	24764	25829	25761	24677	25895	
24832	26287	25203	26725	26900	25225	24677	24982	
26964	25745	25798	24994	25430	26246	26532	26555	
25688	25950	25426	25512	24959	26927	26698	24698	
26279	25809	26715	25345	26035	25994	
26433	26110	25589	24997	
26962	26022	26195	26442	26196	25547	24795	24956	
26251	25890	25404	25187	26142	26412	25122	
26544	25095	26985	26711	26614	25985	
26086	26140	25944	26252	26109	25067	
25252	26995	25356	24849	24807	25746	26597	26477	
26258	25867	26191	26715	25848	25145	
25656	26661	26537	
26634	26923	25938	25104	24706	25472	26810	
24879	26894	26151	25846	24981	26444	
25868	24647	26671	26028	25891	
26236	26397	25076	26051	25466	
26836	25981	25554	26784	25246	25041	25233	
25219	25357	26846	24759	
25870	25794	26114	
25387	24906	25349	
26512	25299	25876	26172	26363	26137	
24840	26515	25592	25619	
26252	26091	24651	26978	25064	25518	25169	25432	26104	
26727	25147	26034	25360	24674	25606	
24970	24976	24776	25744	25064	26199	25147	24883	
24838	25552	26872	26774	
24768	24656	25107	26061	25311	24829	26071	
24680	25879	24811	25432	26474	24887	26792	25389	
25500	25624	
24839	26032	24975	24672	25427	25719	
25546	24716	26793	25634	
24664	26547	25058	26143	26567	
26393	25202	25107	26568	26201	26725	26494	26146	
25625	26700	26408	26522	25840	25419	25420	
25700	26235	26191	25249	25310	26319	
26668	26278	24708	26300	
25719	25710	25662	24910	
25104	25608	25412	26002	25467	
26828	26050	26407	25913	26426	
26306	25952	26587	25031	26337	26796	
26395	26003	26447	25532	25256	24924	
25491	24955	24890	25244	
26662	26201	25878	26125	25228	25696	
26152	25919	26989	25982	26266	26791	
26799	24969	26157	25462	26300	
25222	25787	25211	26052	26624	26997	26524	
26671	26956	26967	
25975	26256	
25711	24915	25719	26462	26696	25379	
26714	25035	25748	25341	25580	24698	25568	24951	
25378	26096	26230	26340	
25649	25630	24851	26688	
26678	
25325	25970	26910	26460	
26692	26848	26649	26046	25597	
24773	25302	25643	26994	24899	26777	
25860	25207	26840	25173	25536	25439	26691	
26282	26826	26674	25339	25837	26426	
25946	26996	26216	
24868	26915	25597	
26367	25345	25917	
25781	25928	26973	26083	26955	26182	
26048	25470	25004	25350	25566	26070	
26688	25693	25565	25914	
26974	24701	25312	25688	26237	26226	24694	
24822	26131	25418	25852	
26328	25470	25691	24803	
25893	26425	26453	25130	26100	25002	
26856	25851	26893	25229	26333	25815	
25397	26042	26076	26275	26587	26213	26551	26475	
26256	25861	26223	24923	26239	24736	26399	
25647	24734	26599	24726	25933	24919	26774	
25751	25177	25520	25076	26342	25466	26138	26148	
24933	25233	26676	26860	25307	25806	
24986	25035	26704	25373	25840	26241	25563	26424	
26956	24949	26965	26392	
24861	25704	26342	24778	25629	25351	24956	
25027	25523	25200	26606	
26756	25243	24731	25424	
26047	26184	25845	26063	26511	25431	24741	
25418	24721	26774	26426	
26310	24870	26436	25314	26758	26090	
26920	25459	26790	25412	
26787	26469	25685	25930	25439	24909	26253	
26030	25033	25549	
25353	26989	26118	
26453	25874	25214	24788	26649	26920	
26732	25342	26402	25674	
25388	25709	26280	24840	
26420	26156	26298	25580	25193	25862	
26535	26759	
26910	26201	25454	
26037	26899	25125	25211	26830	26031	
26852	25429	26952	26306	
25155	25688	26003	25870	25071	25426	
26658	25508	25016	26897	25676	25661	
26565	25828	24795	25749	26415	26056	24858	
25483	25407	25445	
25070	26517	26016	25381	25443	25178	26792	
26219	26511	26312	26138	25015	25915	26982	
25093	26185	25506	26017	26145	25235	25484	
24871	26324	24891	25250	26395	26530	26998	
26836	25599	26215	25163	
26100	26251	26982	25214	26142	
25960	26427	25850	26165	
26333	26734	24783	24787	25269	25435	
25436	25921	26080	25549	26383	26996	
24868	24783	25112	
25743	25108	24872	25178	25745	26429	26031	26585	25905	
25888	26051	26917	25514	25187	26799	
26740	26132	26638	26193	25554	26869	
25241	26304	25258	26896	25581	
25431	25200	26368	25563	26895	25373	
26481	24885	25727	26309	25199	25353	26152	
26765	25623	26310	24775	26807	25876	26314	
25746	26145	25181	26459	25059	25132	
25956	25802	26612	26195	24865	25176	
26674	25446	25778	26579	25181	26561	25035	26864	
25175	26542	
25785	25652	26943	25904	25098	26149	
26449	26282	25795	25913	25757	25586	
26927	24878	25505	25324	26284	
24992	25789	26547	26305	
26470	25294	25550	25756	25369	
25647	26273	25226	25619	25872	25492	25846	
24759	26430	25814	26045	25415	25155	26431	25633	
25454	26605	26610	25107	26125	25129	24893	
25195	24779	24929	25304	
25478	26263	26919	
25476	25242	24941	25378	26340	
24859	26205	26680	
26742	26106	26279	
26768	26763	
26540	25306	25666	
25101	24815	26537	
26868	25931	25774	25292	25870	24827	
25245	25657	24903	25886	
25532	26222	25357	26130	
25401	26118	24885	24941	25169	25614	
24840	26463	26444	26528	26322	
26287	25841	26992	25225	26605	26462	24880	26466	
26052	25204	26723	26005	25699	26761	26466	26551	
25811	26973	26679	25097	25411	
25966	26993	26276	25106	26069	25203	24821	
26527	24855	24983	25139	26218	25999	26253	
26957	24773	26622	26427	25428	26546	
26859	25944	25303	25158	26796	
25472	25742	26469	26051	26822	24817	
26129	25372	26733	25565	
25469	26586	25586	26010	26439	26035	
25073	25639	25841	25538	24950	25399	
26277	26242	25340	24805	26062	26856	
24794	25432	25046	26456	24960	26240	24887	
25447	25508	25601	
24875	25351	25773	25832	
25269	26848	25863	25160	25916	
25942	26603	25866	25291	25267	25301	
25689	25112	26205	25195	26724	25039	
25674	25570	26784	26073	
26363	26277	25989	26299	25644	
26003	25715	26914	25688	26302	
26794	26856	26258	25547	26749	26807	
24795	26689	25797	25611	25160	26770	26637	
26053	25195	25863	
25173	25681	26754	
26702	26104	26758	25056	25829	26170	25598	
26772	26824	26717	24985	
26312	26762	26025	24984	25568	25551	
26079	25982	26405	25092	25758	26322	
26012	26217	25940	24850	25513	26120	26375	26281	
24964	26696	26032	24943	25196	26551	26475	
26330	25017	26579	25797	26621	26876	
26477	26687	25567	25843	25446	26522	26704	
26109	25808	25310	26831	26152	
25627	26481	26555	24808	
25167	26102	26058	26220	25191	26183	
25739	25124	25214	25187	24969	26649	26100	
26323	25390	26331	
25213	26801	25529	25845	25371	
26999	26486	25971	25566	
25985	25312	26944	25373	24996	26274	
25934	26096	24859	24927	25877	
25150	26677	25818	25512	24923	
25524	24936	26664	26477	26478	26766	25770	
26989	25047	26096	25876	
26375	24969	25423	25842	24864	24830	25574	
24922	26745	26341	25491	
25776	25489	26879	24876	25559	24926	25430	
26465	24843	26743	
26113	24821	26841	26998	26125	26990	24893	
26377	25461	26007	25649	24966	25542	25487	
25966	26827	25796	26531	26209	25410	
26864	26561	26331	
26166	24910	26093	25075	
26355	25937	26737	
26041	25408	25950	25512	25354	25102	26954	
26475	26488	26619	24946	25967	25489	26136	26551	26798	
24962	25025	25707	24891	26113	
25296	26480	24840	25827	25837	24973	26497	
25538	25038	24950	25204	25798	24863	
26768	25144	26110	25282	
26363	25496	25018	26118	
25235	25825	26503	26751	26119	26130	26145	25420	
24891	25814	26618	26903	26898	26209	26190	
26575	25064	25743	25332	26784	26288	24940	
26144	25796	26719	26393	25656	
25574	25733	25124	24988	
25000	26169	26905	24862	26070	26928	
26841	25135	26201	24910	24909	25203	
25844	25752	25759	25352	25594	
26064	26153	26193	
26690	26870	24914	25804	26387	25875	
26120	26832	25290	25682	26867	26202	
26235	24918	26260	26472	
26833	26372	25925	25937	
26008	26113	25719	25228	25608	26506	
25592	26877	26599	25965	25701	26774	
24997	25463	25383	25871	26591	25377	25385	
25092	25758	25385	25554	
25168	26298	26882	
26466	25581	25754	25895	26729	
26336	26915	26775	26778	
26911	25275	24992	26581	26909	
25302	26586	25613	25300	25265	26082	
25817	25869	26694	26218	26630	24850	
26895	25668	25567	26526	25746	25953	26722	
25444	26301	25947	26155	25683	24977	25513	
26887	25282	25394	26795	26464	26287	
26644	25897	25452	
26459	25524	25609	25081	
26456	26458	25846	25622	26624	26266	
24898	25930	26726	26884	25668	26993	26492	24893	
26169	25853	24925	26174	25656	
26836	26942	24919	25285	25012	26377	
26979	26857	25692	26412	25822	26593	
26778	26572	26680	26893	
26353	25216	26408	25375	26159	25987	
25456	26614	25109	26181	26891	25892	
26400	26973	26835	25645	
25878	25218	
25438	26799	26754	25436	25527	26667	25138	
26781	26106	26086	25310	26195	
25716	24947	26506	
26337	26800	26602	26186	25815	
25751	26934	25733	
26864	26573	25179	25331	
25733	25955	26724	26848	
26628	26154	25659	26430	
25237	26297	26792	26723	26052	26308	26254	
25743	25905	26575	24911	24997	24900	26489	
25866	24889	25417	24985	26622	26586	
26540	26120	25368	26545	26318	
25746	26345	26199	25676	25649	25872	25540	
26191	26277	25887	25018	26299	
24979	26041	25717	
26129	25259	25321	26539	
25711	25829	24894	25533	25718	26240	
26640	26956	26921	
25561	26791	26612	25116	
26476	26404	25727	25674	25744	24998	24997	
25116	26033	26118	25140	25833	26191	
25123	25449	25067	26847	26314	26172	
25613	25654	25942	26089	24903	25257	
26212	26798	25106	25117	24897	26104	25001	26579	
25028	26993	26208	26016	25432	26201	
25609	25184	26586	24899	26089	26000	
26723	25125	25019	25918	25495	
26901	26045	26719	26292	24986	25422	26302	25155	
26360	25101	
26317	25088	26192	26725	25503	25134	26970	
25436	26799	25718	26462	25842	25055	
25468	25637	26545	26323	
26513	25307	25266	26682	26426	26477	
25746	24926	25196	26714	26292	26317	26761	24940	
25503	26725	26575	25196	25928	25544	26798	
25364	26994	26139	26543	25128	
26475	25397	25237	26679	26642	25727	26847	25761	
26801	26041	25894	24979	
26908	25859	25237	26005	25146	25841	24950	
26744	25302	25481	26026	26946	24918	
25467	25438	
26878	26365	26578	26906	26580	
25387	25095	25903	
25511	25905	25856	26072	25443	25355	
25125	25241	26182	
25205	26990	25203	26166	
26166	25472	26113	26071	25685	
25303	25800	25211	26476	26505	26231	
25565	25411	25447	
26732	25328	25858	25808	
25701	26838	26774	25396	25132	26995	
26696	24964	25718	25719	26907	25052	
24938	26872	
25516	25486	
25297	26941	26831	26682	25560	
26322	26877	25524	25812	25709	26995	
26650	
26441	26010	25675	25457	25609	
25691	25621	26661	24982	
26985	26262	25139	26548	26711	24983	
26568	26507	25275	25155	25636	26911	
26947	25765	26048	26209	26955	25376	26605	
26429	25094	25362	26563	26241	26173	25540	
26336	25516	
26530	26821	26447	25131	
25909	25195	25689	26848	26303	25039	
26157	25029	26886	26686	25032	
25723	25865	25988	25872	25447	25079	
25171	26223	25862	25099	25985	
26478	26927	25434	25181	25775	26049	
25115	25684	26248	25338	25033	25214	
26832	26120	25786	25771	
25043	26047	26147	26597	25732	25356	
25158	26615	26977	25108	26989	26334	
25980	26535	25285	26552	
26955	26169	26192	25202	26901	25782	26411	
26456	25278	26816	26476	26037	26475	
26172	26847	25916	25815	26191	
26370	26426	25183	25925	
24984	25362	26579	26312	25283	25264	
26462	25197	25076	25153	26773	25677	
25045	26003	25604	25025	
26475	25489	26176	26103	25114	25776	26596	
26902	26726	25530	26486	25938	
25219	26324	25090	25562	25636	25794	
26481	25973	25147	25114	25598	
25336	26207	26037	25441	25070	26978	25538	25074	
26804	25840	25373	25311	26268	26241	25090	26610	
26475	26169	25988	26008	25970	26317	
25247	25725	25606	25383	25397	
25526	26534	25675	26088	25300	
26550	25399	25282	25699	26098	
26557	25890	26842	25406	25053	25820	
25987	25022	25782	25720	25004	
25162	25661	26736	25196	26761	25625	26816	
25777	26556	26969	25737	
26241	25446	25196	25625	25362	25875	
26369	26548	25717	
26491	25607	26201	25376	
26945	25655	25211	24995	26231	
26810	26025	26251	26545	26636	25915	
26389	26440	25956	25679	26313	26656	
26844	26398	26292	26736	24981	25356	26069	
24977	25563	25458	26611	25416	26621	
25116	25473	25945	26126	26682	
25893	26157	26873	25214	25650	
25730	26374	25360	25293	26392	25821	
25034	26746	25773	25414	
25991	26064	26193	26458	26068	
26049	26664	25487	26826	25061	25359	
25021	25974	26620	
26652	24991	26917	25974	26365	26206	26485	
25430	25588	25779	26034	26409	25600	
26771	26685	25704	26224	26251	26268	
26958	25369	26874	26995	26942	26322	
25373	25193	26123	25840	
26495	25848	26962	26022	26511	25863	
25540	25226	25528	25515	25317	26664	
26533	26341	25078	25881	
26150	26855	25206	25903	26526	25663	
26696	26987	26545	26788	25822	25520	
25917	26603	
26804	26503	25898	25714	25106	26767	26408	
26181	25300	25084	26541	25208	26267	26449	
25314	26758	26691	25969	
25772	26252	25494	25988	25622	25463	
25988	25509	25539	25775	25580	26270	
26907	26906	26248	26580	25514	
26516	25777	26626	
25873	26986	
25954	25353	25443	26482	25826	26640	
25433	25097	25036	
25563	25348	26239	26904	25482	26895	
26390	25120	26498	25752	26073	
25932	25743	26624	26005	25914	26404	
25120	26523	26366	26966	
25895	25594	26321	25905	25238	25443	
26490	26249	26292	26103	25196	25225	25898	
25126	25207	26090	26051	26758	
26633	26311	26940	26152	26664	
25576	26533	25834	
26456	25515	25647	25988	26178	26173	
25179	26491	26150	25139	
26776	25262	26140	
26070	25713	25186	26699	
26125	25696	26146	26201	
26225	25791	
25203	25362	26411	25823	25088	25544	25013	
26131	25812	25492	
26209	25999	25185	25497	25088	26721	25311	
25317	25280	26869	26458	26158	
26565	26502	26770	25579	25310	26038	
26752	26322	26311	25280	
25428	25822	26979	26148	25160	
25111	25979	26299	26807	
25544	25258	25411	26179	25722	25358	
26311	25105	
26913	26878	25337	26365	
26232	25292	
26216	25054	25874	
26536	26094	26450	25689	26588	
26061	25707	26388	25316	26290	
26282	25586	26432	25545	25113	
26541	26253	25045	25327	25346	26181	
26341	26661	25785	26900	26745	26533	
25888	25130	25527	25574	
25774	25292	25107	25523	25503	26399	
26382	25080	26283	25867	26493	
26206	25438	
26094	25217	25467	
26689	25618	25820	26167	26891	25164	25892	
26844	25184	25046	26563	26812	25082	26007	
25752	26981	25120	26705	25984	25352	
25293	26308	25537	26136	26474	25702	25178	25218	
26596	26792	26992	25441	
26734	25916	25955	25389	
25386	25150	26371	
26645	25554	25770	26958	
26605	25350	26719	25696	
26478	25266	25081	26358	26709	26597	
26469	26634	25182	25535	
25444	26694	25558	
26192	25094	26104	26761	26321	26233	
25815	26805	
25681	26105	25166	
26296	25254	
26561	26286	25403	25975	25480	
25392	25520	26202	25797	25514	
26621	25677	25819	26241	26787	26429	26689	
26295	25820	26741	25501	26077	25704	
26848	25314	25909	26609	
26790	25315	26520	
26121	26588	26176	25644	26474	25293	
26247	25628	25596	
25506	26552	25319	26547	26821	
25599	26221	25119	26368	
26368	25870	26257	26327	25193	25734	26783	
25132	26463	26836	26700	26539	
26020	26878	25771	25130	26251	25964	
25694	25089	
25537	25598	25397	25135	26642	25780	25905	25293	
25616	26907	26375	26933	26116	26770	
25287	25823	26072	26309	25729	26456	
25727	26962	26884	26843	25915	25080	
26162	26925	25648	25570	
26862	25215	26348	26088	26561	
25537	25114	26210	26582	
26904	25847	25931	26102	25367	25912	
25939	26845	25936	
26308	25754	25860	26170	25776	26634	
25135	25798	26590	26005	26613	26428	
26027	26620	26301	26113	
26810	25138	26294	26696	25436	26295	
26881	
26881	26973	
25440	26270	25590	25539	26078	26408	
25802	25474	26233	26682	25700	
25806	25902	25119	25288	25690	
26224	25197	26020	25999	25404	25889	
26205	25195	
26834	26330	26063	25434	25184	26320	26659	
25693	25573	
25613	26730	26777	26860	
26285	25753	26466	26176	
26264	26767	26698	25341	25988	25090	
26208	26092	25992	
25633	26130	26998	26567	26868	25636	26017	
26935	26742	
25369	26163	25263	
26220	26385	26577	25464	26817	
26475	25174	26970	25966	26328	25225	
26155	26718	25179	25786	26554	
26423	25137	26088	
26098	25546	25411	
25470	26328	26357	26900	25796	
25281	26608	25505	26673	25580	
26671	25674	26390	25600	
25707	25503	26530	25277	26783	26388	
25683	25869	26218	25348	25792	
26444	26930	26163	26483	
26113	26484	25129	26166	
25508	26057	25911	
26725	25898	26249	25503	25422	26008	
26738	25633	25186	26187	26302	
25856	25977	26297	26590	25598	
25276	25206	26318	25351	26024	
26488	26492	26278	26949	
26908	25478	25815	
26303	26046	26775	25623	
26387	26737	25294	26918	
26949	26457	25754	26176	26321	26037	25381	26034	
25438	25616	25574	26251	25957	
25867	26381	26781	26977	25913	
26704	25625	25622	26049	26579	
26679	26964	26476	25660	26179	25879	
26478	26513	25266	25580	26156	26147	
25821	26349	25443	26117	26945	
25766	25619	26476	26997	26498	25355	
25629	26579	26545	25892	26611	
25151	26309	25824	26337	26470	
25993	26595	26920	26462	
26523	25918	26582	
26692	26090	25686	25641	
26528	25706	26647	
26082	26451	25886	26889	
26202	26753	25315	26592	
25488	26982	26425	25874	25682	
26829	26618	26699	
26812	26459	25440	25647	26736	25499	
26695	25326	25357	25506	26846	
26683	25966	26487	25422	26970	25999	
25860	26136	26492	25699	26192	25829	26288	
25416	25373	25783	26531	26399	
26534	26867	25584	26384	
25337	25320	26799	25616	
26253	25416	26544	26223	26001	
26230	26172	25229	26066	
25856	25263	25236	25209	26057	
25898	26071	26579	26411	25797	
26668	
25471	
25370	26056	26442	25886	26245	
25507	25798	25779	26285	25340	26847	
25627	26642	26246	26590	26242	26466	
25813	26863	
26367	26984	26594	25302	
25803	25373	26783	25985	25569	
26650	26126	26299	
25345	26029	26108	25393	
25935	26251	26051	25711	26166	
25462	26799	26873	
26641	26751	25736	25569	26618	26577	25292	
25679	25867	25901	
25982	25570	25800	26584	
26508	26965	25355	26470	25543	
25518	26176	25821	25538	25238	
25177	25310	26924	26495	25536	26188	
25498	25579	26219	26018	
26199	25294	25757	26004	25473	
26057	26322	25461	25769	26991	
26545	26038	25618	25849	26415	
26861	25168	25801	
26002	25427	
26324	25680	25465	
25665	26479	26583	
26702	26884	25489	25264	26242	26794	
25493	
26659	26445	26362	
26308	26146	26887	25799	26207	25853	25834	
25841	25575	25427	25338	
25362	25697	26475	26949	25829	25878	
26966	26727	
26319	26593	25795	26651	26035	
26593	26342	25616	25874	26691	26289	
25507	26121	25237	26847	25340	25441	
26554	26041	26718	25373	26614	
25748	26474	25568	26749	26021	
26586	26441	26101	26597	25643	25613	
26910	26750	25218	26605	
25364	26644	26543	
26843	25658	26021	26812	26926	
26487	25726	25636	25906	26868	25830	
26858	26568	26249	26473	25311	26190	
26425	26217	26787	26840	26415	
25997	25751	25574	26018	
25854	25735	25350	
26248	25923	25514	26012	
25426	25835	25295	25777	
25880	26225	
25341	26398	26270	26812	25563	
26720	26882	26867	
26572	26765	26692	
26199	26619	25544	26884	26218	26429	
25663	25439	26652	25797	
25904	26537	25834	26494	25671	
26476	26481	25757	25982	26309	25661	
25894	25695	
25451	26822	25940	
26475	26887	25204	26135	26993	25881	
25796	26429	26475	25225	26901	26411	
26457	25918	26964	26978	26288	25970	25799	
26201	26484	26144	
25832	25313	25346	25704	26780	
25507	26233	25863	26188	25210	25441	
25281	25584	26077	
26068	25728	25236	25856	
25742	25283	26314	26032	26474	
25826	25511	25504	26671	25594	
25794	25737	26143	26220	
26139	25448	
25976	25574	26536	
26561	26574	25717	25431	
26530	26733	25723	26858	
25379	26509	26065	26248	
25581	26016	25621	25325	26750	
25814	25604	25870	
25571	25531	
25931	26759	25367	
26307	25504	25981	25383	25355	
26072	26843	25944	26997	26796	
25800	26498	26524	
26816	25898	25928	26071	25724	25823	
25647	26885	25622	26362	25326	
25743	25546	26346	26640	26391	
25412	25241	26488	
26555	26880	25598	25389	
25569	26959	
26822	25558	26244	
26549	26905	
26760	26874	26132	25552	26633	
25921	25681	26157	
25865	25573	25461	26264	25931	26567	
25592	25991	
25744	26792	25430	26619	25879	25905	26725	
26795	25754	25918	26517	
26614	26224	26386	26832	26621	25456	
26999	25971	26341	26937	
25970	26632	
25730	25628	26643	26062	
25979	
26400	25402	26296	25905	
25365	25500	
25804	26079	26645	
26334	26470	25730	26481	
25556	26671	26005	26967	
26742	25498	26361	
26914	26858	26947	26290	25532	
26828	26682	25679	25587	
26942	25827	26014	25266	26362	26459	
26026	26089	25611	26842	
25556	
26305	25309	25465	
26130	25419	26078	25659	
25839	25479	25960	
25881	25878	26642	26347	25918	26308	
25524	25825	26145	25326	25990	
25864	26713	25649	
26074	25599	25524	25420	
26742	26650	25496	
25885	26095	26346	
26722	26926	26241	26475	26993	
26284	26000	25347	25469	
26818	26398	25347	26477	25307	
26435	26373	26451	25469	
25566	
25389	26646	26333	26650	
26581	
25469	26115	26656	25886	26039	
26645	26508	25521	
26202	25889	26683	25366	26544	
26544	25431	25351	25456	26332	
26868	26045	26719	
25705	26181	25618	26659	25513	25351	
25782	25720	26698	26804	26914	
26266	25988	26761	25744	25287	
26098	26476	26489	25728	26073	
26322	26681	
25300	26957	26449	26718	26891	25351	
25750	26207	25722	26881	
25741	25631	26619	25795	26470	
26684	26559	
25996	25980	25326	25599	
25712	26075	
25649	26519	26273	25661	26899	
26777	26358	25690	25307	
25490	26214	
26511	25635	26268	26857	26541	26348	
25913	26426	25897	26291	
25814	26581	25633	
25430	26288	26066	26103	25829	26551	
25521	26493	26624	25559	
25386	25367	26220	
26826	25770	26633	26478	
26566	26022	26235	25822	
26198	26674	26975	25351	26088	
26671	26555	26727	26808	
26513	26622	26441	26320	26047	
26434	25793	25866	26087	
25560	26892	26644	26701	26586	
25919	25948	26784	25670	25674	
26094	25997	25686	26919	
25691	
26343	26318	26120	
25324	26818	26546	25827	
26638	26372	25804	26448	
26821	25638	25959	26547	
25863	26015	25703	25498	26781	
26003	25333	26567	25636	26719	25688	
26398	25894	26298	26891	25790	
26541	26181	26359	26891	
26794	25439	26919	
26113	26281	
26719	26447	26249	26683	26531	26241	
25619	25875	25706	26995	
26772	
26045	26237	25794	26385	26003	25636	
26100	26773	25436	26020	
26660	26872	
26514	25452	
25626	26002	
25732	25845	26801	26081	
25785	25582	25929	25710	
26623	25599	26764	26128	
25366	26202	26113	26253	25704	
26859	26306	25922	
26555	26297	25598	
25409	25983	
26544	25688	25374	26227	25386	
25397	25905	25799	26066	26052	
26909	25726	26209	
26300	26027	26203	
25429	25965	26866	
26613	26308	26176	
25632	26906	26116	
25650	26027	25596	
25347	26139	26777	26426	
25536	25389	25511	26103	26532	
26424	26017	25846	26275	26885	
26493	26470	25944	
25506	25577	
25946	
25866	26451	25917	
25695	26155	26202	25773	26359	
26826	26221	26040	25624	
25786	26359	25366	25482	26294	
26127	25768	
25376	26124	26533	26538	
25704	26891	26267	25618	25584	
25932	25655	26349	25504	
25543	25882	26346	
25778	25790	26604	26864	26786	
26199	25875	25770	25856	
25658	25515	26429	26147	
25825	26618	25931	25583	25464	26395	
26569	25729	26457	26835	25399	
26866	25418	26874	26922	
25443	25722	25755	
25959	25420	
25404	26312	26424	26091	26475	
26849	
25852	26976	25624	
25762	
25783	25950	26262	25869	25642	
26895	26123	25465	26431	26759	
25455	26315	25764	
25770	26584	26953	26784	
26245	25968	25398	
26139	26871	26000	25469	
25987	25836	25649	25578	
26711	26677	26709	26237	
25717	26227	
26575	25830	26353	26273	25509	
26006	26396	26357	26955	
26590	25698	26851	
26555	25922	26363	26334	
26375	25874	26668	26873	
26577	
26121	26532	26723	25860	26066	25443	
25949	
25759	25570	25409	
25593	26666	
26524	26162	26953	
25403	26501	26256	
26256	26890	
26282	26459	25937	26410	
26572	26066	26962	26340	
25907	26000	26332	26546	
26552	25569	26759	26058	
26630	26526	25842	26592	
26059	26963	
26739	25765	25676	26708	
25871	25723	26739	26879	26356	
26833	25624	25418	25429	
26926	26233	25473	26242	
26962	26283	26313	25603	
26532	26400	26207	26723	
26143	26473	
26784	26325	25708	25670	
26569	26887	26679	26811	
26198	26226	
26490	26312	26051	25879	
25982	26757	25543	
25773	26861	26138	
26946	26769	25534	
25431	26181	26529	
26508	26716	26763	26967	
26190	26538	26070	26943	
26207	26489	26723	
25662	25535	
25867	25793	26260	
25468	26748	26020	25635	
26141	26237	26399	25726	
26150	26574	26722	26315	26268	
26976	26087	26514	
26883	25552	
25499	26154	26698	25659	26069	25865	
25939	25816	25980	26547	25506	
25848	26313	25474	
26209	26141	26328	26160	
26770	25488	26917	
26572	26849	
26566	26373	
26657	26677	26045	
26469	26462	25930	
25479	26330	26320	
26040	26690	26497	
25598	25518	26884	25443	
25862	25803	26786	25505	
26617	25930	26240	26551	25841	
25556	26967	26863	
26477	26611	26198	26621	26771	
26033	26258	25703	26319	
25974	26578	25438	25451	
25712	26075	
26157	26920	
25909	26794	26588	25742	26142	
26968	26273	25528	25846	26069	
26466	26474	25575	25951	25784	25909	
26570	26279	26977	
26285	25744	25918	26067	25961	
26113	25869	25896	25817	
26837	26426	
26063	25567	26610	26223	25775	
25525	25872	25693	
26471	
26062	26103	26229	26285	26067	
26879	25461	26069	26942	26408	
25718	25946	26886	
25560	26566	
26558	
26970	26486	26048	25904	
26253	25842	26196	25817	
26718	26980	26189	26181	
26047	26931	26139	26010	26418	
25675	26335	26320	26212	
26092	25533	
26383	26281	
25492	26658	26076	26700	
25874	26509	26375	
26273	25661	26104	26072	
26618	25736	26017	26222	26677	
26607	26141	26618	26914	25569	
26138	26951	26236	26810	
26065	
26012	26822	26832	26332	
26994	26939	26730	26603	
26789	26070	26201	
26097	26433	
26093	25947	25930	
26749	25559	26977	
26948	26188	26033	26106	26361	
26960	25491	25791	26988	
26880	25730	
26663	
26011	26326	26807	
26948	25675	26039	25886	
26815	26348	
25849	26320	26250	
26606	25732	25778	26718	25894	
26717	26441	26449	25643	
26673	25825	25939	26044	
25487	26275	26968	26519	
26966	26254	
26564	26199	26762	26266	26476	
25888	25641	26248	26020	
26475	25761	26964	26321	26761	26170	
26680	26765	
26582	26136	25537	25621	
26752	26322	26057	
26057	26872	26261	
26252	26091	25550	
25630	25519	
26272	26775	
26345	26232	25931	25830	25943	
26637	26651	25557	
25599	26074	25939	25590	25837	
26769	
26842	26583	26194	
26185	25936	26751	25569	26257	
26411	25843	25796	25966	26447	
25977	25546	26117	26757	
25790	25818	26445	26944	
26820	25840	26220	26552	
26172	25909	26229	25575	
26658	25728	
25811	26575	25772	26816	26522	
26633	26752	26379	
26402	25977	25588	26409	
25523	26227	
25705	26579	26253	25666	26289	
26822	26933	26403	26578	
26306	26714	25748	26622	
25627	
26049	26355	26603	
25753	25538	26066	26792	26179	
26900	25687	25671	
25663	26268	26511	25915	
26259	26132	26823	
26791	26971	25833	
26141	26223	26751	26944	25818	
26193	25592	25573	26444	
26017	26503	25765	25542	
25675	26434	25839	
26100	25921	26873	
26079	26178	25763	25706	
25705	26414	26867	26211	
25626	26943	25607	
26293	
26898	26324	26802	
26634	26631	25719	
25560	25564	
26492	25878	26910	
25697	25753	26585	26696	26758	
26887	26308	25724	26532	26723	
26247	25895	25697	26136	
26733	26358	26942	26273	
26133	26676	26468	26017	25775	
25761	26462	26758	25859	
26504	26752	25763	
26806	26584	25674	
26713	26037	25898	26321	26960	
26717	26701	
26379	25722	26037	
26415	26961	26734	
26580	26639	25605	
26886	
26394	25674	26109	
25956	26087	26258	25595	
26448	25852	26774	25846	
25986	26770	26536	26051	26672	
26180	26676	26997	26346	
25925	26774	25972	
26097	26956	
25956	25828	25848	26056	
25792	25855	26339	
26381	26615	25744	26173	
25762	26060	
25922	25948	
25912	25774	26446	
26541	25861	26711	25953	26445	
25945	26060	26496	
25836	26898	25713	
25992	26937	
25590	25775	26709	26074	
26619	25889	26241	25692	
26102	26657	26430	25794	
25760	26390	
26790	25976	25738	
26731	26462	
26654	26519	26078	26897	
25909	26094	26773	
25753	26314	26172	26066	
25853	26347	
25959	26143	26305	
26200	26699	25728	26997	
26219	26724	
26812	26834	26151	26513	
26317	26569	25878	26174	26887	
26247	26789	
25736	25659	25734	26078	
26332	26720	25740	
26986	
26766	26513	26099	
25901	26963	
26062	26555	
25648	25984	25800	
25741	25746	26275	26844	25676	
26868	26001	26125	
26872	26131	26838	26528	
26580	25832	26540	
26705	26489	26679	
25703	26258	26495	
25652	
26724	26609	
26808	25727	26847	
26608	26358	26665	
26956	26671	26966	
25781	26688	25676	
25665	
26589	26715	
26324	26607	26045	
25617	26234	
25868	26965	26481	
26726	26943	
25710	26201	
26730	26931	26818	26133	
26655	26055	26738	
26957	26351	26741	
26058	
26101	26813	25643	26994	
25961	26392	25868	
25768	26558	
25682	25641	26020	26822	
26267	26854	26298	
26330	26138	26545	
26968	26752	26243	
26823	26782	26316	
25656	26661	26201	26228	
26885	26879	26282	26968	
25969	26794	25644	26161	
26837	26737	26009	
25840	26736	26563	25746	
26750	
25730	26118	25961	
26032	25686	26310	26428	
26295	25862	26386	26500	
26200	25765	
26195	25692	25989	26781	
25964	26120	26675	
26911	26290	25726	26531	
26881	26550	
26520	26155	26526	26621	
25688	26568	26045	26969	25830	
25801	26339	
26998	26468	26190	25659	
26992	26596	26457	26037	
25959	25980	26503	26846	
25888	26773	26509	
25792	26721	26891	26359	
26439	26513	26656	26147	
26724	25686	26310	
25722	26795	
26256	25783	26753	
26322	26007	26836	
25759	26716	
25728	25678	25723	26897	
25997	
26583	26743	
25716	
25694	26559	
26449	26423	25839	
25759	26413	
26124	26209	26328	
25886	25839	
26410	26931	25732	25827	
26698	25723	26804	
25963	25743	26523	26532	
25944	25787	26515	
26506	25878	
25947	26312	26683	26621	
26062	26363	
26211	
26913	26666	26244	26545	
26425	26917	
26722	26429	26779	26025	
26000	25897	26513	25900	
25926	26476	25944	
25735	26006	
26774	26693	
26631	
25954	25932	
26015	26038	26115	25850	
26688	25678	26733	
26592	25947	26281	
26821	26699	
26112	26382	
26820	26183	
25716	
26755	26248	26415	
25847	25950	26359	
26236	25924	25957	
26787	26051	26462	
26453	26142	26962	26651	
26577	26006	
26531	26160	26683	26895	
26848	26277	26923	26672	26032	
26597	25803	25939	26895	
26537	25929	
26412	26563	26188	
25723	26468	26968	
25724	25881	26208	26745	
25975	26832	25985	26825	
26061	25929	26905	26494	
25780	26310	26532	26729	
26111	26505	
26288	26517	25743	25752	26887	
26496	26029	26350	26781	
26261	26193	
25859	25745	25969	
26948	26319	26781	
26857	25797	26268	26891	
26021	26330	26748	25822	
26774	26387	26740	26877	
26568	26328	26061	
26612	26043	
26664	26897	26836	
26789	
25841	26492	25799	26247	
26598	25910	
26898	26353	26408	26858	
26677	26844	25736	25816	
26419	26804	26061	26302	
25992	
26573	26864	
26923	26634	25930	
26027	26247	
26169	26190	26003	
26746	26471	
25798	26433	25821	
26739	26733	
25791	26169	26037	26070	
26096	25815	
25786	25869	25861	
25977	26104	25932	
25781	26968	26200	
26708	26072	26795	
26555	25973	26775	
26693	26658	
26659	25778	26704	26223	
26754	26649	
26552	25736	26821	26257	26820	
26999	
26820	25870	26846	26102	
25912	26626	26102	
25974	
26765	25784	25969	
25978	26267	
26429	26173	26252	
26142	26932	26978	26773	
26207	26117	26072	
26321	26476	26288	
25977	25967	26551	26613	
26522	26215	26264	25865	
26827	26721	
25772	26676	26076	
26351	25828	25849	
26110	26723	
26593	26046	26406	
26983	25759	25961	
25958	26172	26521	
26992	25859	26596	
26792	26176	
26747	26791	26306	
26977	26784	26796	
26404	26378	26307	26356	
26716	26231	26600	
26707	
25798	26321	25776	26723	
25809	26717	
26851	
25927	26343	
26616	26006	25853	
26953	26703	
26946	
25910	26832	
26119	26654	
26134	26307	26076	
25855	25940	26620	
26843	26173	26942	
26675	26951	26196	
26419	26160	
26779	26264	26812	26522	
26978	26585	26613	26475	
26556	
26718	26420	25790	25783	
25905	26582	26881	
26696	26312	26617	26240	
26200	
26970	26827	26069	25966	
26041	25862	26399	25985	
25909	
26146	
26974	25947	
26085	25988	26879	
26401	25854	
26183	26909	
26673	26544	25950	
26347	26960	
25817	26150	
26496	26087	25809	
26641	26473	
26788	26184	26219	26212	
25966	26494	25898	26798	
26170	26979	26212	26025	
26816	26321	26031	26964	
26170	26240	25823	25879	
26505	25844	25882	
26975	26189	
26924	25913	26186	
26223	26014	26597	
25812	26735	26852	26528	
26051	26436	26502	
26418	26818	26638	
26953	
25981	26316	
26435	
26882	26743	26534	
26249	25836	26180	
25925	26448	
26117	26981	
26431	
26646	26380	
26270	26185	26044	
25903	26001	
26302	26820	26895	26834	
26901	25938	26610	26071	
26077	26951	25845	26511	
26697	26795	26908	
26406	26961	26021	
26819	26312	26532	26103	
26989	26470	26615	
26455	26895	26156	
25961	26285	26392	
26958	26995	26147	
26948	26235	
26949	26474	26642	26192	
26264	26063	26007	25889	
26496	26029	
26639	26540	26822	
26191	26602	
26745	26538	26070	
26820	
26164	
26151	25925	26282	
25929	
26842	26994	
26223	26673	26834	26156	
26841	26816	26978	26067	
25935	26652	26425	
26834	26683	25950	
25982	26379	
26583	26939	26546	
25996	26885	
26548	26657	
26502	
26857	26546	26557	
25994	
26805	26326	
26833	25965	
25881	26182	26960	
26900	26955	
25923	26467	
26085	26796	26346	
26459	26885	
26612	25962	26086	
26521	26176	
26585	26429	26551	26634	
26985	26959	26711	
25894	25985	26573	
26570	25989	26781	
26180	26997	
26739	26628	26700	
26682	26984	26824	
25956	26440	26283	
26542	26461	
26832	26491	
26395	26531	26376	
26591	26997	
26456	26017	26069	
26778	26742	
26100	26509	26754	
26213	26306	26476	
26334	26297	25916	
26336	26807	
25970	26287	26605	
26615	26025	26926	
26960	25904	25918	
26899	26784	25982	
26589	26728	26056	26108	
26102	
26707	26311	
26087	25917	26022	
26808	26646	
26375	26799	26204	
26218	26636	25898	
26477	25953	26714	
26965	
26386	26318	26167	
26030	26265	
26371	26226	
26207	26679	26210	
26301	26294	
26892	26438	26147	
26345	26192	25930	26328	
26433	26117	
26730	26622	26026	
26918	26828	
26870	26603	
26055	
26347	25971	25998	
26847	26517	26308	
26767	26751	26581	
26330	26077	
26846	26123	
26634	26932	26051	
26234	
26930	26681	
26556	26102	
26602	26612	26152	
26037	26569	
26611	26621	26251	
26436	26219	26775	
26603	26566	
26457	26083	
26028	26104	
26646	
26080	26509	
26096	
26675	26375	
26018	26923	26251	26375	
26693	26064	
26737	26306	
26211	
26207	26347	26569	
26016	26731	
26071	26923	26032	
26858	26531	25943	26395	
26989	26374	
26693	26044	
26326	
26840	25938	26702	
26991	26700	
26444	26740	
26787	26726	
26623	26269	
26425	26620	
26751	
26946	26351	
26738	26187	
26381	26307	
26373	26728	
26329	
26901	26276	26798	
26791	
26559	
26302	26292	
26596	26121	
26140	26472	
26687	26614	26857	
26936	25961	
26919	26609	
26195	26188	26354	
26365	26933	
26303	
26547	
26427	
26392	26590	26117	
26782	26426	
26207	26795	
26403	26437	26620	
26869	26833	
26019	26779	26393	
26135	26990	
26196	26565	
25993	25997	
26533	26949	25998	
26486	26605	
26625	26872	
26172	26808	
26917	26300	
26606	26561	
26773	26236	
26098	26983	26517	
26972	
26805	
26377	26539	
26518	26152	
26180	26231	26356	
26036	
26524	
26359	26954	
26565	26961	
26835	26159	
26411	26676	26091	
26188	26794	26277	
26539	26478	26673	
26480	26463	
26204	
26435	
26746	
26539	26845	
26873	
26083	
26081	26630	
26777	26892	
26491	26868	26694	
26237	26376	
26478	26445	
26555	26034	26137	
26568	26955	26249	
26519	26804	
26725	26610	26241	
26958	26836	
26717	26451	
26263	
26397	26525	
26463	
26809	26927	
26622	26496	
26596	26192	
26700	26858	26270	
26637	26450	
26858	26249	26345	
26987	26289	26251	
26335	26406	26511	
26235	26039	26948	
26510	
26659	26039	26882	
26173	26103	26241	
26583	26748	
26631	
26965	
26948	26373	
26996	
26489	26795	
26949	26212	26171	
26893	26948	26126	
26172	
26335	26087	
26757	
26207	26457	26182	
26511	26196	
26449	26184	
26797	
26198	26771	26398	
26487	26218	26551	
26344	26407	
26700	26358	
26914	26698	
26794	26880	26053	
26282	26604	26441	26659	
26341	26937	
26178	26099	
26108	
26724	26840	26536	
26965	26613	
26934	
26197	26924	
26520	
26781	26235	
26448	26953	
26641	
26514	
26187	26419	
26246	
26779	26544	
26660	26922	
26799	
26521	26932	26490	
26461	26643	
26968	
26317	26411	
26905	26341	
26488	26721	
26806	26591	
26508	26703	
26459	26102	26767	
26339	
26575	26456	
26351	
26129	26215	
26869	26311	
26891	26597	26857	
26586	26439	26355	
26135	26174	
26703	
26762	26615	26411	
26938	26337	
26279	26566	
26598	
26566	26557	
26880	26609	
26816	26178	
26175	
26113	
26509	26649	
26458	
26334	
26600	26374	
26723	26207	
26439	26478	26586	
26171	26840	
26449	26573	
26145	26904	
26585	26173	26170	
26761	26551	
26910	
26381	26109	
26238	
26682	
26394	26283	
26793	
26584	
26434	
26722	26166	
26626	
26282	26418	
26138	
26285	26671	
26334	
26759	
26416	26202	
26978	26428	
26831	26602	
26420	
26937	
26276	26149	
26602	26742	
26815	
26677	26700	
26215	26468	
26751	26395	26547	
26922	
26995	26877	
26931	26410	
26624	26163	
26146	26551	26475	
26170	26457	26179	
26409	26461	
26330	26545	
26573	26439	
26333	26382	
26914	26911	
26521	26312	26840	
26516	
26900	
26535	26539	
26486	26943	
26418	26513	26674	
26961	26245	
26538	
26262	26548	
26282	26736	
26859	26402	
26625	
26767	26914	
26167	26255	
26687	26455	
26524	26584	
26207	26264	
26491	
26667	
26311	
26681	
26991	
26972	
26276	
26636	26771	
26598	
26494	26353	
26469	26429	26926	
26453	26652	
26908	26363	
26179	26429	
26317	26182	26192	
26643	
26955	
26897	26199	
26723	26993	26411	
26658	26624	
26573	26598	26614	
26225	
26430	26556	
26951	26788	
26269	
26615	26856	
26694	
26962	26195	
26386	26867	
26401	26209	
26440	
26321	26532	
26280	26838	
26593	
26279	26781	
26415	26621	
26312	26749	
26529	26927	
26676	26288	
26401	
26605	
26578	26253	
26996	
26873	
26807	26229	
26799	
26489	26928	
26970	
26388	26393	
26811	
26286	
26788	26979	
26762	26241	
26880	26893	
26669	26362	
26920	
26248	26525	
26827	26738	
26934	26319	26536	
26909	
26871	
26395	26698	
26704	26944	
26857	26694	
26228	
26954	
26399	
26457	
26758	
26643	
26671	26921	
26531	26898	
26749	26245	
26594	26354	
26691	
26292	26868	
26336	
26738	
26466	26288	
26993	26522	
26409	
26504	
26397	
26511	26593	
26308	
26787	
26773	26281	
26804	26468	
26412	26876	
26415	26691	
26796	
26722	
26627	26366	
26558	26825	
26574	
26626	26623	
26656	26781	
26624	
26706	
26443	
26650	
26947	26713	
26982	26907	
26624	26524	
26465	
26636	26771	
26455	
26895	26368	
26658	
26445	26785	
26476	26968	
26292	26725	
26724	26314	
26570	
26282	26625	
26365	
26497	26597	
26382	
26573	
26555	26428	
26867	26465	
26321	26884	
26887	26585	
26702	26545	
26302	26914	
26866	26837	
26526	26487	
26694	
26437	26771	
26349	
26481	
26854	
26856	
26397	26855	
26970	26698	
26929	
26811	
26327	
26587	26784	
26379	26791	
26964	
26761	
26702	26992	
26379	26505	
26474	26840	
26389	
26585	
26825	
26381	
26804	26575	
26540	
26337	
26546	26579	
26793	26795	
26448	26676	
26743	
26360	26969	
26615	
26654	
26538	26345	
26689	26611	
26611	26975	
26340	
26512	
26587	
26859	
26359	
26850	
26949	
26696	26702	
26952	
26610	26798	
26524	
26538	
26718	26854	
26945	
26742	
26783	
26688	
26948	
26797	
26705	
26950	
26510	26544	
26914	
26715	
26665	
26572	
26383	
26417	
26653	
26398	
26574	
26690	
26574	
26690	
26984	
26392	
26453	
26641	
26669	
26498	
26504	
26682	
26831	
26677	
26771	
26625	26866	
26601	
26842	
26921	
26640	
26868	26486	
26728	
26567	26577	
26538	
26437	
26455	26674	
26959	
26457	
26858	
26671	
26975	
26564	
26968	
26770	
26612	
26456	
26669	26665	
26722	26816	
26579	26781	
26517	
26545	26593	
26822	
26881	
26777	
26790	
26727	
26994	
26429	
26773	
26737	26441	
26963	
26613	
26696	26725	
26783	
26439	26497	
26793	
26566	
26603	
26595	
26913	
26976	
26813	
26496	
26477	26876	
26781	
26995	
26864	26614	
26530	26868	
26458	
26931	
26984	
26766	
26773	
26700	
26926	
26896	
26752	
26654	
26789	
26696	
26693	
26978	
26503	
26840	
26782	
26828	
26914	
26619	
26585	
26899	
26931	26834	
26860	
26760	
26640	
26679	
26753	
26533	
26526	
26841	
26523	
26798	
26868	
26725	
26568	
26734	
26871	
26718	
26819	
26821	
26564	
26899	
26914	
26668	
26788	
26586	26573	
26638	
26983	
26624	
26844	
26703	
26604	
26659	
26817	
26761	
26835	
26539	
26982	
26900	
26809	
26718	
26768	
26864	
26975	
26931	
26552	
26888	
26798	
26854	
26714	
26633	
26810	
26767	
26955	
26795	
26986	
26775	
26720	
26786	
26997	
26858	
26714	
26748	
26884	
26665	
26843	
26875	
26860	
26774	
26627	
26636	
26832	
26779	
26622	
26718	
26816	
26857	
26969	
26636	
26813	
26817	
26732	
26638	
26760	
26807	
26774	
26967	
26749	
26810	
26991	
26931	
26897	
26885	
26826	
26871	
26820	
26979	
26709	
26891	
26833	
26804	
26976	
26819	
26785	
26837	
26850	
26949	
26883	
26843	
26823	
26784	
