# Supplementary material for: Gamma Oscillations in the Basolateral Amygdala: Biophysical Mechanisms and Computational Consequences
Source: eNeuro. 2019 Feb 5;6(1):ENEURO.0388-18.2018. doi: 10.1523/ENEURO.0388-18.2018 (PMC6361623; doi:10.1523/ENEURO.0388-18.2018)
Supplement: Supplementary Material 1 — Supplementary Code used in article. Download Supplementary Material 1, ZIP file [file sup_enu-eN-NWR-0388-18-s01.zip › sent to eNeuro/BL network model/input/active_syn_ind]

0	0	60
1	61	111
2	112	182
3	183	295
4	296	374
5	375	449
6	450	532
7	533	601
8	602	638
9	639	739
10	740	800
11	801	841
12	842	884
13	885	989
14	990	1086
15	1087	1148
16	1149	1186
17	1187	1218
18	1219	1273
19	1274	1327
20	1328	1415
21	1416	1458
22	1459	1484
23	1485	1573
24	1574	1634
25	1635	1712
26	1713	1803
27	1804	1881
28	1882	1964
29	1965	2010
30	2011	2061
31	2062	2152
32	2153	2200
33	2201	2256
34	2257	2311
35	2312	2406
36	2407	2468
37	2469	2535
38	2536	2613
39	2614	2644
40	2645	2707
41	2708	2787
42	2788	2822
43	2823	2859
44	2860	2921
45	2922	2961
46	2962	3038
47	3039	3070
48	3071	3166
49	3167	3232
50	3233	3312
51	3313	3384
52	3385	3436
53	3437	3492
54	3493	3560
55	3561	3633
56	3634	3714
57	3715	3779
58	3780	3817
59	3818	3868
60	3869	3936
61	3937	3968
62	3969	4073
63	4074	4145
64	4146	4232
65	4233	4293
66	4294	4344
67	4345	4413
68	4414	4491
69	4492	4581
70	4582	4643
71	4644	4658
72	4659	4730
73	4731	4816
74	4817	4879
75	4880	4951
76	4952	5009
77	5010	5077
78	5078	5119
79	5120	5199
80	5200	5290
81	5291	5350
82	5351	5414
83	5415	5482
84	5483	5537
85	5538	5598
86	5599	5699
87	5700	5793
88	5794	5880
89	5881	5942
90	5943	6012
91	6013	6095
92	6096	6149
93	6150	6212
94	6213	6264
95	6265	6349
96	6350	6426
97	6427	6494
98	6495	6578
99	6579	6673
100	6674	6742
101	6743	6809
102	6810	6839
103	6840	6896
104	6897	6950
105	6951	7003
106	7004	7095
107	7096	7162
108	7163	7202
109	7203	7278
110	7279	7371
111	7372	7414
112	7415	7461
113	7462	7556
114	7557	7649
115	7650	7712
116	7713	7770
117	7771	7854
118	7855	7915
119	7916	7994
120	7995	8051
121	8052	8105
122	8106	8165
123	8166	8200
124	8201	8278
125	8279	8325
126	8326	8401
127	8402	8465
128	8466	8534
129	8535	8610
130	8611	8668
131	8669	8753
132	8754	8831
133	8832	8922
134	8923	9029
135	9030	9071
136	9072	9132
137	9133	9198
138	9199	9264
139	9265	9345
140	9346	9395
141	9396	9500
142	9501	9585
143	9586	9608
144	9609	9700
145	9701	9754
146	9755	9816
147	9817	9914
148	9915	9992
149	9993	10065
150	10066	10143
151	10144	10215
152	10216	10277
153	10278	10341
154	10342	10425
155	10426	10507
156	10508	10559
157	10560	10650
158	10651	10665
159	10666	10733
160	10734	10786
161	10787	10845
162	10846	10895
163	10896	10955
164	10956	11042
165	11043	11123
166	11124	11212
167	11213	11310
168	11311	11374
169	11375	11426
170	11427	11503
171	11504	11596
172	11597	11617
173	11618	11659
174	11660	11745
175	11746	11828
176	11829	11901
177	11902	11945
178	11946	12028
179	12029	12086
180	12087	12132
181	12133	12204
182	12205	12278
183	12279	12333
184	12334	12430
185	12431	12496
186	12497	12589
187	12590	12639
188	12640	12705
189	12706	12799
190	12800	12846
191	12847	12940
192	12941	13029
193	13030	13075
194	13076	13133
195	13134	13184
196	13185	13246
197	13247	13346
198	13347	13452
199	13453	13483
200	13484	13549
201	13550	13617
202	13618	13697
203	13698	13771
204	13772	13818
205	13819	13865
206	13866	13929
207	13930	14000
208	14001	14077
209	14078	14146
210	14147	14202
211	14203	14244
212	14245	14316
213	14317	14372
214	14373	14429
215	14430	14473
216	14474	14543
217	14544	14588
218	14589	14643
219	14644	14686
220	14687	14730
221	14731	14754
222	14755	14781
223	14782	14839
224	14840	14894
225	14895	14974
226	14975	15071
227	15072	15144
228	15145	15228
229	15229	15323
230	15324	15374
231	15375	15453
232	15454	15552
233	15553	15597
234	15598	15668
235	15669	15730
236	15731	15784
237	15785	15849
238	15850	15932
239	15933	15975
240	15976	16020
241	16021	16115
242	16116	16200
243	16201	16233
244	16234	16284
245	16285	16342
246	16343	16402
247	16403	16499
248	16500	16529
249	16530	16600
250	16601	16660
251	16661	16732
252	16733	16799
253	16800	16859
254	16860	16903
255	16904	16947
256	16948	17039
257	17040	17130
258	17131	17169
259	17170	17227
260	17228	17292
261	17293	17368
262	17369	17408
263	17409	17483
264	17484	17530
265	17531	17617
266	17618	17704
267	17705	17759
268	17760	17834
269	17835	17906
270	17907	17976
271	17977	17997
272	17998	18067
273	18068	18150
274	18151	18226
275	18227	18291
276	18292	18389
277	18390	18429
278	18430	18488
279	18489	18592
280	18593	18683
281	18684	18734
282	18735	18799
283	18800	18854
284	18855	18892
285	18893	18956
286	18957	18989
287	18990	19056
288	19057	19129
289	19130	19188
290	19189	19297
291	19298	19373
292	19374	19438
293	19439	19506
294	19507	19583
295	19584	19681
296	19682	19776
297	19777	19821
298	19822	19914
299	19915	19965
300	19966	20011
301	20012	20104
302	20105	20163
303	20164	20229
304	20230	20296
305	20297	20346
306	20347	20411
307	20412	20479
308	20480	20562
309	20563	20608
310	20609	20668
311	20669	20740
312	20741	20817
313	20818	20885
314	20886	20960
315	20961	21031
316	21032	21104
317	21105	21180
318	21181	21271
319	21272	21317
320	21318	21366
321	21367	21434
322	21435	21524
323	21525	21627
324	21628	21714
325	21715	21794
326	21795	21866
327	21867	21901
328	21902	21964
329	21965	22021
330	22022	22074
331	22075	22151
332	22152	22240
333	22241	22291
334	22292	22327
335	22328	22375
336	22376	22433
337	22434	22526
338	22527	22605
339	22606	22670
340	22671	22730
341	22731	22819
342	22820	22844
343	22845	22926
344	22927	22994
345	22995	23064
346	23065	23111
347	23112	23204
348	23205	23300
349	23301	23357
350	23358	23434
351	23435	23510
352	23511	23602
353	23603	23644
354	23645	23727
355	23728	23791
356	23792	23855
357	23856	23909
358	23910	23943
359	23944	24031
360	24032	24075
361	24076	24123
362	24124	24185
363	24186	24298
364	24299	24352
365	24353	24399
366	24400	24456
367	24457	24528
368	24529	24568
369	24569	24597
370	24598	24678
371	24679	24761
372	24762	24863
373	24864	24902
374	24903	24967
375	24968	25048
376	25049	25081
377	25082	25152
378	25153	25215
379	25216	25301
380	25302	25364
381	25365	25449
382	25450	25552
383	25553	25592
384	25593	25677
385	25678	25741
386	25742	25772
387	25773	25851
388	25852	25919
389	25920	26005
390	26006	26093
391	26094	26198
392	26199	26267
393	26268	26333
394	26334	26402
395	26403	26490
396	26491	26575
397	26576	26648
398	26649	26691
399	26692	26767
400	26768	26856
401	26857	26968
402	26969	27054
403	27055	27149
404	27150	27198
405	27199	27284
406	27285	27363
407	27364	27463
408	27464	27556
409	27557	27632
410	27633	27727
411	27728	27786
412	27787	27851
413	27852	27929
414	27930	28012
415	28013	28108
416	28109	28190
417	28191	28226
418	28227	28279
419	28280	28345
420	28346	28407
421	28408	28445
422	28446	28504
423	28505	28585
424	28586	28628
425	28629	28703
426	28704	28775
427	28776	28848
428	28849	28908
429	28909	28954
430	28955	29060
431	29061	29127
432	29128	29203
433	29204	29285
434	29286	29335
435	29336	29357
436	29358	29405
437	29406	29470
438	29471	29513
439	29514	29582
440	29583	29658
441	29659	29728
442	29729	29777
443	29778	29849
444	29850	29942
445	29943	29997
446	29998	30040
447	30041	30086
448	30087	30127
449	30128	30181
450	30182	30279
451	30280	30345
452	30346	30405
453	30406	30466
454	30467	30513
455	30514	30596
456	30597	30671
457	30672	30735
458	30736	30847
459	30848	30925
460	30926	30996
461	30997	31079
462	31080	31102
463	31103	31184
464	31185	31212
465	31213	31275
466	31276	31346
467	31347	31390
468	31391	31473
469	31474	31568
470	31569	31642
471	31643	31687
472	31688	31723
473	31724	31791
474	31792	31858
475	31859	31882
476	31883	31941
477	31942	32008
478	32009	32098
479	32099	32152
480	32153	32186
481	32187	32277
482	32278	32351
483	32352	32430
484	32431	32481
485	32482	32561
486	32562	32633
487	32634	32685
488	32686	32759
489	32760	32836
490	32837	32927
491	32928	32988
492	32989	33058
493	33059	33135
494	33136	33178
495	33179	33262
496	33263	33325
497	33326	33370
498	33371	33405
499	33406	33495
500	33496	33567
501	33568	33600
502	33601	33698
503	33699	33740
504	33741	33801
505	33802	33887
506	33888	33957
507	33958	34032
508	34033	34100
509	34101	34188
510	34189	34248
511	34249	34307
512	34308	34395
513	34396	34438
514	34439	34512
515	34513	34595
516	34596	34674
517	34675	34731
518	34732	34777
519	34778	34838
520	34839	34881
521	34882	34967
522	34968	35046
523	35047	35115
524	35116	35177
525	35178	35268
526	35269	35348
527	35349	35408
528	35409	35501
529	35502	35539
530	35540	35578
531	35579	35627
532	35628	35685
533	35686	35757
534	35758	35828
535	35829	35865
536	35866	35953
537	35954	36003
538	36004	36076
539	36077	36115
540	36116	36184
541	36185	36252
542	36253	36342
543	36343	36419
544	36420	36502
545	36503	36589
546	36590	36652
547	36653	36675
548	36676	36719
549	36720	36781
550	36782	36837
551	36838	36920
552	36921	36993
553	36994	37046
554	37047	37098
555	37099	37184
556	37185	37273
557	37274	37336
558	37337	37411
559	37412	37472
560	37473	37518
561	37519	37585
562	37586	37637
563	37638	37666
564	37667	37753
565	37754	37807
566	37808	37911
567	37912	37959
568	37960	38008
569	38009	38088
570	38089	38145
571	38146	38232
572	38233	38303
573	38304	38401
574	38402	38503
575	38504	38553
576	38554	38631
577	38632	38726
578	38727	38810
579	38811	38875
580	38876	38962
581	38963	39032
582	39033	39075
583	39076	39144
584	39145	39213
585	39214	39276
586	39277	39354
587	39355	39437
588	39438	39501
589	39502	39597
590	39598	39684
591	39685	39722
592	39723	39796
593	39797	39838
594	39839	39891
595	39892	39927
596	39928	40013
597	40014	40064
598	40065	40157
599	40158	40252
600	40253	40301
601	40302	40355
602	40356	40418
603	40419	40492
604	40493	40569
605	40570	40663
606	40664	40725
607	40726	40812
608	40813	40879
609	40880	40967
610	40968	41014
611	41015	41059
612	41060	41146
613	41147	41222
614	41223	41262
615	41263	41335
616	41336	41430
617	41431	41517
618	41518	41583
619	41584	41652
620	41653	41711
621	41712	41750
622	41751	41818
623	41819	41853
624	41854	41920
625	41921	41970
626	41971	42048
627	42049	42107
628	42108	42208
629	42209	42259
630	42260	42312
631	42313	42405
632	42406	42504
633	42505	42577
634	42578	42649
635	42650	42726
636	42727	42814
637	42815	42884
638	42885	42994
639	42995	43032
640	43033	43119
641	43120	43199
642	43200	43279
643	43280	43339
644	43340	43375
645	43376	43448
646	43449	43494
647	43495	43576
648	43577	43620
649	43621	43695
650	43696	43778
651	43779	43829
652	43830	43931
653	43932	44018
654	44019	44117
655	44118	44222
656	44223	44301
657	44302	44353
658	44354	44434
659	44435	44526
660	44527	44570
661	44571	44646
662	44647	44696
663	44697	44752
664	44753	44824
665	44825	44881
666	44882	44951
667	44952	45038
668	45039	45113
669	45114	45165
670	45166	45225
671	45226	45261
672	45262	45304
673	45305	45354
674	45355	45394
675	45395	45441
676	45442	45506
677	45507	45584
678	45585	45649
679	45650	45744
680	45745	45834
681	45835	45894
682	45895	45985
683	45986	46073
684	46074	46156
685	46157	46252
686	46253	46299
687	46300	46393
688	46394	46472
689	46473	46537
690	46538	46626
691	46627	46690
692	46691	46762
693	46763	46857
694	46858	46946
695	46947	47012
696	47013	47089
697	47090	47165
698	47166	47235
699	47236	47312
700	47313	47377
701	47378	47447
702	47448	47512
703	47513	47595
704	47596	47647
705	47648	47704
706	47705	47752
707	47753	47802
708	47803	47884
709	47885	47929
710	47930	47980
711	47981	48069
712	48070	48117
713	48118	48173
714	48174	48195
715	48196	48265
716	48266	48322
717	48323	48393
718	48394	48454
719	48455	48523
720	48524	48597
721	48598	48651
722	48652	48679
723	48680	48754
724	48755	48823
725	48824	48876
726	48877	48941
727	48942	49017
728	49018	49061
729	49062	49155
730	49156	49198
731	49199	49271
732	49272	49352
733	49353	49407
734	49408	49485
735	49486	49535
736	49536	49626
737	49627	49710
738	49711	49800
739	49801	49858
740	49859	49933
741	49934	49975
742	49976	50064
743	50065	50146
744	50147	50218
745	50219	50290
746	50291	50318
747	50319	50377
748	50378	50444
749	50445	50536
750	50537	50554
751	50555	50585
752	50586	50622
753	50623	50703
754	50704	50784
755	50785	50866
756	50867	50951
757	50952	51041
758	51042	51111
759	51112	51181
760	51182	51261
761	51262	51305
762	51306	51349
763	51350	51450
764	51451	51529
765	51530	51563
766	51564	51640
767	51641	51712
768	51713	51801
769	51802	51839
770	51840	51917
771	51918	51955
772	51956	52004
773	52005	52067
774	52068	52140
775	52141	52196
776	52197	52248
777	52249	52308
778	52309	52391
779	52392	52450
780	52451	52542
781	52543	52598
782	52599	52654
783	52655	52699
784	52700	52750
785	52751	52846
786	52847	52876
787	52877	52933
788	52934	53033
789	53034	53089
790	53090	53145
791	53146	53221
792	53222	53278
793	53279	53354
794	53355	53437
795	53438	53488
796	53489	53532
797	53533	53616
798	53617	53657
799	53658	53715
800	53716	53756
801	53757	53829
802	53830	53946
803	53947	54018
804	54019	54080
805	54081	54156
806	54157	54244
807	54245	54324
808	54325	54399
809	54400	54445
810	54446	54527
811	54528	54579
812	54580	54652
813	54653	54722
814	54723	54752
815	54753	54816
816	54817	54882
817	54883	54953
818	54954	55059
819	55060	55090
820	55091	55161
821	55162	55248
822	55249	55325
823	55326	55416
824	55417	55510
825	55511	55597
826	55598	55701
827	55702	55745
828	55746	55808
829	55809	55872
830	55873	55949
831	55950	56029
832	56030	56099
833	56100	56170
834	56171	56228
835	56229	56296
836	56297	56336
837	56337	56383
838	56384	56404
839	56405	56449
840	56450	56514
841	56515	56604
842	56605	56637
843	56638	56738
844	56739	56821
845	56822	56885
846	56886	56928
847	56929	57017
848	57018	57090
849	57091	57156
850	57157	57181
851	57182	57224
852	57225	57283
853	57284	57337
854	57338	57438
855	57439	57493
856	57494	57530
857	57531	57588
858	57589	57632
859	57633	57717
860	57718	57812
861	57813	57905
862	57906	58003
863	58004	58064
864	58065	58173
865	58174	58216
866	58217	58270
867	58271	58341
868	58342	58433
869	58434	58512
870	58513	58567
871	58568	58596
872	58597	58669
873	58670	58748
874	58749	58809
875	58810	58880
876	58881	58924
877	58925	59010
878	59011	59077
879	59078	59134
880	59135	59183
881	59184	59253
882	59254	59307
883	59308	59349
884	59350	59418
885	59419	59479
886	59480	59539
887	59540	59622
888	59623	59673
889	59674	59701
890	59702	59732
891	59733	59826
892	59827	59893
893	59894	59979
894	59980	60055
895	60056	60109
896	60110	60197
897	60198	60278
898	60279	60320
899	60321	60387
900	60388	60440
901	60441	60496
902	60497	60548
903	60549	60631
904	60632	60704
905	60705	60806
906	60807	60879
907	60880	60986
908	60987	61044
909	61045	61102
910	61103	61150
911	61151	61223
912	61224	61323
913	61324	61394
914	61395	61480
915	61481	61556
916	61557	61625
917	61626	61715
918	61716	61802
919	61803	61882
920	61883	61968
921	61969	62046
922	62047	62096
923	62097	62172
924	62173	62261
925	62262	62346
926	62347	62399
927	62400	62482
928	62483	62527
929	62528	62580
930	62581	62664
931	62665	62734
932	62735	62771
933	62772	62821
934	62822	62907
935	62908	62960
936	62961	63022
937	63023	63080
938	63081	63143
939	63144	63184
940	63185	63259
941	63260	63306
942	63307	63405
943	63406	63457
944	63458	63565
945	63566	63631
946	63632	63680
947	63681	63744
948	63745	63855
949	63856	63888
950	63889	63964
951	63965	64039
952	64040	64093
953	64094	64174
954	64175	64214
955	64215	64292
956	64293	64343
957	64344	64396
958	64397	64438
959	64439	64504
960	64505	64554
961	64555	64646
962	64647	64698
963	64699	64788
964	64789	64816
965	64817	64882
966	64883	64958
967	64959	65046
968	65047	65122
969	65123	65200
970	65201	65267
971	65268	65332
972	65333	65401
973	65402	65480
974	65481	65521
975	65522	65556
976	65557	65632
977	65633	65687
978	65688	65765
979	65766	65839
980	65840	65889
981	65890	65950
982	65951	66024
983	66025	66105
984	66106	66183
985	66184	66253
986	66254	66339
987	66340	66400
988	66401	66487
989	66488	66572
990	66573	66645
991	66646	66685
992	66686	66732
993	66733	66828
994	66829	66870
995	66871	66946
996	66947	66976
997	66977	67052
998	67053	67154
999	67155	67245
1000	67246	67275
1001	67276	67324
1002	67325	67410
1003	67411	67470
1004	67471	67513
1005	67514	67553
1006	67554	67634
1007	67635	67725
1008	67726	67768
1009	67769	67821
1010	67822	67899
1011	67900	67967
1012	67968	68006
1013	68007	68076
1014	68077	68167
1015	68168	68221
1016	68222	68279
1017	68280	68372
1018	68373	68440
1019	68441	68527
1020	68528	68580
1021	68581	68672
1022	68673	68765
1023	68766	68826
1024	68827	68875
1025	68876	68937
1026	68938	69033
1027	69034	69129
1028	69130	69185
1029	69186	69247
1030	69248	69307
1031	69308	69336
1032	69337	69384
1033	69385	69481
1034	69482	69557
1035	69558	69634
1036	69635	69695
1037	69696	69755
1038	69756	69804
1039	69805	69874
1040	69875	69968
1041	69969	70042
1042	70043	70108
1043	70109	70213
1044	70214	70317
1045	70318	70367
1046	70368	70453
1047	70454	70522
1048	70523	70556
1049	70557	70608
1050	70609	70656
1051	70657	70725
1052	70726	70758
1053	70759	70852
1054	70853	70935
1055	70936	70994
1056	70995	71042
1057	71043	71091
1058	71092	71155
1059	71156	71217
1060	71218	71252
1061	71253	71317
1062	71318	71391
1063	71392	71468
1064	71469	71563
1065	71564	71607
1066	71608	71669
1067	71670	71740
1068	71741	71784
1069	71785	71866
1070	71867	71915
1071	71916	71961
1072	71962	72024
1073	72025	72058
1074	72059	72113
1075	72114	72170
1076	72171	72223
1077	72224	72309
1078	72310	72352
1079	72353	72415
1080	72416	72476
1081	72477	72566
1082	72567	72657
1083	72658	72746
1084	72747	72817
1085	72818	72889
1086	72890	72948
1087	72949	73014
1088	73015	73099
1089	73100	73163
1090	73164	73239
1091	73240	73268
1092	73269	73301
1093	73302	73348
1094	73349	73449
1095	73450	73548
1096	73549	73594
1097	73595	73660
1098	73661	73714
1099	73715	73766
1100	73767	73796
1101	73797	73856
1102	73857	73911
1103	73912	73983
1104	73984	74027
1105	74028	74094
1106	74095	74120
1107	74121	74211
1108	74212	74293
1109	74294	74382
1110	74383	74423
1111	74424	74497
1112	74498	74565
1113	74566	74640
1114	74641	74696
1115	74697	74750
1116	74751	74821
1117	74822	74874
1118	74875	74929
1119	74930	74961
1120	74962	75022
1121	75023	75112
1122	75113	75187
1123	75188	75277
1124	75278	75323
1125	75324	75389
1126	75390	75471
1127	75472	75524
1128	75525	75577
1129	75578	75661
1130	75662	75744
1131	75745	75783
1132	75784	75840
1133	75841	75916
1134	75917	75988
1135	75989	76084
1136	76085	76186
1137	76187	76250
1138	76251	76335
1139	76336	76360
1140	76361	76394
1141	76395	76454
1142	76455	76517
1143	76518	76566
1144	76567	76646
1145	76647	76726
1146	76727	76748
1147	76749	76783
1148	76784	76841
1149	76842	76904
1150	76905	76994
1151	76995	77078
1152	77079	77184
1153	77185	77216
1154	77217	77300
1155	77301	77385
1156	77386	77479
1157	77480	77525
1158	77526	77614
1159	77615	77669
1160	77670	77741
1161	77742	77828
1162	77829	77912
1163	77913	77974
1164	77975	78049
1165	78050	78098
1166	78099	78166
1167	78167	78252
1168	78253	78309
1169	78310	78345
1170	78346	78385
1171	78386	78460
1172	78461	78536
1173	78537	78613
1174	78614	78657
1175	78658	78717
1176	78718	78784
1177	78785	78877
1178	78878	78969
1179	78970	79043
1180	79044	79073
1181	79074	79107
1182	79108	79177
1183	79178	79239
1184	79240	79284
1185	79285	79372
1186	79373	79409
1187	79410	79469
1188	79470	79527
1189	79528	79577
1190	79578	79608
1191	79609	79651
1192	79652	79693
1193	79694	79722
1194	79723	79816
1195	79817	79904
1196	79905	79936
1197	79937	80002
1198	80003	80051
1199	80052	80075
1200	80076	80153
1201	80154	80235
1202	80236	80292
1203	80293	80370
1204	80371	80440
1205	80441	80481
1206	80482	80556
1207	80557	80666
1208	80667	80749
1209	80750	80823
1210	80824	80869
1211	80870	80949
1212	80950	81018
1213	81019	81060
1214	81061	81129
1215	81130	81222
1216	81223	81283
1217	81284	81324
1218	81325	81402
1219	81403	81463
1220	81464	81524
1221	81525	81577
1222	81578	81651
1223	81652	81736
1224	81737	81826
1225	81827	81921
1226	81922	81965
1227	81966	82062
1228	82063	82134
1229	82135	82234
1230	82235	82320
1231	82321	82392
1232	82393	82469
1233	82470	82566
1234	82567	82621
1235	82622	82662
1236	82663	82704
1237	82705	82760
1238	82761	82804
1239	82805	82864
1240	82865	82918
1241	82919	83009
1242	83010	83053
1243	83054	83125
1244	83126	83203
1245	83204	83241
1246	83242	83327
1247	83328	83375
1248	83376	83436
1249	83437	83506
1250	83507	83559
1251	83560	83654
1252	83655	83713
1253	83714	83795
1254	83796	83852
1255	83853	83961
1256	83962	84054
1257	84055	84127
1258	84128	84167
1259	84168	84238
1260	84239	84344
1261	84345	84427
1262	84428	84468
1263	84469	84560
1264	84561	84628
1265	84629	84677
1266	84678	84759
1267	84760	84783
1268	84784	84846
1269	84847	84907
1270	84908	84947
1271	84948	85000
1272	85001	85080
1273	85081	85138
1274	85139	85198
1275	85199	85237
1276	85238	85329
1277	85330	85410
1278	85411	85486
1279	85487	85564
1280	85565	85631
1281	85632	85680
1282	85681	85778
1283	85779	85817
1284	85818	85899
1285	85900	85923
1286	85924	85996
1287	85997	86061
1288	86062	86166
1289	86167	86232
1290	86233	86325
1291	86326	86390
1292	86391	86442
1293	86443	86487
1294	86488	86530
1295	86531	86605
1296	86606	86708
1297	86709	86733
1298	86734	86777
1299	86778	86829
1300	86830	86932
1301	86933	86999
1302	87000	87045
1303	87046	87120
1304	87121	87165
1305	87166	87211
1306	87212	87286
1307	87287	87360
1308	87361	87413
1309	87414	87486
1310	87487	87524
1311	87525	87596
1312	87597	87638
1313	87639	87737
1314	87738	87819
1315	87820	87910
1316	87911	87992
1317	87993	88091
1318	88092	88186
1319	88187	88288
1320	88289	88355
1321	88356	88416
1322	88417	88481
1323	88482	88550
1324	88551	88618
1325	88619	88700
1326	88701	88723
1327	88724	88815
1328	88816	88899
1329	88900	88938
1330	88939	88973
1331	88974	89075
1332	89076	89156
1333	89157	89178
1334	89179	89288
1335	89289	89356
1336	89357	89403
1337	89404	89493
1338	89494	89528
1339	89529	89611
1340	89612	89687
1341	89688	89724
1342	89725	89811
1343	89812	89854
1344	89855	89939
1345	89940	89992
1346	89993	90105
1347	90106	90160
1348	90161	90200
1349	90201	90264
1350	90265	90323
1351	90324	90453
1352	90454	90520
1353	90521	90599
1354	90600	90690
1355	90691	90724
1356	90725	90820
1357	90821	90916
1358	90917	91000
1359	91001	91038
1360	91039	91116
1361	91117	91175
1362	91176	91270
1363	91271	91356
1364	91357	91454
1365	91455	91493
1366	91494	91587
1367	91588	91647
1368	91648	91752
1369	91753	91826
1370	91827	91894
1371	91895	91942
1372	91943	92022
1373	92023	92069
1374	92070	92150
1375	92151	92199
1376	92200	92278
1377	92279	92316
1378	92317	92398
1379	92399	92425
1380	92426	92493
1381	92494	92537
1382	92538	92604
1383	92605	92658
1384	92659	92723
1385	92724	92779
1386	92780	92821
1387	92822	92869
1388	92870	92924
1389	92925	92984
1390	92985	93089
1391	93090	93139
1392	93140	93200
1393	93201	93283
1394	93284	93370
1395	93371	93444
1396	93445	93545
1397	93546	93631
1398	93632	93687
1399	93688	93737
1400	93738	93833
1401	93834	93917
1402	93918	93970
1403	93971	94042
1404	94043	94110
1405	94111	94182
1406	94183	94226
1407	94227	94314
1408	94315	94375
1409	94376	94455
1410	94456	94558
1411	94559	94610
1412	94611	94697
1413	94698	94761
1414	94762	94842
1415	94843	94940
1416	94941	95009
1417	95010	95066
1418	95067	95129
1419	95130	95213
1420	95214	95262
1421	95263	95319
1422	95320	95384
1423	95385	95457
1424	95458	95540
1425	95541	95629
1426	95630	95722
1427	95723	95787
1428	95788	95884
1429	95885	95932
1430	95933	95996
1431	95997	96053
1432	96054	96121
1433	96122	96180
1434	96181	96202
1435	96203	96286
1436	96287	96323
1437	96324	96371
1438	96372	96420
1439	96421	96454
1440	96455	96499
1441	96500	96579
1442	96580	96668
1443	96669	96703
1444	96704	96776
1445	96777	96837
1446	96838	96922
1447	96923	97000
1448	97001	97043
1449	97044	97141
1450	97142	97241
1451	97242	97318
1452	97319	97401
1453	97402	97490
1454	97491	97574
1455	97575	97615
1456	97616	97667
1457	97668	97707
1458	97708	97768
1459	97769	97869
1460	97870	97930
1461	97931	97983
1462	97984	98087
1463	98088	98173
1464	98174	98240
1465	98241	98303
1466	98304	98380
1467	98381	98474
1468	98475	98542
1469	98543	98589
1470	98590	98641
1471	98642	98675
1472	98676	98755
1473	98756	98806
1474	98807	98848
1475	98849	98914
1476	98915	98956
1477	98957	99038
1478	99039	99085
1479	99086	99112
1480	99113	99188
1481	99189	99261
1482	99262	99315
1483	99316	99363
1484	99364	99446
1485	99447	99530
1486	99531	99624
1487	99625	99694
1488	99695	99757
1489	99758	99775
1490	99776	99862
1491	99863	99929
1492	99930	99996
1493	99997	100042
1494	100043	100100
1495	100101	100172
1496	100173	100248
1497	100249	100306
1498	100307	100396
1499	100397	100469
1500	100470	100530
1501	100531	100608
1502	100609	100686
1503	100687	100727
1504	100728	100778
1505	100779	100843
1506	100844	100920
1507	100921	101002
1508	101003	101038
1509	101039	101114
1510	101115	101174
1511	101175	101236
1512	101237	101303
1513	101304	101385
1514	101386	101475
1515	101476	101562
1516	101563	101619
1517	101620	101674
1518	101675	101700
1519	101701	101762
1520	101763	101855
1521	101856	101937
1522	101938	102012
1523	102013	102049
1524	102050	102134
1525	102135	102219
1526	102220	102246
1527	102247	102351
1528	102352	102437
1529	102438	102479
1530	102480	102533
1531	102534	102578
1532	102579	102621
1533	102622	102678
1534	102679	102761
1535	102762	102798
1536	102799	102817
1537	102818	102875
1538	102876	102911
1539	102912	102971
1540	102972	103031
1541	103032	103075
1542	103076	103146
1543	103147	103159
1544	103160	103234
1545	103235	103328
1546	103329	103403
1547	103404	103490
1548	103491	103583
1549	103584	103646
1550	103647	103740
1551	103741	103802
1552	103803	103865
1553	103866	103906
1554	103907	103988
1555	103989	104072
1556	104073	104162
1557	104163	104220
1558	104221	104269
1559	104270	104299
1560	104300	104385
1561	104386	104458
1562	104459	104487
1563	104488	104526
1564	104527	104575
1565	104576	104659
1566	104660	104750
1567	104751	104832
1568	104833	104913
1569	104914	104983
1570	104984	105047
1571	105048	105134
1572	105135	105209
1573	105210	105290
1574	105291	105340
1575	105341	105436
1576	105437	105532
1577	105533	105616
1578	105617	105681
1579	105682	105763
1580	105764	105846
1581	105847	105903
1582	105904	106006
1583	106007	106077
1584	106078	106134
1585	106135	106193
1586	106194	106275
1587	106276	106371
1588	106372	106469
1589	106470	106528
1590	106529	106596
1591	106597	106685
1592	106686	106738
1593	106739	106818
1594	106819	106871
1595	106872	106920
1596	106921	106953
1597	106954	107019
1598	107020	107092
1599	107093	107130
1600	107131	107220
1601	107221	107287
1602	107288	107365
1603	107366	107440
1604	107441	107536
1605	107537	107616
1606	107617	107690
1607	107691	107744
1608	107745	107797
1609	107798	107841
1610	107842	107913
1611	107914	107988
1612	107989	108058
1613	108059	108141
1614	108142	108220
1615	108221	108285
1616	108286	108354
1617	108355	108432
1618	108433	108473
1619	108474	108561
1620	108562	108637
1621	108638	108725
1622	108726	108831
1623	108832	108877
1624	108878	108939
1625	108940	109032
1626	109033	109098
1627	109099	109170
1628	109171	109268
1629	109269	109322
1630	109323	109402
1631	109403	109491
1632	109492	109555
1633	109556	109590
1634	109591	109642
1635	109643	109744
1636	109745	109851
1637	109852	109901
1638	109902	109966
1639	109967	110019
1640	110020	110054
1641	110055	110139
1642	110140	110239
1643	110240	110322
1644	110323	110373
1645	110374	110434
1646	110435	110475
1647	110476	110502
1648	110503	110596
1649	110597	110652
1650	110653	110755
1651	110756	110797
1652	110798	110867
1653	110868	110939
1654	110940	110994
1655	110995	111053
1656	111054	111102
1657	111103	111185
1658	111186	111272
1659	111273	111353
1660	111354	111432
1661	111433	111480
1662	111481	111515
1663	111516	111556
1664	111557	111646
1665	111647	111729
1666	111730	111819
1667	111820	111891
1668	111892	111929
1669	111930	111970
1670	111971	112060
1671	112061	112103
1672	112104	112195
1673	112196	112284
1674	112285	112362
1675	112363	112397
1676	112398	112497
1677	112498	112617
1678	112618	112691
1679	112692	112788
1680	112789	112837
1681	112838	112906
1682	112907	112966
1683	112967	113037
1684	113038	113095
1685	113096	113135
1686	113136	113219
1687	113220	113263
1688	113264	113303
1689	113304	113353
1690	113354	113411
1691	113412	113464
1692	113465	113549
1693	113550	113614
1694	113615	113660
1695	113661	113699
1696	113700	113746
1697	113747	113822
1698	113823	113899
1699	113900	113949
1700	113950	113991
1701	113992	114091
1702	114092	114169
1703	114170	114230
1704	114231	114297
1705	114298	114323
1706	114324	114381
1707	114382	114426
1708	114427	114534
1709	114535	114579
1710	114580	114663
1711	114664	114719
1712	114720	114814
1713	114815	114860
1714	114861	114929
1715	114930	114972
1716	114973	115014
1717	115015	115095
1718	115096	115181
1719	115182	115256
1720	115257	115304
1721	115305	115405
1722	115406	115490
1723	115491	115571
1724	115572	115661
1725	115662	115728
1726	115729	115759
1727	115760	115838
1728	115839	115923
1729	115924	115998
1730	115999	116070
1731	116071	116132
1732	116133	116223
1733	116224	116311
1734	116312	116380
1735	116381	116475
1736	116476	116546
1737	116547	116619
1738	116620	116687
1739	116688	116767
1740	116768	116851
1741	116852	116909
1742	116910	116951
1743	116952	117020
1744	117021	117104
1745	117105	117198
1746	117199	117264
1747	117265	117325
1748	117326	117371
1749	117372	117453
1750	117454	117501
1751	117502	117587
1752	117588	117651
1753	117652	117729
1754	117730	117781
1755	117782	117842
1756	117843	117895
1757	117896	117976
1758	117977	118031
1759	118032	118113
1760	118114	118162
1761	118163	118230
1762	118231	118312
1763	118313	118407
1764	118408	118510
1765	118511	118571
1766	118572	118603
1767	118604	118693
1768	118694	118789
1769	118790	118870
1770	118871	118954
1771	118955	119021
1772	119022	119086
1773	119087	119160
1774	119161	119227
1775	119228	119295
1776	119296	119397
1777	119398	119464
1778	119465	119499
1779	119500	119568
1780	119569	119625
1781	119626	119714
1782	119715	119825
1783	119826	119890
1784	119891	119964
1785	119965	120063
1786	120064	120138
1787	120139	120203
1788	120204	120261
1789	120262	120302
1790	120303	120367
1791	120368	120394
1792	120395	120465
1793	120466	120560
1794	120561	120658
1795	120659	120756
1796	120757	120806
1797	120807	120859
1798	120860	120940
1799	120941	120989
1800	120990	121027
1801	121028	121068
1802	121069	121125
1803	121126	121213
1804	121214	121266
1805	121267	121311
1806	121312	121379
1807	121380	121424
1808	121425	121508
1809	121509	121555
1810	121556	121606
1811	121607	121689
1812	121690	121784
1813	121785	121841
1814	121842	121882
1815	121883	121957
1816	121958	122079
1817	122080	122120
1818	122121	122172
1819	122173	122225
1820	122226	122309
1821	122310	122381
1822	122382	122451
1823	122452	122520
1824	122521	122602
1825	122603	122634
1826	122635	122698
1827	122699	122740
1828	122741	122831
1829	122832	122873
1830	122874	122958
1831	122959	123003
1832	123004	123047
1833	123048	123091
1834	123092	123155
1835	123156	123178
1836	123179	123243
1837	123244	123299
1838	123300	123383
1839	123384	123467
1840	123468	123559
1841	123560	123648
1842	123649	123685
1843	123686	123723
1844	123724	123778
1845	123779	123834
1846	123835	123908
1847	123909	123982
1848	123983	124088
1849	124089	124185
1850	124186	124225
1851	124226	124279
1852	124280	124337
1853	124338	124391
1854	124392	124435
1855	124436	124505
1856	124506	124546
1857	124547	124647
1858	124648	124741
1859	124742	124821
1860	124822	124918
1861	124919	124999
1862	125000	125057
1863	125058	125110
1864	125111	125178
1865	125179	125263
1866	125264	125347
1867	125348	125447
1868	125448	125532
1869	125533	125596
1870	125597	125636
1871	125637	125749
1872	125750	125841
1873	125842	125880
1874	125881	125931
1875	125932	126013
1876	126014	126092
1877	126093	126169
1878	126170	126208
1879	126209	126289
1880	126290	126314
1881	126315	126393
1882	126394	126449
1883	126450	126511
1884	126512	126589
1885	126590	126639
1886	126640	126678
1887	126679	126747
1888	126748	126805
1889	126806	126886
1890	126887	126984
1891	126985	127044
1892	127045	127130
1893	127131	127195
1894	127196	127264
1895	127265	127298
1896	127299	127400
1897	127401	127448
1898	127449	127534
1899	127535	127616
1900	127617	127671
1901	127672	127715
1902	127716	127772
1903	127773	127840
1904	127841	127872
1905	127873	127960
1906	127961	127988
1907	127989	128046
1908	128047	128108
1909	128109	128186
1910	128187	128226
1911	128227	128308
1912	128309	128390
1913	128391	128488
1914	128489	128565
1915	128566	128646
1916	128647	128718
1917	128719	128810
1918	128811	128896
1919	128897	128969
1920	128970	129040
1921	129041	129077
1922	129078	129160
1923	129161	129223
1924	129224	129272
1925	129273	129363
1926	129364	129419
1927	129420	129491
1928	129492	129568
1929	129569	129612
1930	129613	129687
1931	129688	129796
1932	129797	129878
1933	129879	129939
1934	129940	130018
1935	130019	130075
1936	130076	130144
1937	130145	130197
1938	130198	130286
1939	130287	130342
1940	130343	130419
1941	130420	130479
1942	130480	130557
1943	130558	130619
1944	130620	130650
1945	130651	130709
1946	130710	130756
1947	130757	130859
1948	130860	130962
1949	130963	131032
1950	131033	131079
1951	131080	131154
1952	131155	131247
1953	131248	131350
1954	131351	131436
1955	131437	131497
1956	131498	131554
1957	131555	131654
1958	131655	131703
1959	131704	131776
1960	131777	131814
1961	131815	131914
1962	131915	131961
1963	131962	132065
1964	132066	132160
1965	132161	132218
1966	132219	132308
1967	132309	132351
1968	132352	132453
1969	132454	132531
1970	132532	132592
1971	132593	132634
1972	132635	132732
1973	132733	132780
1974	132781	132844
1975	132845	132905
1976	132906	132946
1977	132947	132996
1978	132997	133079
1979	133080	133164
1980	133165	133255
1981	133256	133323
1982	133324	133364
1983	133365	133438
1984	133439	133540
1985	133541	133646
1986	133647	133712
1987	133713	133804
1988	133805	133876
1989	133877	133961
1990	133962	134048
1991	134049	134123
1992	134124	134190
1993	134191	134240
1994	134241	134280
1995	134281	134362
1996	134363	134450
1997	134451	134508
1998	134509	134583
1999	134584	134670
[truncated: 25,000 more rows]
