# Supplementary material for: Gamma Oscillations in the Basolateral Amygdala: Biophysical Mechanisms and Computational Consequences
Source: eNeuro. 2019 Feb 5;6(1):ENEURO.0388-18.2018. doi: 10.1523/ENEURO.0388-18.2018 (PMC6361623; doi:10.1523/ENEURO.0388-18.2018)
Supplement: Supplementary Material 1 — Supplementary Code used in article. Download Supplementary Material 1, ZIP file [file sup_enu-eN-NWR-0388-18-s01.zip › sent to eNeuro/BL network model/input/active_syn_op]

826	1460	1855	2327	2929	3334	5409	5788	6396	8488	8580	10083	10518	11338	12475	12680	14211	15246	15464	16854	17580	18594	20132	20402	20853	21302	24237	24316	24334	24371	24418	24421	24442	24466	24487	24520	24666	24686	24690	24815	24821	24829	24962	25376	25410	25422	25470	25656	25720	25785	25796	26048	26125	26144	26187	26208	26209	26328	26507	26538	26719	
2073	2847	3719	5194	5565	6313	6325	7994	8644	8824	13179	13242	13525	14750	18960	20692	22119	24339	24724	24916	25061	25259	25285	25321	25361	25420	25484	25577	25640	25731	25769	25939	25941	25959	25980	26013	26044	26078	26119	26129	26145	26185	26535	26539	26552	26623	26712	26759	26764	26894	26950	
760	2613	3609	3945	7041	8300	8436	12111	12765	13207	16683	17485	17605	20063	20423	21037	22773	22912	24372	24384	24462	24478	24543	24625	24765	24766	24824	24833	24872	24883	24994	24997	24998	25000	25019	25120	25147	25211	25282	25504	25537	25546	25594	25655	25660	25729	25743	25750	25752	25905	25914	25977	26005	26031	26098	26110	26117	26366	26413	26433	26482	26489	26523	26590	26591	26613	26723	26793	26830	26875	26925	
993	1712	2717	4119	4165	4790	4990	5165	5348	5584	5798	6130	6352	6469	8655	8687	9118	9424	9561	9807	10194	13500	13524	13765	14288	14483	14782	15225	15262	16393	16563	16633	17134	18604	20050	20464	20812	21291	22052	22151	22852	23378	24204	24313	24373	24387	24388	24409	24443	24455	24532	24646	24732	24765	24776	24794	24820	24885	24902	24946	24950	25046	25056	25066	25118	25135	25146	25204	25207	25210	25237	25264	25283	25293	25430	25489	25518	25541	25598	25628	25702	25711	25742	25754	25776	25799	25823	25841	25879	25905	26054	26066	26103	26136	26171	26179	26197	26240	26246	26288	26309	26310	26314	26474	26585	26596	26617	26758	26794	26816	26949	26964	26978	
5286	5304	6094	6293	6342	6723	8425	9192	10072	10073	10327	11203	11667	12314	13622	14744	14860	14957	15726	16270	17202	18131	20788	21179	22360	22643	23463	23734	23833	23877	24038	24309	24505	24519	24548	24600	24724	24772	24814	24826	24857	24938	25061	25085	25226	25235	25259	25285	25419	25420	25440	25528	25573	25676	25693	25709	25763	25769	25816	25846	25865	25933	25980	25996	26007	26013	26017	26068	26078	26129	26164	26463	26503	26519	26535	26623	26628	26950	26991	
1437	1475	2435	3042	3512	3948	9254	10136	11249	11447	12908	16122	17129	17391	17924	18797	19101	20234	20532	20733	21624	24438	24451	24460	24489	24508	24519	24633	24637	24695	24807	24814	24835	24857	24933	24936	24973	25005	25026	25043	25162	25266	25288	25317	25339	25347	25450	25487	25499	25515	25552	25609	25748	25804	25827	25846	26049	26132	26151	26193	26275	26282	26358	26377	26410	26418	26426	26497	26597	26664	26766	26812	26826	26844	26995	
894	1022	1686	1804	2760	3512	5515	5563	5787	6467	8079	8228	9049	9104	11421	15243	15338	15538	17475	17862	18677	18768	18858	19008	19214	19499	20249	20950	21777	22782	24052	24331	24340	24389	24397	24444	24450	24500	24513	24528	24558	24700	24703	24741	24967	24977	25027	25050	25053	25084	25206	25239	25312	25351	25529	25584	25629	25635	25642	25705	25845	25862	25890	25892	25953	26024	26081	26181	26198	26267	26339	26348	26386	26500	26544	26574	26579	26604	26614	26689	26832	26864	26891	
756	958	1319	1649	2608	3857	4167	7795	8999	9847	10096	10606	12003	12781	14928	15103	15390	16343	17030	22174	22449	23078	23283	24402	24521	24606	24616	24643	24861	24935	24983	25206	25239	25313	25327	25346	25354	25387	25416	25480	25615	25635	25642	25646	25666	25683	25768	25783	25792	25862	26120	26155	26189	26255	26256	26262	26343	26500	26510	26540	26541	26574	26606	26655	26771	26825	26890	26891	26980	
1829	3821	4487	4941	5558	5688	7372	10224	12043	14996	15097	15589	16355	18335	20429	21879	22822	24308	24812	24816	25069	25213	25390	25654	25810	25839	25850	26165	26284	26367	26384	26423	26427	26471	26701	26772	26994	
2975	3150	5513	5682	5824	6051	6254	6614	7556	8065	8329	8670	9255	10149	11249	11298	12079	12390	12600	12929	13170	13977	14316	15649	15666	17156	17345	17868	17992	18735	18768	20148	20196	21625	22683	24311	24386	24430	24459	24562	24609	24707	24730	24733	24771	24793	24864	24905	24910	24915	24944	24964	24975	25029	25075	25115	25129	25130	25153	25187	25190	25197	25201	25320	25392	25436	25488	25616	25667	25682	25874	25893	25921	25935	25938	25940	25957	25974	26020	26051	26100	26142	26217	26248	26289	26365	26375	26397	26421	26425	26469	26485	26520	26620	26667	26696	26773	26840	26907	26923	26996	
127	675	1126	2832	5322	5988	7175	8856	10103	10951	11466	11565	11653	11918	12507	12562	12622	12625	12790	16499	17233	17975	18324	18516	18958	19081	21931	24640	24711	24747	24792	24911	25157	25199	25222	25224	25263	25328	25521	25543	25554	25561	25882	25944	25948	25981	26134	26162	26266	26346	26404	26405	26476	26493	26508	26518	26584	26732	26784	26796	26953	
1029	3834	6374	7083	7564	8659	12799	14419	14623	15013	20097	20417	22082	23907	24377	24502	24538	24566	24626	24718	24806	24979	24996	25071	25179	25230	25295	25386	25512	25523	25569	25908	25912	26102	26123	26227	26257	26352	26420	26501	26954	
1050	1615	1703	1923	2838	3020	4080	5499	7258	7361	8686	9118	10738	11703	14677	17505	18926	24416	24572	24583	24677	24863	24866	25057	25228	25412	25538	25572	25582	25596	25608	25626	25681	25710	25716	26016	26105	26247	26329	26488	26631	26634	26750	
54	2163	2255	2333	3503	4180	5034	5309	5837	6872	6995	7852	8422	8785	9486	9727	9850	10541	10612	10622	11536	12327	12416	12604	12605	13179	13718	13982	14590	14784	15500	15718	15985	17122	17314	17842	18214	20897	22998	24334	24367	24371	24421	24442	24452	24468	24531	24767	24813	24815	24821	24827	24829	24855	24891	24893	24939	24986	25013	25107	25134	25136	25174	25185	25186	25225	25311	25410	25422	25454	25503	25544	25591	25636	25747	25796	25819	25843	25898	25966	26061	26113	26125	26187	26208	26209	26249	26276	26290	26345	26411	26487	26494	26531	26568	26683	26719	26721	26725	26798	26804	26814	26868	26901	26970	
861	3957	4142	4309	4903	7742	8598	9744	10698	11524	11668	12555	14111	15188	16292	16810	17639	19197	19747	20594	21468	21584	21671	21800	23132	23920	24344	24345	24365	24380	24386	24422	24430	24459	24484	24501	24530	24562	24609	24639	24668	24691	24727	24733	24771	24786	24809	24864	24934	24944	24964	24969	25024	25029	25076	25130	25138	25188	25214	25439	25462	25488	25553	25574	25623	25685	25751	25842	25888	25893	25909	25924	25935	25957	25969	25974	26051	26094	26216	26217	26236	26289	26342	26375	26425	26509	26565	26667	26672	26691	26696	26770	26773	26799	26810	26840	26979	
1317	2990	6609	7217	8906	11446	12071	12234	12704	13097	13857	14985	16044	17400	18225	18548	18841	19276	19543	21729	22716	24361	24431	24456	24481	24485	24627	24679	24728	24769	24773	24801	24847	24918	25149	25257	25271	25300	25390	25428	25479	25643	25654	25675	25917	25942	25960	26022	26077	26089	26250	26320	26546	26566	26571	26622	26653	26730	26824	26842	26963	26984	
911	2658	4281	5300	10160	10613	11721	15447	17057	19827	21582	23734	24453	24516	24546	24689	24840	25103	25170	25359	25493	25552	25701	25706	25812	25925	26064	26131	26153	26193	26372	26444	26599	26660	26706	26838	26877	26930	
5213	6181	7405	8062	8336	13647	13785	17332	18057	18223	18978	19121	22822	23737	24528	24801	24812	24843	25137	25390	25448	25584	25617	25651	25960	26088	26165	26331	26423	26471	26882	26957	
125	567	777	2289	2742	4488	5862	6790	6803	7227	9743	11309	12910	13645	14816	16575	16818	17160	17578	18715	19396	19658	19828	21495	23061	24640	24645	24734	24919	24972	24978	25014	25016	25020	25041	25103	25105	25127	25141	25236	25369	25510	25619	25706	25807	25885	25911	26057	26134	26158	26163	26553	26625	26645	26953	
520	744	1713	2519	2522	3688	5550	9102	11213	15360	16063	16178	17158	17280	17300	17563	18762	20081	20684	24316	24421	24514	24686	24690	24815	24827	24924	24957	24962	25009	25022	25025	25205	25292	25380	25410	25671	25696	25707	25814	26006	26061	26124	26149	26190	26232	26290	26388	26396	26538	26568	26601	26662	26943	
859	1325	1464	3145	3259	3595	4007	4279	6342	6527	6536	6721	6763	6969	7265	8618	8764	10222	10686	12337	12425	14024	14503	17816	18586	18882	19753	20658	21216	22101	22553	23125	24276	24304	24306	24332	24338	24351	24360	24425	24440	24479	24547	24590	24599	24657	24664	24748	24912	24925	24928	24990	25079	25131	25394	25440	25464	25509	25525	25578	25601	25638	25649	25659	25676	25687	25693	25713	25723	25782	25865	25872	25988	26007	26069	26154	26159	26353	26408	26468	26503	26713	26733	26767	26804	26821	26928	26998	
2035	3012	3241	3485	4829	5479	5760	8699	9639	10695	14338	15777	20270	20996	24366	24384	24411	24467	24524	24603	24963	25036	25068	25330	25433	25471	25556	25655	25698	25760	25813	25844	25983	25984	26162	26349	26390	26671	26705	26757	26768	26863	26966	
1131	1190	2983	3086	3814	5139	6078	6538	9594	12347	16163	18689	24359	24561	24845	24993	25083	25091	25262	25873	26122	26271	26361	26562	26650	26849	
671	1610	2265	3082	3905	4354	5189	7030	7370	8337	8374	8943	9075	9154	9847	9850	10632	11908	11982	12517	12858	13436	13717	14832	15830	15867	17613	17868	18282	18373	19895	20396	22277	23078	23335	24282	24402	24432	24511	24529	24535	24550	24606	24700	24768	24793	24836	24850	24861	24983	25052	25076	25095	25109	25239	25273	25290	25327	25346	25368	25392	25416	25455	25468	25520	25558	25629	25635	25666	25704	25817	25869	25892	25964	26063	26167	26202	26294	26301	26510	26527	26541	26614	26621	26675	26753	26755	26771	26980	
5231	5443	5850	6319	6619	7296	8012	9571	12038	14340	14405	15811	16157	16193	18715	19957	20027	21201	22577	22619	24006	24339	24412	24527	24586	24746	24799	25058	25093	25212	25255	25259	25326	25343	25357	25361	25420	25465	25484	25502	25506	25569	25577	25583	25734	25736	25789	25825	25908	25936	25941	26119	26128	26129	26130	26327	26547	26552	26626	26695	26764	
128	633	1682	2579	2876	3777	4168	5437	5961	6075	7516	8911	10610	10904	13276	14366	14539	15394	15780	17561	18066	18799	18860	19110	19467	19629	19763	20559	20666	22025	22845	23513	24312	24344	24380	24405	24571	24595	24678	24691	24751	24783	24800	24830	24870	24929	24969	25112	25124	25188	25214	25304	25527	25574	25575	25597	25641	25751	25888	25955	25989	25993	25997	26018	26094	26161	26171	26204	26303	26364	26453	26536	26588	26609	26649	26691	26734	26754	
982	2301	2977	3198	3211	5604	6399	6862	9771	9894	10305	10516	10686	10755	10944	13087	14261	16138	16623	17202	18096	18687	20396	20542	20969	21308	21612	21813	21912	22017	23078	24307	24334	24367	24371	24421	24452	24487	24502	24573	24582	24588	24650	24784	24848	24891	24924	24951	25013	25025	25071	25088	25136	25139	25275	25316	25444	25497	25523	25591	25610	25633	25668	25774	25818	25843	25847	25947	25950	26061	26141	26209	26218	26237	26239	26290	26302	26328	26393	26399	26419	26447	26473	26738	26767	26779	26783	26827	26914	26974	26998	
1063	1860	4502	5693	6182	7989	8869	9069	9399	10645	11146	11825	13136	13685	13768	14702	16022	17857	18291	18800	18812	20127	20702	20803	21003	22400	24309	24438	24451	24460	24508	24519	24593	24614	24673	24796	24835	24933	24936	24966	24973	24981	24989	24990	25005	25117	25132	25296	25356	25440	25450	25499	25515	25567	25573	25580	25586	25622	25690	25709	25741	25746	25772	25775	25846	25875	25990	25996	26007	26099	26178	26273	26424	26664	26665	26826	26844	26885	
803	1086	4591	4704	4917	5456	5486	5606	6533	6995	7247	8019	8392	8442	8703	10218	11314	12056	13108	13305	13713	14266	14693	17241	17466	17518	17910	18719	19497	19577	19687	19699	20683	20702	21321	21677	22444	24306	24332	24334	24360	24425	24479	24514	24531	24560	24599	24758	24827	24856	24860	25004	25094	25107	25131	25375	25376	25410	25422	25497	25503	25638	25656	25687	25720	25782	25928	25987	26006	26159	26169	26190	26328	26353	26396	26401	26447	26537	26568	26804	26898	26955	26960	
8260	8546	8797	9315	11456	11538	12954	13026	15229	16156	16348	17374	18807	23583	24347	24424	24605	24904	24930	24934	25033	25143	25166	25323	25379	25438	25451	25460	25462	25467	25641	25681	25893	26002	26030	26065	26080	26157	26203	26206	26216	26300	26421	26509	26686	26790	
2758	2958	3382	8419	9422	10372	10502	10686	12188	12521	15191	18280	20389	22712	23233	23859	24367	24378	24442	24507	24510	24617	24655	24718	24924	25030	25090	25167	25275	25319	25400	25415	25532	25633	25794	25814	25870	25943	26003	26045	26141	26222	26290	26324	26360	26395	26473	26581	26802	26868	26969	
5	88	731	2417	3648	4670	4896	6007	7038	8717	9475	9951	11522	12822	16385	16690	17077	18161	18465	18722	19348	19773	20369	21314	21914	23333	23519	23710	24329	24340	24370	24450	24461	24513	24535	24554	24620	24703	24858	24967	24977	24984	24987	25082	25084	25122	25180	25271	25290	25327	25351	25446	25458	25563	25568	25692	25797	25820	25845	25889	25890	25915	25953	25999	26021	26024	26025	26039	26081	26167	26224	26268	26320	26330	26412	26477	26500	26513	26544	26579	26604	26611	26659	26683	26685	26714	26771	26780	26857	26876	26891	
1493	1990	3782	5891	6376	6748	7866	8025	9156	10439	12529	13010	14824	15782	16340	16744	17422	22952	23087	24523	24565	24594	24740	24755	24867	25151	25251	25413	25522	25550	25756	25867	25901	25913	25945	25952	25956	26122	26126	26279	26382	26394	26407	26602	26742	26828	26889	26971	
1467	4048	4500	6523	7037	7117	8378	10749	11485	11629	12282	13592	15410	16156	18252	20108	22093	22774	23148	23752	23790	24158	24466	24518	24601	24677	24735	24774	24844	24866	24922	24947	25063	25110	25218	25241	25325	25412	25530	25538	25653	25694	25710	25716	25878	25904	25992	26092	26175	26201	26278	26341	26460	26605	26745	26910	
550	1481	3144	3277	3928	3950	4447	4590	4929	5071	6592	9798	13272	14756	14787	15054	15535	15648	16188	17148	20571	21965	22199	22455	24399	24410	24540	24541	24587	24658	24865	24918	24965	25152	25249	25413	25585	25587	25603	25700	25831	25873	26033	26112	26350	26472	26570	26589	26602	26728	26742	26828	26831	26971	26986	
238	1062	3107	3282	3896	5656	5808	7005	8673	8698	8834	9003	10331	10819	12790	13389	15184	15368	15575	16106	16122	16187	16545	16751	16813	17047	17690	17707	17718	18593	18797	19764	19881	20410	20435	20616	20760	21240	21808	22220	23255	23532	24322	24330	24534	24536	24584	24667	24770	24782	24873	24883	24940	24994	24997	24998	25036	25100	25108	25211	25222	25223	25303	25353	25355	25383	25397	25405	25430	25463	25559	25670	25674	25727	25758	25824	25856	25932	25977	26072	26073	26152	26231	26266	26309	26402	26404	26409	26615	26633	26806	26859	26879	26899	26940	
1497	2369	2873	3422	3760	3871	10919	11967	13620	13831	14462	16428	16742	17290	20922	21756	22043	23833	24433	24438	24460	24472	24489	24505	24519	24637	24649	24695	24726	24840	24914	24981	25061	25081	25252	25259	25321	25326	25388	25524	25528	25709	25816	25827	25837	25846	25857	25925	26151	26193	26215	26221	26269	26362	26444	26455	26478	26669	26700	26809	26922	26950	
1333	1959	2119	2517	2887	4053	4966	5388	7411	8455	9115	10757	11048	11254	11543	11885	12006	12151	13187	13689	16252	17101	17211	20012	22065	22396	22776	23065	24386	24404	24430	24459	24639	24727	24875	24905	25062	25065	25109	25130	25190	25337	25384	25414	25466	25468	25593	25666	25773	25855	25957	25964	25974	26012	26116	26138	26318	26342	26397	26437	26525	26545	26741	26755	26907	26982	26987	
345	909	1233	1597	2389	3196	3210	3738	4533	4683	4846	6608	7587	7949	9147	9761	11352	11571	13688	14352	15232	16135	19218	19391	19538	19637	20596	20718	20864	21620	22689	23498	24343	24437	24472	24508	24589	24592	24604	24612	24807	24838	24840	24853	24942	24973	24981	25081	25132	25233	25317	25359	25429	25487	25517	25555	25622	25624	25770	25806	26009	26132	26133	26151	26280	26282	26405	26418	26426	26444	26478	26740	26774	26823	26885	26952	26958	26995	
727	2695	2832	3581	4768	7523	15293	15777	16931	21293	21459	21562	23196	24366	24411	24676	24963	25148	25330	25352	25556	25759	25813	25826	26117	26366	26413	26627	26768	26916	26967	
134	1427	3769	4168	4914	4967	5327	6502	6879	7741	12156	13858	13926	14977	16008	16634	17609	20664	21394	22053	22493	22566	23301	24313	24364	24387	24545	24823	24844	24902	25057	25073	25135	25173	25178	25237	25336	25441	25449	25507	25538	25572	25575	25628	25702	25753	25754	25755	25761	25784	25841	25859	25860	26121	26176	26229	26308	26428	26466	26585	26596	26643	26992	
450	826	1016	1571	1600	2241	2242	3708	3742	5318	5929	8270	8342	10730	11298	12761	12860	12919	13687	14027	15055	16722	16887	17795	17983	19344	19596	19910	19952	20402	21864	21954	22037	22161	23331	23380	23583	24334	24421	24476	24520	24650	24656	24666	24690	24743	24813	24888	24909	24947	25009	25028	25042	25107	25376	25410	25422	25607	25621	25656	25662	25696	25707	25785	25966	26001	26061	26144	26149	26166	26187	26201	26208	26209	26328	26486	26719	26726	26943	26970	
246	3313	3486	7045	7919	8703	9918	10664	10902	11197	13049	13254	13274	14183	17105	17755	17895	20175	23093	24355	24357	24862	25010	25077	25078	25382	25475	25791	26083	26182	26228	26550	26632	26811	26896	
776	1032	2593	2692	7325	11546	12210	14531	14778	15479	16266	18021	18535	20408	21257	24240	24405	24571	24581	24683	24751	24752	24779	24783	24787	24868	25024	25083	25112	25195	25304	25424	25805	25848	26915	26919	26929	
92	604	2630	2661	3743	6070	7311	11489	11659	12887	13322	14294	14391	14837	15659	18337	21447	22810	24284	24365	24386	24484	24562	24571	24730	24733	24809	24930	25029	25032	25065	25201	25220	25423	25462	25488	25514	25574	25616	25684	25842	25888	25893	25957	25974	25976	26030	26217	26236	26248	26265	26300	26375	26450	26525	26649	26667	26668	26686	26691	26754	26933	
2456	4023	5558	10486	15739	17996	24198	24308	24315	24356	24728	24760	24852	24903	25149	25267	25318	25322	25345	25365	25407	25425	25452	25654	25657	25762	25917	25960	26059	26367	26427	26435	26603	26717	26744	26772	26824	26946	26963	26984	
1411	1495	2368	3019	4458	4848	6283	7507	8860	9098	9428	10738	10939	15475	16561	17906	18053	18219	21800	22858	23372	24345	24353	24359	24401	24405	24530	24595	24607	24678	24705	24729	24752	24754	24779	24781	24783	24870	25039	25054	25112	25207	25304	25579	25595	25623	25644	25733	25739	25751	25848	25863	25955	25986	25989	26053	26205	26219	26277	26299	26502	26536	26572	26595	26635	26651	26672	26724	26765	26807	26848	26850	26893	26915	26919	26929	26934	
451	728	875	10958	15374	15829	17167	20106	20526	22485	24300	24347	24414	24525	24659	24706	24708	24730	25032	25033	25323	25379	25451	25460	25893	25946	26002	26030	26065	26203	26293	26686	
1188	1636	1920	2199	3296	4343	5213	5992	6209	6742	7731	7970	7978	8473	8983	9038	10117	10263	12165	12255	12390	13371	16320	17307	17709	17711	17748	18102	21074	21801	21836	21997	23231	23575	23672	24167	24362	24368	24379	24386	24501	24521	24535	24700	24707	24768	24771	24793	24817	24850	24915	24977	25052	25062	25075	25076	25082	25102	25122	25206	25327	25468	25513	25642	25663	25677	25718	25719	25797	25819	25842	25869	25896	25935	25999	26093	26113	26166	26167	26251	26253	26289	26295	26342	26397	26485	26526	26527	26592	26630	26694	26755	26787	26810	26840	26855	
1559	4040	5884	6092	6437	6796	8038	8419	8590	8727	9012	9342	9616	11936	12544	12924	13225	14129	15507	15843	15992	17707	18662	20036	20638	20694	21403	21855	22567	22853	24332	24376	24390	24406	24509	24543	24556	24654	24675	24766	24831	24912	25000	25260	25279	25282	25358	25411	25546	25594	25630	25634	25660	25729	25743	25781	25963	26207	26464	26569	26708	26713	26793	26830	26928	26973	
485	1643	2950	3574	4409	6703	7183	8793	10418	10517	10675	11336	11955	13041	15283	15388	15812	16255	16941	18133	18174	20493	21897	21929	22507	22594	22612	23287	23570	23918	24040	24109	24329	24344	24345	24401	24409	24422	24530	24630	24680	24705	24720	24723	24785	24964	24980	25065	25161	25177	25187	25210	25404	25553	25595	25623	25682	25751	25797	25915	25935	25968	25989	26020	26051	26053	26197	26236	26265	26289	26312	26406	26412	26453	26667	26691	26724	26749	26929	26982	
70	4017	4448	6754	9233	10218	11045	11461	13180	14135	14286	14842	14948	16222	16745	17630	19102	19180	19208	21859	23797	24378	24412	24490	24544	24566	24718	24746	24749	24799	24948	25030	25040	25060	25071	25136	25150	25155	25167	25230	25311	25415	25464	25512	25636	25680	25737	25774	25818	25847	25870	25912	25931	25943	26102	26123	26130	26183	26222	26237	26324	26376	26473	26547	26548	26556	26641	26698	26751	26820	26904	26909	
1921	6117	8441	8953	10646	11855	15731	16082	19325	19394	20161	20797	20971	21667	22149	23297	23408	24315	24410	24456	24503	24540	24597	24621	24627	24903	24918	25149	25152	25245	25251	25301	25322	25407	25425	25500	25560	25564	25767	25809	25831	25866	25942	26050	26060	26260	26427	26514	26566	26571	26744	26946	
1523	1612	2168	3424	4594	5568	5614	5975	8839	9466	13067	13785	14535	17163	17210	20540	20689	23231	24492	24537	24631	25200	25215	25274	25346	25403	25431	25456	25480	25602	25617	25764	25768	25862	25894	25927	25975	26075	26181	26189	26211	26234	26255	26256	26315	26343	26510	26554	26558	26574	26598	26786	26815	26825	26890	26980	
1556	3571	3577	3737	4644	4721	4880	5592	6405	7605	10866	12566	12987	13305	13966	14400	15106	15909	18285	21449	23994	24316	24328	24396	24483	24563	24656	24686	24815	24856	24925	24939	24957	25008	25094	25098	25240	25410	25470	25656	25691	25694	25707	25724	25735	25785	25928	25971	26006	26144	26149	26190	26201	26208	26328	26341	26538	26568	26605	26616	26661	26719	26827	26829	26905	26937	26943	26988	
717	729	1030	1690	3089	3361	3561	3988	4400	5988	7371	7816	9339	11085	11305	12061	12788	13040	18935	19320	20169	21377	22703	23565	24302	24330	24423	24473	24570	24584	24782	24997	25003	25041	25199	25223	25263	25355	25383	25385	25463	25521	25543	25554	25661	25670	25766	25800	25871	25885	25981	26073	26134	26158	26162	26231	26307	26322	26346	26379	26404	26405	26476	26498	26504	26515	26524	26564	26584	26633	26664	26806	26899	
635	993	1840	2017	2267	3663	4105	4172	4231	4360	4762	4900	5537	8432	8676	9060	10228	10999	11939	12512	12656	12908	13682	18068	18574	18768	18993	19006	19007	20386	20399	20522	20630	22227	22827	23772	24302	24304	24330	24351	24515	24522	24716	24828	24841	24873	24907	24958	24997	25066	25118	25121	25199	25209	25211	25278	25287	25355	25395	25463	25504	25660	25728	25744	25787	25800	25856	25864	26178	26180	26213	26321	26379	26404	26456	26476	26524	26793	26806	26879	26997	
809	3606	3614	4990	5689	7037	8384	8929	9444	11599	12617	13692	15316	15722	16031	16489	17982	18576	20149	21013	21687	22667	23666	24341	24358	24416	24512	24572	24583	24601	24624	24715	24774	24839	24844	24866	24888	25048	25110	25182	25218	25228	25241	25325	25412	25427	25459	25530	25582	25596	25607	25608	25626	25653	25838	25904	25929	25971	25992	26016	26092	26460	26789	26902	26910	
1322	2778	3008	4857	5149	5654	5742	5861	6228	7476	12132	12625	12886	14724	17670	18491	19534	21529	22966	23985	24576	24747	24913	25003	25233	25328	25429	25521	25808	25981	26132	26259	26316	26737	26782	26791	26852	26874	
1868	3406	7931	7998	8906	13857	14597	14802	15516	18939	19108	20185	20391	20468	21659	23935	24106	24337	24528	24555	24778	24801	24812	24895	24987	25053	25109	25137	25165	25168	25194	25253	25276	25481	25584	25611	25705	25773	25810	25822	26077	26088	26250	26332	26386	26465	26746	26780	26861	26882	26957	
1289	3028	4797	6341	7879	8990	9605	9764	13156	14898	14936	15461	16292	16921	16924	16940	17011	18698	18709	19433	21778	23959	24062	24349	24388	24475	24549	24595	24607	24610	24647	24674	24738	24753	24775	24798	24949	24970	25018	25087	25111	25140	25229	25242	25314	25329	25449	25476	25478	25575	25614	25664	25859	26062	26067	26137	26176	26205	26229	26297	26314	26363	26461	26572	26775	26794	26808	26908	
5484	7174	10845	12130	12359	14138	15681	16817	18929	19846	23105	24310	24638	24644	24798	24917	25111	25229	25486	25516	25606	25664	25815	25868	25920	25934	25954	26334	26374	26380	26808	26965	
225	632	810	832	1458	2359	2490	2657	3174	3323	3381	3729	4091	4550	6203	6413	8627	9845	9973	9979	10152	10891	11241	11341	11527	12596	13099	13818	14210	15585	15668	16054	16322	16598	17806	17815	17816	18444	18451	18943	19223	19765	20760	20780	21750	22007	22477	22800	22841	23672	23749	23879	24273	24333	24382	24389	24436	24455	24522	24533	24646	24673	24693	24791	24811	24876	25046	25117	25142	25356	25432	25446	25489	25540	25625	25663	25797	25799	25823	25879	25889	25898	26042	26091	26199	26213	26276	26292	26317	26345	26411	26429	26475	26522	26551	26587	26610	26617	26714	26762	26798	26843	26844	26884	26938	
270	2204	2277	2319	4112	4958	6484	7017	8152	9181	10139	11980	15500	16166	16549	16602	18480	18889	19551	20495	21230	21447	22552	24239	24352	24379	24487	24511	24588	24636	24653	24656	24661	24672	24750	24771	24817	24821	24848	24855	24894	24915	25075	25104	25106	25174	25197	25203	25320	25392	25454	25533	25607	25663	25677	25685	25718	25930	25935	25947	26125	26253	26276	26281	26462	26469	26488	26506	26520	26694	26886	26970	
1462	1550	1676	2918	4031	5580	5627	5934	7980	8288	9143	9210	10145	11529	12869	13181	13577	13603	14290	14557	15750	16345	16596	18424	19548	19735	20861	21470	21587	21695	21777	22546	22548	23600	24340	24513	24528	24529	24554	24622	24631	24741	24802	24967	25027	25084	25099	25122	25206	25215	25290	25298	25312	25324	25351	25354	25408	25416	25505	25529	25704	25705	25778	25783	26024	26041	26047	26081	26181	26268	26274	26286	26332	26359	26386	26500	26513	26561	26573	26614	26659	26711	26780	26801	26813	26854	26891	
1709	3633	3994	5600	6081	6882	6889	10199	10911	11536	12174	13134	15840	16849	17119	20200	20312	22616	24126	24367	24396	24418	24442	24466	24476	24563	24666	24758	24815	24827	24957	24962	25009	25025	25376	25422	25715	25782	25785	26006	26061	26070	26144	26149	26190	26209	26290	26328	26393	26484	26486	26568	26616	26661	26662	26719	26827	26901	26937	26970	26998	
2284	4065	5906	6500	6910	7738	8280	10464	10899	12907	14838	15493	16475	16826	17271	19539	20403	20964	22578	22972	23030	23974	24447	24506	24704	24721	24790	24852	24874	24899	25086	25183	25307	25339	25396	25483	25517	25545	25897	25902	25917	26344	26438	26454	26497	26603	26644	26701	26717	26860	26892	
236	627	2702	3541	3798	5046	5069	5087	5432	6811	7127	7934	9495	11007	11346	11869	12177	12212	12679	13318	13589	16779	17247	18253	18866	19749	20270	20945	22593	22893	23483	23675	24292	24366	24387	24407	24610	24644	24798	24902	24976	24994	25087	25336	25352	25360	25443	25511	25614	25627	25752	25779	25821	25868	26005	26117	26137	26176	26366	26392	26517	26555	26590	26697	26908	26936	26945	26965	26967	
246	1183	1217	1253	2558	3790	4445	4564	4600	6522	6585	7222	7330	7987	8243	8467	9363	9450	10421	10553	10760	10969	12512	14044	14297	14468	14880	14907	15915	17683	19329	20272	20823	23349	23931	24302	24330	24451	24515	24792	24841	24876	24911	24978	25121	25199	25355	25369	25385	25395	25485	25487	25504	25508	25758	25856	25864	25882	25885	25982	26072	26079	26134	26158	26231	26307	26356	26379	26505	26524	26564	26633	26761	26784	26879	26899	26968	26997	
1344	1701	2558	3357	3476	4873	5088	5298	6169	6555	9425	9526	9599	11397	11505	12264	12794	13074	13087	13582	15603	15816	16796	17280	17710	18509	20756	21219	22151	22327	22341	23750	24357	24372	24394	24470	24482	24545	24623	24722	24735	24774	24863	24902	24955	25057	25074	25147	25172	25204	25237	25238	25258	25293	25336	25381	25399	25402	25491	25537	25538	25754	25776	25779	25798	25841	25967	25970	26016	26031	26037	26135	26136	26304	26308	26428	26457	26466	26550	26582	26596	26613	26642	26723	26792	26795	26888	26964	26983	26992	
665	1203	3279	5047	5628	6156	6553	10474	11991	12946	16856	16863	18838	20499	21196	23952	24293	24378	24490	24507	24510	24617	24718	24746	24759	24846	24948	25030	25040	25071	25167	25230	25333	25357	25367	25532	25569	25604	25734	25794	25870	25931	26003	26045	26141	26183	26220	26222	26237	26338	26360	26376	26395	26430	26431	26473	26607	26626	26641	26783	26820	26959	
20118	20221	24469	25286	25437	25453	25602	25665	25740	25764	25910	26127	26465	26558	26972	
118	745	807	2210	2500	2832	3593	3902	4427	4823	7272	10026	10966	11083	11400	12735	14073	16143	16457	18796	18988	20174	20937	21637	22673	24310	24387	24388	24569	24610	24625	24638	24647	24872	25087	25146	25147	25248	25329	25340	25360	25430	25511	25588	25614	25753	25755	25826	25868	25905	25954	25973	25977	26067	26137	26172	26176	26242	26246	26297	26374	26392	26481	26613	26643	26697	26847	26936	26956	26965	26967	26983	
385	930	3897	4563	6441	6797	10847	11397	11777	12988	13169	13205	14311	15425	16255	16931	17058	18368	18579	18817	18910	18935	19120	19226	19667	20376	20756	20820	21395	22038	23044	23458	23811	24207	24330	24423	24584	24669	24737	24770	24782	24883	24911	24994	24997	25118	25121	25158	25223	25279	25303	25353	25355	25504	25554	25559	25661	25670	25744	25758	25800	25824	25856	25882	25899	25944	25981	26052	26072	26073	26134	26152	26325	26379	26402	26404	26405	26409	26476	26481	26524	26671	26784	26806	26859	26879	
306	2937	3372	4691	4889	6206	6434	11612	13472	14831	17065	17276	17950	19126	20219	22646	22812	22924	24323	24401	24405	24439	24549	24595	24678	24705	24729	24731	24751	24753	24775	24779	24781	24783	24859	24929	25018	25054	25112	25140	25229	25242	25424	25476	25478	25739	25989	26333	26340	26436	26572	26595	26635	26680	26724	26765	26775	26778	26794	26807	26848	26850	26880	
1782	1803	2996	4132	5613	5757	6530	8454	8489	9237	10043	10511	10720	12422	13160	14676	16167	18035	18286	18573	19018	20009	20142	20616	20767	21005	21468	21733	21866	22745	23555	23918	24329	24348	24389	24409	24450	24459	24696	24707	24794	24795	24858	24964	24977	25264	25404	25458	25513	25520	25553	25663	25692	25823	25890	25935	26021	26051	26197	26233	26342	26429	26474	26617	26636	26689	26696	26749	26788	26810	26819	26923	
1456	1508	2497	2541	3080	6394	10647	11178	13827	15399	15863	17723	20091	24169	24384	24478	24824	24907	24963	24994	24995	24999	25120	25144	25148	25211	25279	25330	25377	25433	25471	25504	25546	25655	25729	25743	25752	25844	25899	25977	25983	26072	26073	26231	26356	26366	26390	26413	26433	26523	26600	26678	26793	26830	26875	26925	26966	26967	
439	1527	2747	3520	4747	4965	5965	6840	7965	8068	8560	16014	16343	18757	19904	20334	20467	20546	20654	21029	21164	22040	23664	24444	24500	24529	24539	24554	24631	24745	24802	24861	24869	25050	25099	25215	25274	25298	25313	25324	25403	25408	25456	25529	25584	25617	25695	25717	25732	25810	25975	26041	26101	26181	26198	26274	26284	26286	26298	26359	26386	26500	26544	26604	26614	26718	26854	26882	
2444	6990	13384	15894	17000	17446	17532	19892	22590	22814	22860	24384	24603	24676	24833	24963	24997	25068	25097	25120	25330	25546	25594	25655	25759	25760	25813	25844	25899	25983	26036	26110	26117	26391	26417	26523	26600	26705	26757	26768	26875	26925	
276	776	1287	2813	4238	4284	4822	4831	6206	6475	6903	7099	7171	7555	8409	8452	8468	8477	10343	11153	11412	12720	14330	14497	15433	15644	16661	17276	17299	17469	17499	19560	21118	21806	23137	23320	23513	24344	24530	24595	24607	24738	24751	24783	24788	24800	24830	24868	24870	24929	24988	25002	25023	25056	25124	25207	25314	25597	25623	25686	25739	25951	25955	25969	25993	25997	26018	26046	26204	26229	26303	26310	26364	26436	26521	26588	26754	26758	26794	26880	
485	1272	1435	1548	2011	2315	3348	3659	3726	4352	5488	5696	5999	6409	6720	6820	8216	8689	8769	9460	9500	10815	11816	11940	12857	13137	13663	13826	14654	15476	16155	16492	17041	18283	19147	19853	20504	22337	22627	22954	23837	24230	24327	24331	24340	24346	24361	24370	24374	24420	24431	24591	24593	24681	24703	24773	24886	24921	24936	24967	25181	25184	25265	25271	25281	25307	25324	25371	25515	25609	25643	25658	25669	25845	25953	26047	26049	26099	26101	26282	26320	26335	26445	26513	26546	26576	26597	26730	26857	26862	26871	
2283	2917	5257	5794	7613	7681	8922	9394	12186	12510	12923	13951	14083	15094	17499	20657	20940	23040	23794	24007	24050	24369	24372	24395	24475	24482	24532	24545	24602	24949	25038	25073	25135	25147	25159	25178	25204	25237	25238	25336	25340	25360	25399	25441	25449	25697	25745	25755	25829	25951	26034	26067	26121	26246	26285	26461	26582	26596	26697	26992	
1083	2112	2284	2286	3316	3396	3893	3904	3971	4664	5083	7465	7854	8508	8541	12064	12608	15570	16391	16972	17092	17281	17735	18802	19276	19992	20687	21136	23303	24410	24523	24587	24597	24608	24627	24662	24837	24903	24965	24968	25301	25345	25407	25417	25452	25564	25679	25762	25793	25809	25831	25867	25952	25994	26112	26260	26279	26472	26514	26682	26715	26744	26747	26946	
3683	3984	5255	5669	6355	6471	6863	7325	8179	11115	11971	13034	13406	14082	14227	14337	14407	14538	15458	16515	16651	17037	17469	17927	18802	19188	19704	20579	22670	22897	22970	24117	24445	24523	24551	24576	24632	24740	24755	24882	25031	25123	25247	25294	25328	25522	25550	25833	25913	25922	25926	25944	25948	26109	26126	26186	26272	26306	26337	26407	26470	26518	26747	26782	26828	26889	26971	26977	
760	1752	2355	3877	5243	6024	6253	7440	7654	7705	8382	10028	10100	10809	12174	16165	17724	17823	19486	20500	21342	24221	24462	24526	24543	24556	24613	24685	24766	24851	24908	25000	25010	25077	25078	25125	25198	25258	25282	25495	25576	25630	25645	25788	25791	25881	25987	26228	26489	26632	26888	26905	26928	26955	26973	
677	1324	2448	3526	3785	3822	4924	5081	5215	7187	8250	9038	9615	9790	10290	12377	14341	14343	14613	14915	15665	16361	16815	17600	20898	23404	24358	24369	24545	24583	24764	24774	24832	24844	24863	24946	25038	25048	25110	25135	25182	25427	25518	25538	25541	25697	25702	25859	25878	26016	26135	26247	26308	26488	26492	26596	26729	26731	26750	26949	26990	
1358	1747	2931	3058	3137	3193	3744	4565	4670	6364	7908	8799	10096	10217	10412	11049	11739	13414	13883	13911	14236	14594	16621	16768	17131	17565	18283	18499	18813	18911	19717	19762	20868	22027	23245	23363	23438	23826	24245	24279	24329	24354	24422	24459	24511	24535	24630	24696	24768	24771	24794	24850	24887	24915	24944	24964	24977	24984	25076	25180	25197	25206	25327	25392	25455	25685	25704	25718	25797	25915	25935	25938	25947	25999	26020	26025	26113	26167	26184	26196	26212	26224	26295	26312	26412	26429	26469	26520	26545	26636	26652	26683	26685	26689	26702	26722	26755	26814	26819	26857	26923	
485	1251	1531	3582	3600	3843	3875	3971	4565	5925	6015	6678	7181	8030	8470	8711	8969	9235	10222	10336	10777	11483	12068	13219	13718	13779	14810	15011	16384	16423	16827	17743	17775	18346	19729	20112	20521	20790	21287	21320	21436	21768	22175	22500	23760	24327	24370	24389	24431	24450	24513	24552	24618	24620	24622	24795	24858	24943	24984	25034	25082	25180	25181	25206	25271	25276	25434	25446	25458	25692	25705	25820	25889	25890	25953	26024	26025	26184	26268	26330	26335	26511	26579	26604	26611	26636	26683	26685	26689	26722	26771	26788	26876	26891	
162	606	651	680	810	1708	2401	2860	3221	3524	3813	5268	5932	6368	6518	7324	11947	12523	12537	13823	16183	18311	18491	19435	20527	20870	20967	21770	22561	24343	24382	24508	24592	24593	24614	24693	24748	24807	24811	24814	24876	24958	24978	24981	24989	25043	25132	25162	25223	25287	25296	25528	25568	25590	25622	25647	25787	25875	26004	26049	26076	26091	26173	26178	26199	26213	26266	26273	26275	26306	26322	26476	26522	26563	26587	26624	26704	26736	26762	26766	26826	26843	26844	26879	26938	26942	26968	
1447	2367	6216	6694	6949	6969	7463	7895	8594	9931	11295	11403	11459	11947	12854	14308	15863	16062	16500	16890	16949	17408	17485	18856	19358	21692	21976	23108	23812	24304	24309	24426	24435	24570	24600	24657	24687	24777	24854	24931	25085	25440	25461	25525	25573	25601	25647	25676	25723	25728	25836	25872	26013	26164	26180	26243	26264	26273	26322	26519	26664	26897	
359	739	1076	2861	2887	3616	6694	8293	8478	10391	13948	14180	14916	15230	16198	16449	18327	21905	22787	23350	24346	24374	24427	24472	24508	24604	24612	24681	24697	24704	24822	24853	24973	25026	25086	25183	25265	25291	25339	25364	25429	25515	25517	25545	25827	25837	25902	26040	26049	26082	26115	26147	26344	26355	26426	26439	26441	26478	26497	26665	26690	26777	26818	26837	26870	26871	26885	26892	26958	26976	
288	1115	2542	4916	5791	6775	10754	11156	11399	11836	11907	12583	12678	13629	15629	16624	17043	17641	17708	18252	18786	19198	19958	20116	21305	21316	21370	21886	21992	22144	24307	24316	24352	24425	24666	24686	24690	24774	24839	24898	24925	24962	25028	25042	25106	25202	25203	25205	25218	25225	25325	25376	25470	25544	25621	25696	25724	25796	25853	25898	25904	26008	26070	26125	26144	26146	26149	26192	26201	26209	26276	26486	26487	26494	26533	26568	26605	26616	26725	26814	26955	26970	26998	
256	1162	2022	2353	2672	3807	5837	7320	7516	11585	12305	12984	15053	15723	18830	20724	20976	22460	24160	24329	24422	24555	24700	24720	24984	25017	25109	25122	25145	25253	25466	25513	25618	25749	25773	25924	26012	26038	26138	26148	26184	26330	26351	26406	26415	26442	26495	26557	26565	26593	26637	26951	26961	26979	
921	2054	3448	3601	4237	5975	6343	6497	7658	7691	8530	10147	11792	12205	12620	12826	13399	13813	14964	15566	15843	16192	16506	17490	17890	18771	20491	21251	22536	24246	24301	24368	24487	24520	24656	24750	24817	24829	24909	24962	25129	25205	25454	25533	25591	25677	25747	25817	25896	26001	26048	26071	26093	26383	26419	26487	26491	26592	26694	26721	26726	26738	26970	
2492	3174	7070	7074	7784	8135	8884	9210	10827	10921	11131	11261	13041	14245	14792	15017	16227	16661	16885	18021	19404	20840	24297	24380	24404	24459	24501	24639	24786	25065	25115	25177	25190	25466	25488	25874	25923	25924	26012	26094	26116	26138	26196	26265	26375	26442	26453	26536	26545	26565	26770	26982	
1354	1583	1858	2093	2464	2528	3012	3402	4016	4275	4706	5140	6130	6947	7286	9074	10238	10881	11567	11802	14425	14990	15344	16197	16198	16599	16692	17351	17857	18689	19247	20345	20712	20746	20964	21490	21630	22952	24102	24420	24451	24508	24589	24614	24620	24693	24697	24744	24811	24889	24896	24936	24960	24966	24989	25005	25026	25117	25291	25294	25356	25568	25741	25757	25787	25913	26009	26015	26275	26282	26306	26335	26381	26576	26587	26676	26714	26766	26782	26826	26843	26844	26852	26870	26938	
396	3806	3989	4002	4238	4259	4716	4767	5693	6643	6870	7721	7869	8130	9183	9995	10880	13090	15060	15600	15660	15925	15975	16096	16894	17391	20101	20519	21279	22593	23643	24273	24320	24323	24359	24401	24434	24448	24458	24542	24559	24561	24565	24579	24634	24692	24729	24781	24783	24787	24805	25018	25112	25116	25160	25262	25269	25289	25435	25442	25474	25498	25833	25873	25876	25989	26106	26188	26299	26333	26382	26635	26650	26776	26778	26781	26856	
1141	1472	4069	5366	6725	6776	9558	9965	14851	15444	15843	16200	16989	17723	18346	18496	18563	18788	19190	21393	22302	23483	23710	24304	24330	24515	24547	24600	24675	24687	24719	24814	24842	24854	24931	25016	25085	25121	25216	25260	25287	25395	25440	25463	25485	25492	25508	25539	25565	25601	25649	25659	25763	25836	25871	26076	26273	26503	26564	26658	26664	26676	26688	26713	26851	26897	26968	26997	
1054	1828	2309	2528	3106	4435	4916	5455	6543	7058	7408	7530	8541	9162	10481	10880	10974	11341	11915	12713	12899	13278	13674	13978	14049	15254	16408	16439	17001	18351	18916	19414	19492	19707	20702	21750	23197	23483	23538	23573	23844	24350	24408	24458	24542	24551	24565	24611	24629	24632	24663	24762	24865	24980	25160	25169	25176	25283	25435	25474	25494	25631	25795	25802	25915	25956	26054	26140	26186	26188	26219	26245	26319	26337	26381	26496	26570	26617	26781	26819	26856	26932	26938	26962	
184	804	1406	1795	3073	3885	4332	5241	7198	7426	7692	7902	8069	8396	8791	8872	10616	10777	12367	13072	13545	13584	13644	14983	15484	15656	17178	17413	18065	18827	18941	19224	19688	20122	22574	22648	24437	24460	24473	24516	24567	24640	24645	24719	24748	24814	24835	24840	24854	24914	24919	24981	25005	25014	25016	25163	25226	25233	25296	25317	25359	25487	25492	25554	25573	25590	25592	25619	25622	25661	25804	25807	25846	25875	25996	26057	26068	26193	26273	26322	26372	26387	26405	26458	26463	26504	26638	26669	26676	26836	26874	26877	26897	26942	26968	
602	3636	7759	7782	7876	9368	11795	13511	13980	14043	14519	15874	16215	16632	17642	19960	20694	22135	22184	22490	24366	24407	24496	24536	24584	24644	24699	24737	24881	24998	25108	25211	25222	25224	25247	25299	25342	25352	25353	25383	25409	25433	25504	25511	25600	25606	25648	25725	25727	25759	25824	25891	25899	25932	25954	26052	26097	26137	26297	26334	26346	26390	26392	26402	26422	26481	26508	26921	26936	
208	372	1035	4256	5492	6134	6232	7522	7792	7881	8043	8740	9450	11177	12239	12969	13059	13076	14931	15611	16394	17710	19154	20272	21242	23970	24000	24330	24351	24376	24570	24675	24777	24833	24841	24873	24907	24912	24997	24998	25019	25097	25121	25260	25377	25504	25546	25601	25728	25758	25781	25800	25811	25836	25844	25871	25914	26072	26110	26180	26379	26524	26703	26708	26830	26899	26997	
338	8666	9950	13750	14372	17861	19117	19335	24173	24323	24448	24805	24927	25047	25243	25262	25478	25496	25851	25887	25934	25979	26011	26107	26214	26238	26326	26756	26775	26849	
1078	3186	4864	4979	5187	5322	6233	6313	6589	7136	8541	8765	10700	12191	13913	14187	16081	17113	17732	19234	21286	22716	22724	24374	24457	24472	24596	24604	24612	24637	24681	24712	24822	24838	24914	25081	25183	25307	25359	25396	25599	25701	25925	26099	26193	26280	26362	26418	26478	26599	26710	26735	26818	26870	26883	26892	26995	
1145	1378	2993	3048	3169	3473	4969	6920	7246	8001	8020	8345	8870	10899	12490	12675	15091	15524	16471	17187	22376	22809	24250	24410	24456	24485	24627	24760	24903	24918	24965	25145	25156	25301	25421	25428	25479	25603	25700	25703	25831	25886	25900	26029	26089	26194	26260	26389	26594	26656	26842	26946	26948	26984	
2024	2962	4003	8117	8210	8660	9505	9540	13257	17170	17849	18683	19783	22801	24492	24537	24582	24616	24631	24671	24688	24694	24804	24819	24869	24906	24996	25006	25027	25050	25150	25331	25387	25403	25431	25477	25695	25783	25894	26226	26262	26315	26371	26501	26548	26574	26606	26655	26786	26815	26904	26980	26985	
1809	1944	2293	3472	3535	3805	4970	5522	7991	9567	9893	10318	13194	14434	14692	14877	14880	17368	18182	20821	21051	21653	21837	22011	23147	24324	24490	24544	24566	24590	24617	24641	24655	24718	24725	24761	24827	24846	24871	24948	25030	25058	25071	25090	25101	25167	25185	25219	25255	25256	25319	25333	25367	25391	25400	25465	25506	25569	25577	25583	25604	25636	25640	25734	25840	25906	25912	25931	26045	26102	26130	26237	26302	26352	26376	26385	26430	26473	26547	26577	26607	26677	26695	26698	26767	26783	26817	26820	26821	26846	26909	26914	
1876	3278	3778	6282	7123	8169	8998	10405	13408	15079	16068	16978	17259	18080	18106	19870	20137	20527	21842	21888	22007	22085	22425	24346	24374	24381	24427	24457	24489	24592	24596	24604	24612	24637	24681	24697	24822	24838	24853	24914	25132	25265	25347	25359	25364	25388	25457	25524	25599	25709	25806	25827	25897	26151	26282	26291	26410	26418	26432	26439	26459	26638	26690	26774	26826	26837	26885	
997	4985	10730	13475	13703	14400	15387	17839	18373	19727	21155	21365	21540	21657	22090	22528	22973	24490	24538	24566	24642	24718	24746	24959	25040	25295	25319	25512	25794	25835	25912	26123	26143	26183	26220	26257	26338	26607	26904	26909	
292	528	568	1412	1786	2870	3461	3595	4094	6520	7456	9235	9398	9941	11579	13391	13872	14290	14415	14877	16624	17227	17802	18128	20680	21705	22687	22721	24377	24497	24502	24537	24573	24688	24806	24819	24869	24906	24996	25006	25071	25095	25179	25200	25354	25387	25431	25477	25523	25610	25688	25717	25790	25861	25884	25985	26150	26226	26227	26256	26262	26315	26371	26420	26443	26501	26554	26655	26657	26663	26711	26944	26954	26959	26980	26985	
421	1345	1871	2548	2617	4339	5064	5071	5279	5292	5532	5887	6514	7075	7500	7764	8072	8672	8834	9156	9169	9714	11090	12227	12384	12430	14269	15742	15859	16525	17290	17537	17721	18111	18364	19501	19970	21807	21932	22430	23743	24280	24343	24382	24471	24508	24533	24614	24620	24662	24663	24797	24889	24896	24933	24936	25026	25113	25162	25291	25356	25401	25450	25487	25494	25586	25609	25661	25741	25757	25770	25827	25858	25913	25944	26004	26009	26178	26252	26282	26306	26405	26470	26477	26587	26682	26736	26762	26782	26843	26852	26870	26938	
2435	4437	8221	9710	10418	12003	12265	12712	13084	14641	15337	16847	18240	18478	19048	24320	24401	24561	24781	24785	24787	24980	25039	25398	25435	25595	25603	25703	25828	25848	25863	25873	25986	26033	26148	26313	26440	26593	26650	26734	26929	26948	26986	
983	3077	3113	5199	6104	6307	6434	6649	10110	10316	11532	11912	14887	15203	15776	15796	16912	21613	22765	23597	23990	24043	24399	24448	24692	24755	24867	24882	24884	25007	25151	25269	25496	25815	25833	25887	25920	26126	26562	26602	26646	26742	26776	26778	26800	26971	26986	
1290	2014	2103	2738	3440	3970	4007	7040	7193	7303	7602	7629	7664	8815	9112	12373	12759	13951	15318	15435	16664	16719	17816	19190	20399	20751	20967	22089	22387	22610	23351	24304	24309	24338	24351	24382	24425	24468	24515	24657	24673	24693	24698	24748	24807	24814	24897	24931	24933	24986	24989	24990	25005	25011	25035	25066	25088	25117	25196	25287	25341	25440	25450	25487	25509	25539	25578	25590	25622	25647	25649	25693	25741	25746	25748	25872	25875	25988	26017	26019	26069	26091	26173	26178	26249	26456	26468	26519	26575	26676	26761	26767	26804	26843	26879	
797	879	1109	1115	1615	1855	3949	4182	4285	4330	4682	5047	5204	5689	6155	6319	6686	7916	8074	8439	8495	8537	8775	9683	10884	11266	13106	13362	13429	15044	16473	16591	17589	18100	18641	19196	20621	21120	21514	22177	22597	22988	24049	24307	24418	24563	24624	24686	24743	24750	24815	24829	24939	25011	25013	25094	25106	25172	25218	25316	25454	25519	25696	25713	25765	25782	25796	25898	25904	25928	25966	26006	26070	26125	26146	26169	26174	26179	26190	26276	26345	26347	26460	26487	26538	26605	26616	26725	26798	26804	26827	26960	26993	
3400	3533	3812	5048	5498	6982	7623	10320	10362	11010	11844	13235	16512	16627	17211	17393	17573	18040	18301	18400	18794	18944	19068	19796	19800	20333	20674	20840	21275	22213	23462	24301	24335	24362	24368	24653	24771	24817	24848	24944	25129	25320	25392	25436	25459	25533	25685	26027	26071	26166	26281	26294	26421	26485	26506	26520	26592	26694	26721	26726	26787	26855	26886	
137	139	1340	2453	2572	2619	2753	3827	7573	9589	14546	15466	15510	15868	15953	19862	19886	19971	20849	22533	22741	24234	24367	24396	24563	24666	24686	24803	24815	24829	24957	25022	25028	25098	25205	25376	25410	25470	25621	25656	25720	25735	25747	26006	26061	26125	26144	26146	26149	26169	26208	26209	26328	26568	26605	26662	26943	26970	
1670	2086	2525	3154	3692	3919	6019	7425	8559	10071	10137	10490	11221	12507	14644	15435	16439	16577	17896	18650	19433	19579	20135	20187	20930	22014	23220	24280	24302	24322	24330	24451	24534	24584	24648	24747	24770	24782	24811	24907	24953	25100	25118	25141	25158	25162	25272	25278	25279	25355	25383	25397	25405	25485	25504	25543	25554	25559	25661	25670	25674	25727	25744	25770	25800	25856	25875	25919	25944	26052	26085	26134	26178	26199	26231	26266	26346	26379	26402	26518	26784	26806	26859	26879	
1255	1392	1559	7230	10825	10890	11618	12186	12779	13361	14808	16041	16098	16453	17603	18309	18334	18512	21366	21755	22189	22469	23663	24376	24394	24470	24543	24556	24654	24862	24890	24955	24999	25077	25244	25282	25358	25411	25546	25634	25645	25660	25722	25743	25779	26031	26098	26110	26296	26366	26400	26413	26433	26489	26523	26793	26830	26875	26881	26925	26973	
13	1855	2884	3994	4223	5220	5397	5494	5509	7956	9599	9872	11361	11893	12997	13721	15244	15423	18729	18875	18893	19274	20582	21925	24225	24318	24324	24425	24440	24479	24507	24510	24514	24590	24599	24641	24664	24758	24759	24827	24871	24891	24892	24924	24948	25008	25101	25131	25155	25221	25372	25375	25380	25394	25422	25503	25565	25687	25713	25720	25782	25906	26003	26141	26164	26190	26232	26360	26401	26447	26530	26567	26568	26577	26581	26698	26719	26821	26947	
1502	2016	3655	4697	5053	6701	8027	8088	9480	9513	11665	12379	12840	14335	14343	16320	16892	18034	18480	21723	22256	23433	23601	24311	24386	24424	24609	24730	24974	24975	24991	25021	25029	25032	25055	25062	25115	25190	25220	25320	25438	25460	25514	25571	25738	25957	25974	26244	26293	26300	26425	26666	26822	26906	26907	26917	26933	
5622	7066	7097	10098	10838	12135	14131	15072	16959	19025	20380	20465	20871	22612	23024	24345	24504	24530	24549	24571	24585	24731	24830	24870	24988	25112	25214	25314	25575	25597	25733	25805	25909	26018	26046	26090	26161	26204	26303	26364	26436	26453	26536	26588	26595	26649	26667	26672	26680	26691	26724	26848	26873	26934	
1011	2951	3316	4218	4291	5182	7492	8147	10249	11199	11231	12113	12204	13117	13849	14662	14871	18673	22668	24325	24374	24427	24447	24471	24506	24589	24597	24598	24621	24652	24662	24852	24874	24899	25026	25086	25183	25302	25347	25364	25417	25445	25483	25545	25624	25806	25897	26040	26344	26355	26426	26452	26543	26690	26737	26797	26803	26837	26892	26976	
3786	5242	10246	12771	14016	14666	15420	19067	20713	24527	24586	24724	24799	24826	25072	25093	25212	25326	25357	25391	25420	25583	25789	25941	25959	26078	26119	26145	26327	26552	26654	26759	26764	26846	26894	
393	1171	4281	4523	5376	7022	8992	11455	11596	12440	12531	14457	15143	15344	16203	17046	17626	18344	18811	18832	19015	19897	20020	21125	21429	21824	22347	22389	22584	23421	24423	24451	24473	24576	24792	24835	25003	25014	25113	25121	25199	25233	25296	25317	25463	25521	25622	25858	25875	25926	25981	26079	26132	26134	26152	26178	26259	26306	26307	26322	26325	26346	26404	26518	26624	26633	26645	26732	26766	26782	26784	26796	26806	26859	26865	26874	26879	26940	
584	2356	5261	5567	7669	7907	11085	12069	13918	14426	15051	15218	15814	16546	16635	19148	22540	23019	24704	24818	24942	25041	25183	25418	25429	25517	25555	25620	25624	25852	25926	25937	25965	26132	26291	26370	26452	26480	26625	26670	26710	26803	26823	26852	26865	26866	26874	
175	406	1118	1539	3641	4821	5993	6117	6140	6317	6863	7737	7781	7844	8763	10332	10415	10578	10598	13437	15071	16236	17201	18425	18458	19845	20838	20962	22089	24343	24346	24382	24417	24420	24461	24508	24575	24604	24614	24620	24662	24744	24773	24896	25026	25117	25119	25162	25184	25266	25271	25291	25487	25515	25613	25622	25741	25748	25770	25858	25962	26009	26099	26335	26441	26452	26477	26576	26682	26736	26812	26852	26870	26931	26940	26952	
55	511	735	983	1781	2066	2240	2414	3077	3187	6217	6452	6931	7272	8258	8341	9686	9855	11022	11035	11274	11621	12800	13708	14276	15231	16099	18404	19177	24322	24496	24632	24667	24709	24711	24737	24762	24782	24867	24937	24953	25123	25158	25199	25222	25303	25328	25342	25353	25606	25670	25674	25727	25756	25824	25919	25922	25932	25944	26118	26409	26493	26615	26732	
1678	1741	1923	3601	3614	5188	5370	6518	7565	7722	8613	8675	8778	8799	9695	9764	11595	13788	14632	15455	16210	17438	18104	18134	18413	18569	20460	21257	21995	22144	24311	24615	24636	24653	24659	24661	24706	24707	24788	24809	24894	24910	25044	25124	25153	25323	25379	25439	25535	25574	25596	25673	25685	25697	25719	25742	25921	25969	26027	26142	26278	26310	26421	26462	26469	26631	26729	26773	26990	
443	776	1038	1348	4475	5151	5446	5771	6149	8843	8972	11658	11901	13995	15542	16661	17155	18698	18745	18809	20812	21565	22268	23041	23104	23848	24312	24353	24380	24405	24484	24530	24581	24585	24668	24691	24788	24830	24864	24988	25002	25023	25054	25126	25188	25234	25304	25314	25338	25439	25462	25575	25623	25641	25644	25650	25784	25805	25888	25909	25993	25997	26142	26157	26161	26171	26364	26453	26521	26588	26609	26668	26672	26691	26873	26919	
434	1227	6170	8081	8907	9865	10722	11248	12515	13721	15004	15150	16049	16440	18347	18803	20061	21461	22400	22576	22610	24379	24383	24398	24452	24487	24511	24650	24768	24821	24848	24850	24923	24945	25006	25136	25139	25273	25348	25416	25444	25610	25635	25646	25683	25847	25869	25947	26001	26113	26166	26224	26253	26301	26527	26592	26738	26753	
1551	3578	4358	4836	6196	6565	8249	9637	9918	10010	11924	12705	13880	14073	14449	14930	15824	17250	17298	18097	18675	19557	20900	22654	22828	24366	24384	24411	24467	24553	24584	24625	24654	24716	24833	24841	24872	24907	24911	24963	24997	24998	25019	25068	25097	25108	25147	25211	25227	25279	25355	25443	25594	25655	25660	25722	25750	25759	25779	25813	25821	25899	25905	26005	26031	26052	26072	26110	26231	26349	26366	26379	26413	26433	26481	26482	26517	26590	26613	26627	26671	26679	26793	26945	26967	
690	709	2439	3094	3601	4527	5188	5233	5498	6549	7095	7433	8278	8561	11485	11808	12737	14210	14837	14984	15362	15961	16503	19762	20033	21124	22187	22233	22271	22542	22808	23002	23065	23410	24352	24364	24416	24446	24583	24624	24636	24653	24660	24661	24672	24706	24839	24880	24888	24894	25048	25104	25110	25173	25197	25325	25412	25454	25472	25572	25652	25662	25742	25930	26071	26247	26278	26460	26462	26469	26488	26506	26631	26729	26750	26787	26886	26910	
3	149	224	414	939	986	1071	1495	1505	1669	3485	4029	4142	4253	5483	7077	8239	9600	10517	10535	10926	11999	13933	14050	15258	16372	16409	18072	19030	19168	19846	20069	21532	22227	23768	24031	24117	24310	24336	24363	24387	24388	24607	24610	24647	24738	24753	24789	24798	24808	24877	24885	24900	24976	25018	25111	25146	25229	25242	25269	25329	25340	25389	25430	25476	25511	25730	25753	25876	25958	25961	25973	26034	26054	26062	26137	26172	26230	26246	26277	26297	26314	26340	26363	26392	26643	26775	26792	26794	26847	26908	
1107	1704	1764	2341	3945	4315	4330	4881	4885	4903	5088	6296	6542	7273	8112	9102	9886	10893	11368	11602	11770	12547	12738	12773	12815	13520	13592	15306	15562	15626	16088	16741	18189	18806	19136	20216	20341	20449	20667	21916	22177	23204	24072	24318	24333	24352	24425	24468	24479	24531	24624	24656	24666	24764	24774	24813	24815	24839	24888	24898	24939	24952	25037	25094	25196	25203	25218	25258	25410	25509	25696	25782	25796	25799	25853	25878	25928	25966	26006	26008	26042	26048	26136	26146	26174	26179	26192	26201	26208	26249	26276	26317	26393	26487	26533	26538	26605	26610	26616	26798	26804	26814	26841	26887	26901	26955	26998	
311	4390	5794	7188	7349	7847	14690	16776	18109	18998	19138	22462	22566	24300	24342	24710	24864	24904	24934	25033	25054	25154	25173	25323	25338	25439	25462	25527	25650	25888	25921	25969	25997	26100	26204	26216	26450	26588	26668	26691	26754	26920	
217	2520	9531	10355	10491	12076	12137	12661	16757	17949	18301	21065	21941	24314	24316	24321	24358	24476	24512	24563	24601	24810	24888	24939	24947	24962	25089	25098	25205	25218	25228	25240	25284	25325	25350	25607	25621	25653	25662	25671	25691	25694	25696	25710	25785	25834	25878	25971	25992	26092	26105	26125	26175	26201	26208	26341	26460	26533	26616	26661	26662	
1924	3682	6514	7435	8580	9579	9616	9795	10082	12954	16098	16874	17527	18597	18808	19105	19614	20280	20509	22496	22852	24307	24371	24425	24442	24656	24666	24686	24690	24815	24827	24829	24891	25008	25022	25042	25101	25376	25503	25621	25671	25696	25707	25782	25785	25796	25966	26061	26149	26174	26190	26208	26232	26328	26388	26393	26396	26486	26494	26507	26531	26538	26616	26827	26901	26943	
27	3315	4888	6743	11278	11773	12309	15958	18006	19475	19888	20418	21911	23626	23951	24412	24460	24527	24547	24590	24600	24748	24772	24814	24871	24931	25079	25256	25259	25372	25419	25447	25461	25464	25492	25525	25539	25542	25578	25638	25763	25872	25936	25980	25990	26007	26017	26078	26119	26154	26164	26273	26358	26408	26468	26503	26567	26628	26658	26699	26700	26894	26897	26942	26947	26991	
1449	2737	3188	5193	5367	5528	5762	6343	7967	9045	9057	9433	9467	9952	10513	11241	15495	15558	16378	20109	20655	21864	23507	24132	24334	24367	24398	24421	24442	24452	24487	24582	24588	24617	24656	24784	24848	24891	24962	25013	25030	25045	25102	25107	25136	25185	25366	25415	25503	25633	25636	25683	25688	25715	25726	25774	25847	25861	25943	25947	25950	26048	26055	26061	26187	26209	26290	26302	26393	26487	26491	26507	26531	26694	26719	26738	26827	26868	26901	26974	26998	
100	925	1859	3194	6849	7174	7338	10827	12861	13907	14483	14531	15146	16632	16688	17704	17773	19927	21790	22067	23140	23161	24323	24448	24674	24702	24805	24825	24877	25007	25047	25111	25229	25243	25262	25269	25476	25664	25815	25851	25887	25979	26214	26299	26334	26380	26512	26756	26775	26805	
905	925	1390	3121	4174	4605	5885	7144	7639	7707	8360	8653	9118	9335	9434	10724	11122	11154	11427	12008	12313	12467	14322	14965	16616	16774	17100	17131	18229	19265	19622	19656	19995	20702	21118	21418	21585	22473	23294	24157	24305	24313	24388	24522	24610	24611	24625	24632	24648	24737	24762	24765	24828	24885	24937	24941	24970	24976	25064	25108	25146	25178	25237	25242	25278	25283	25303	25340	25389	25430	25441	25449	25489	25507	25518	25536	25598	25614	25628	25730	25753	25776	25798	25841	25879	25905	25973	26054	26066	26104	26172	26233	26246	26252	26297	26409	26481	26532	26551	26585	26619	26643	26794	26938	26964	
925	933	2201	2255	2376	3017	3851	4097	4301	4365	5834	7276	8410	9405	12656	12870	13107	13984	14442	14709	15100	15720	15824	16461	19154	19519	20915	21624	23196	23451	23802	24351	24400	24462	24482	24509	24515	24556	24669	24685	24765	24873	24890	24907	24950	24952	25114	25125	25172	25258	25278	25279	25282	25443	25546	25594	25660	25699	25743	25750	25765	25811	25853	25918	26031	26072	26179	26207	26287	26288	26321	26475	26489	26550	26569	26613	26679	26708	26723	26761	26795	26830	26887	26928	26964	
2332	4651	5166	11336	11622	12612	12712	19297	20708	24323	24477	24993	25047	25243	25490	26011	26107	26238	26263	26326	26336	26805	26849	
818	1785	2436	3743	4167	4472	5172	5971	6605	7674	8114	8604	8912	9531	11321	11373	12882	13192	13421	14220	15017	15643	18059	18398	18536	18798	19769	21313	22507	22829	23380	24301	24362	24386	24393	24422	24430	24459	24501	24700	24786	24817	24875	24905	24944	24964	24975	24977	25034	25051	25062	25065	25129	25130	25187	25197	25320	25327	25392	25414	25436	25455	25520	25629	25635	25642	25663	25666	25718	25771	25923	25935	25938	25964	26012	26224	26248	26251	26253	26289	26294	26342	26365	26403	26437	26485	26520	26685	26822	26832	26907	26923	
518	4438	5481	5660	5817	5819	7203	8136	8183	8616	8809	12032	13584	15827	16270	17884	18220	22021	22273	23930	24433	24460	24505	24516	24527	24814	24916	24972	25012	25061	25072	25085	25226	25259	25326	25440	25461	25524	25539	25592	25709	25763	25807	25996	26044	26064	26322	26463	26628	26700	26712	26872	26894	26897	
67	1837	3263	3883	5613	7344	7719	8524	9974	10966	11125	12008	12177	12705	14306	14570	14670	16811	16858	21633	21796	22408	24384	24467	24493	24833	24881	24883	24907	24949	24963	24994	25120	25147	25211	25227	25248	25360	25471	25504	25600	25627	25655	25752	25821	25826	25899	26097	26137	26297	26349	26413	26481	26482	26517	26542	26671	26916	26921	26945	26965	26966	
1620	2795	4313	8127	10385	12761	13790	14139	14974	15672	15982	16079	16347	16446	17685	18118	19114	19182	20347	20498	20631	20942	22382	22671	22986	23335	23602	23728	23764	24383	24397	24452	24487	24497	24502	24582	24588	24616	24626	24688	24694	24701	24768	24848	24923	24945	24951	24983	24996	25027	25045	25071	25095	25102	25134	25136	25150	25179	25273	25348	25354	25416	25482	25523	25563	25610	25642	25646	25683	25783	25786	25792	25817	25818	25819	25861	25869	25889	25896	25947	25950	25985	26001	26223	26359	26399	26491	26526	26544	26604	26606	26683	26694	26738	26904	26927	26974	26985	
24	180	2822	3278	3435	4656	5537	5813	6964	7564	10643	10770	11569	12056	12220	12317	12997	13641	14323	14546	21345	23482	23967	23983	24324	24339	24544	24548	24626	24724	24806	24979	25071	25155	25191	25193	25212	25261	25326	25357	25367	25419	25420	25484	25569	25577	25583	25640	25736	25737	25825	25840	25931	25939	25941	25990	26102	26129	26185	26215	26257	26305	26327	26539	26567	26607	26698	26751	26767	26783	26809	26817	26820	26821	26846	26894	26895	26944	
832	1163	2117	3169	4232	4384	4393	5049	8230	9162	9342	9649	9668	9836	10274	10610	10773	10786	13267	13922	15115	15660	16589	17498	18310	18609	19452	19984	20290	21800	21827	22779	23573	23671	24420	24434	24458	24474	24559	24594	24632	24658	24663	24865	24867	24882	24884	25067	25080	25283	25401	25522	25756	25802	25808	25858	25913	25919	25944	25952	25956	26109	26186	26394	26470	26518	26587	26612	26615	26828	26889	26940	26977	
3715	4308	4903	5695	6275	6612	7143	7389	7412	7510	7920	8249	10317	10333	10347	11373	12653	13891	13926	15769	16191	16777	17303	18962	19080	20102	22608	23799	24219	24292	24358	24583	24615	24636	24659	24660	24672	24707	24764	24832	24839	24864	24880	24909	24947	25048	25057	25110	25124	25153	25173	25182	25228	25338	25379	25427	25533	25538	25572	25652	25662	25673	25697	25742	25921	25930	26027	26080	26278	26460	26469	26488	26506	26509	26729	26750	26949	26990	
184	521	573	1207	2225	2364	3252	4106	4521	5379	7524	8013	8536	10338	11055	11250	17968	17994	19223	21947	24244	24339	24377	24412	24415	24460	24519	24548	24633	24698	24796	24806	24826	24951	24979	25059	25079	25193	25341	25420	25464	25499	25502	25569	25573	25580	25583	25734	25746	25775	25790	25840	25931	25990	26017	26128	26129	26156	26257	26327	26623	26654	26673	26698	26700	26704	26751	26767	26783	26809	26817	26944	
121	1672	1945	3539	6455	7578	8085	8250	8677	8723	9566	12079	13102	13381	17274	17774	19095	19589	21405	22467	22815	23778	24344	24345	24353	24405	24488	24571	24581	24705	24727	24751	24785	24787	24800	24868	25126	25161	25177	25188	25424	25547	25579	25595	25623	25751	25805	25848	25863	25924	25955	25986	26046	26053	26090	26161	26436	26637	26672	26770	26929	26934	
4730	7547	8594	9159	9871	11641	13317	13421	13577	15244	17305	18183	19600	19707	21164	24378	24383	24507	24538	24573	24582	24617	24718	24749	24784	25030	25060	25071	25191	25295	25311	25333	25357	25373	25465	25502	25512	25523	25569	25636	25688	25726	25734	25774	25794	25835	25840	25861	25870	25912	25931	26003	26223	26270	26385	26473	26531	26548	26657	26677	26751	26817	26895	26904	
279	3569	5058	5256	5803	5810	6130	6216	6811	6991	7315	8043	8770	9273	9693	12032	12535	16411	16652	17261	18176	18868	19678	20454	20588	20597	20764	21159	23446	24351	24376	24509	24515	24669	24675	24719	24854	24860	24873	24883	24940	24952	24958	24997	25066	25118	25209	25278	25287	25375	25411	25463	25509	25578	25649	25660	25676	25728	25729	25744	25781	25811	25836	25856	25864	25871	26085	26159	26287	26321	26356	26379	26404	26408	26456	26569	26575	26591	26708	26713	26879	26928	26968	26997	
266	986	1231	2203	3598	4088	4667	4848	5007	5622	6254	6813	6916	6940	8959	8985	9478	9566	10343	11397	14102	14239	14766	16151	16536	17431	18324	18535	18544	19265	19568	20405	21080	21639	21800	22268	22559	22820	23947	24348	24401	24409	24530	24595	24630	24779	24783	24789	24980	25160	25169	25177	25207	25210	25389	25404	25439	25553	25579	25595	25644	25689	25739	25751	25955	25986	26018	26046	26303	26415	26617	26702	26724	26734	26749	26781	26819	26848	26850	26919	26924	26929	
433	1305	2304	4311	4734	5303	6129	6279	9196	9374	10221	10491	11633	14520	14661	15200	15639	17499	18059	19292	20619	20987	22521	24572	24585	24615	24636	24653	24659	25033	25044	25110	25154	25166	25173	25323	25338	25379	25467	25527	25574	25641	25673	25921	25946	26002	26080	26100	26157	26216	26631	26773	
1287	1764	1785	1966	2307	2457	2583	2688	3012	3395	5078	5291	5962	6245	7071	7080	7450	7565	9359	9615	9683	9877	10247	10355	10722	12011	13826	14354	15817	16002	16039	16488	16677	17131	17572	17816	18034	18709	19080	20521	21460	21556	22048	23653	23831	24352	24368	24468	24653	24764	24767	24768	24813	24855	24898	24909	24947	24964	25106	25129	25142	25174	25202	25203	25392	25533	25535	25663	25668	25677	25796	25799	25819	25898	25938	25947	26071	26113	26125	26166	26218	26328	26429	26488	26490	26520	26610	26721	26923	26949	26990	
3089	3464	8584	11317	16575	21350	25012	25103	25127	25246	25972	26261	26647	26660	26853	
1020	2389	3033	3697	4276	6272	8147	8235	10522	10576	12633	12707	12878	12908	13058	14487	16007	16090	16918	17384	17925	18131	21796	24423	24445	24451	24471	24473	24576	24640	24711	24734	24792	24913	25141	25521	25543	25554	25661	25670	25808	25858	25875	25944	26079	26132	26134	26152	26259	26266	26306	26307	26325	26346	26404	26405	26515	26518	26584	26782	26784	26791	26806	26823	26852	26865	26874	26940	
680	2751	3185	4027	5921	6743	7870	11346	11636	11727	19035	19190	19245	20048	20779	23615	23616	23748	24406	24556	24654	24685	24716	24766	24833	24862	24890	24999	25077	25097	25125	25244	25377	25546	25576	25594	25634	25655	25722	25729	25750	25781	25914	25963	26098	26417	26464	26523	26793	26811	26875	26925	26973	
183	225	424	766	1530	1769	2404	4443	6228	9593	9711	12089	13015	13515	14133	15622	18069	18147	19190	20797	21377	21765	21949	22010	24133	24575	24576	24711	24770	24953	25003	25100	25113	25199	25222	25294	25303	25369	25401	25543	25550	25559	25756	25757	25858	25926	25948	25981	26134	26307	26316	26405	26470	26493	26624	26633	26782	26791	26889	
2971	3067	3120	4680	4979	5059	6588	6777	7629	8364	8391	8809	9443	11811	12038	12317	13031	13286	17872	18344	19371	20725	24438	24916	25133	25261	25321	25326	25816	25933	25980	26044	26078	26119	26128	26145	26185	26358	26377	26455	26463	26535	26539	26552	26693	26764	26809	26872	26894	26950	
901	1145	1252	2360	4138	5547	5818	5971	9099	10032	11905	13350	14429	14680	16301	16878	18694	21385	21592	21809	23487	23773	24337	24431	24461	24485	24564	24627	24720	24744	24769	24773	24858	24886	24921	25145	25257	25271	25297	25479	25481	25613	25643	25654	25700	25839	25849	25883	25900	25942	26039	26077	26235	26351	26434	26511	26546	26622	26788	26842	
110	1040	1848	2931	3829	4047	4096	4746	5813	5959	8106	8422	9684	9871	11875	12934	14261	14525	14556	15013	15813	16218	16890	19008	19788	19908	20066	20718	21038	22846	23403	23507	23723	24338	24415	24657	24673	24698	24741	24804	24849	24932	24966	24990	25043	25059	25088	25119	25134	25185	25252	25373	25419	25446	25464	25540	25563	25625	25714	25736	25818	25830	25953	26014	26081	26129	26156	26292	26398	26424	26445	26455	26468	26522	26604	26623	26654	26673	26687	26698	26711	26767	26779	26809	26844	26927	26944	
211	1064	1115	2275	2639	4173	4317	4493	6259	6557	7289	7692	9599	10281	10890	11226	11859	11902	12903	13368	14065	16022	16525	16749	17485	17790	19245	19268	21475	21719	22089	22838	22919	23108	23886	24384	24411	24467	24480	24536	24584	24603	24667	24737	24883	24911	24953	24994	24997	25068	25100	25157	25211	25224	25227	25330	25352	25543	25589	25600	25648	25758	25760	25882	25899	25984	26036	26072	26097	26162	26231	26378	26402	26404	26508	26524	26584	26640	26763	26899	26921	
98	1593	1786	1868	3248	3461	4171	4929	4965	5133	5645	6925	7998	8062	8375	8377	8489	8938	9773	9924	10935	14128	14965	15129	15370	16066	16218	17455	18957	20058	20968	21675	21795	21828	22906	23189	23218	23416	24337	24348	24389	24404	24431	24498	24535	24696	24720	24723	24786	24791	24795	24858	24943	24956	24967	24980	25015	25017	25053	25122	25145	25428	25501	25513	25553	25820	25849	25907	25915	26021	26038	26039	26212	26245	26312	26330	26389	26406	26442	26495	26502	26545	26611	26621	26685	26689	26748	26876	26951	
917	1571	2248	2383	2386	3169	3299	3548	4460	4853	4903	6648	7060	7411	7745	7820	8355	8543	8758	8983	11306	11413	11823	12733	12863	15091	16561	16962	17020	17252	17293	17427	17483	17593	18319	21852	22116	23665	23814	24261	24385	24389	24409	24446	24459	24552	24618	24646	24771	24794	24855	24887	24943	24964	24984	25051	25052	25076	25082	25142	25187	25210	25536	25692	25711	25742	25780	25823	25879	25935	26025	26032	26042	26142	26170	26251	26253	26289	26312	26415	26429	26469	26474	26490	26617	26636	26652	26689	26696	26702	26721	26722	26798	26810	26814	26819	26840	26923	
424	1076	2066	2770	3105	3996	4332	6834	9626	10002	10835	11085	11821	12180	12672	13316	16323	19550	19770	20772	24302	24392	24435	24437	24473	24480	24645	24777	24842	24854	24978	25016	25092	25121	25141	25280	25385	25492	25508	25510	25554	25728	25758	25763	25766	25800	25807	25871	25982	26057	26068	26079	26095	26158	26243	26311	26379	26448	26519	26633	26658	26752	26899	26930	
1307	1352	2277	4432	4539	4752	6783	10628	14587	14745	16038	16094	16348	19747	19986	20035	21086	21416	21755	21838	24369	24439	24532	24545	24569	24647	24823	24946	24949	25087	25147	25178	25242	25449	25518	25541	25588	25614	25702	25753	25754	25821	25951	25958	25973	26229	26246	26461	26555	26596	26792	26983	
1048	1751	4940	8433	9450	10703	10851	11395	12538	13002	14066	14442	14650	15472	16411	16795	18228	19912	21924	23044	23609	24302	24411	24480	24524	24553	24603	24842	25036	25068	25100	25141	25157	25209	25224	25227	25263	25279	25355	25369	25385	25405	25521	25543	25570	25800	25856	25871	25882	25885	25899	25982	26084	26111	26134	26259	26266	26311	26356	26378	26379	26458	26476	26498	26505	26508	26524	26584	26624	26633	26703	26705	26707	26752	26757	26899	26981	
1372	1586	1922	2016	3103	3408	3938	4399	4594	5064	5858	6370	7324	9258	9538	9613	10080	10197	11897	15150	18001	19354	21548	22645	23232	23442	24022	24186	24383	24397	24398	24492	24497	24500	24529	24550	24554	24606	24616	24631	24688	24694	24745	24804	24861	24906	24935	24961	24983	24996	25006	25027	25050	25084	25215	25298	25312	25313	25331	25348	25403	25431	25456	25480	25482	25629	25695	25717	25768	25783	25790	25953	26041	26063	26181	26255	26256	26315	26500	26541	26544	26554	26574	26604	26606	26614	26655	26663	26711	26825	26954	26980	26985	
532	6642	7842	19208	21132	23200	24655	24746	24846	25167	25212	25400	25562	25789	25794	25912	26324	26338	26556	26607	26909	
4377	4894	4906	10121	11235	13376	14249	15264	15604	15997	18887	19212	19951	24325	24374	24375	24381	24447	24604	24612	24704	24818	24874	24899	25086	25183	25364	25429	25483	25517	25545	26418	26426	26438	26454	26497	26644	26670	26769	26797	26837	26976	
116	200	525	878	1279	1610	4107	4740	4841	6577	7617	8493	9036	9153	9327	9785	10240	10408	12464	12737	12821	13310	13320	14205	16549	17238	18594	20543	21120	21699	22054	22298	23481	24368	24396	24446	24520	24588	24624	24653	24672	24707	24768	24813	24839	24855	24880	24893	24898	24909	25011	25094	25106	25129	25196	25203	25264	25432	25454	25663	25677	25718	25742	25799	25823	25930	26008	26113	26135	26136	26241	26276	26317	26328	26474	26487	26610	26696	26721	26725	26787	26798	26814	26841	26990	26993	
301	519	562	1371	2416	2464	4125	8352	8557	8867	10202	10486	10605	10935	12057	12150	15667	15885	16303	18069	18412	19465	19788	19981	21415	21621	22328	22744	23829	24230	24315	24346	24370	24374	24447	24456	24608	24662	24780	24790	24852	24889	24985	25026	25086	25149	25302	25307	25339	25347	25371	25407	25417	25545	25613	25624	25643	25654	25850	25897	26043	26082	26115	26139	26282	26344	26355	26432	26438	26441	26497	26543	26546	26576	26586	26622	26644	26777	26860	26871	26939	26941	26952	
220	379	1447	3785	6816	6937	7777	8400	9708	10927	11935	11964	12153	13832	23094	24314	24321	24390	24495	24512	24526	24563	24666	24685	24686	24743	24803	24810	24856	24922	24939	24982	25028	25042	25189	25192	25232	25240	25258	25382	25470	25475	25519	25621	25671	25853	25854	25878	25881	25904	25949	25970	25971	26006	26146	26169	26177	26182	26304	26341	26396	26486	26538	26550	26605	26616	26632	26789	26829	26835	26905	26955	26960	
1338	2011	2409	4992	5074	5602	11309	11802	13312	13965	14298	14395	16553	20111	20720	20770	22941	24447	24456	24506	24597	24621	24652	24662	24918	25301	25322	25345	25407	25500	25545	25560	25762	25962	25994	26060	26108	26373	26438	26451	26454	26543	26644	26952	
257	463	1914	4508	5288	5771	5863	6787	7819	8067	10033	10439	10641	11425	11800	11884	13102	13499	13804	13999	14743	15382	17720	18726	18907	19330	21538	22443	22762	23100	23823	24084	24350	24408	24458	24488	24542	24551	24561	24565	24578	24629	24634	24658	24781	24785	24968	24980	25017	25176	25435	25474	25498	25557	25603	25749	25802	25848	25883	25916	25956	25986	26056	26148	26188	26195	26219	26235	26245	26283	26313	26319	26354	26472	26496	26651	26749	26781	26856	26924	26929	26948	26962	
957	1450	4908	6095	6299	6760	10013	11203	12955	13609	14024	17453	17884	18402	19114	22674	24391	24590	24642	24761	24826	24992	25060	25155	25167	25191	25221	25255	25343	25367	25465	25506	25532	25562	25569	25583	25604	25612	25737	25789	25794	25870	26058	26123	26130	26183	26220	26257	26324	26376	26430	26556	26567	26607	26626	26641	26846	26969	
1452	1798	4216	5235	6880	13370	13656	13889	15619	18784	19204	19445	20004	20083	24391	24412	24413	24517	24641	24655	24826	24871	25212	25219	25221	25256	25357	25367	25465	25502	25583	25734	25931	25941	25959	26058	26119	26222	26305	26324	26395	26552	26626	26695	26759	26846	
241	860	901	1243	2707	3355	4706	5031	8448	8502	8815	11316	11378	11757	12704	13585	14113	14811	18329	18819	19652	20288	21617	21695	21701	22280	22509	23621	24361	24420	24591	24597	24608	24847	24852	24918	24921	25086	25128	25152	25267	25291	25345	25425	25452	25457	25643	25654	25708	25762	25850	25883	25897	25942	25945	25962	26010	26015	26029	26043	26087	26373	26432	26566	26622	26644	26656	26682	26744	26769	26918	26984	
569	637	2489	2927	6077	6443	6499	8301	8481	10231	10629	11402	11584	12045	12552	16239	16620	16666	18492	18527	18722	22098	22298	22397	23346	23450	24300	24311	24347	24380	24386	24484	24605	24659	24668	24710	24733	24904	24915	24930	25033	25154	25217	25220	25338	25423	25436	25460	25488	25514	25531	25571	25574	25616	25684	25685	25842	25874	25893	26030	26094	26100	26203	26206	26217	26293	26375	26668	26773	26799	26810	26886	26920	26996	
2394	2633	3995	5650	7473	7487	12055	12820	12848	13125	14782	16711	18579	18721	19897	20028	23131	23329	23615	24467	24496	24524	24536	24584	24953	25036	25100	25224	25272	25299	25342	25353	25383	25405	25433	25561	25600	25670	25674	25759	25882	25891	25899	25932	25982	26073	26111	26346	26402	26508	26584	26671	26757	26863	26921	
1074	1451	1629	1963	2099	4425	5292	5552	6022	6560	7807	7824	10525	10564	10835	11226	12178	13681	15937	16055	16307	17419	17660	19224	20040	20449	22604	24306	24319	24360	24412	24425	24479	24507	24510	24544	24548	24557	24560	24599	24617	24725	24772	24826	24827	24891	24986	24990	25079	25090	25185	25186	25235	25250	25256	25277	25309	25311	25372	25375	25464	25465	25503	25509	25525	25565	25578	25583	25633	25638	25715	25782	25872	26007	26017	26019	26129	26130	26141	26164	26237	26264	26345	26408	26468	26473	26503	26530	26618	26654	26688	26698	26804	26817	26821	26914	26947	
1835	1992	2420	3707	4686	5210	5347	6019	6261	8751	9473	11012	14296	15178	15243	15836	16190	18172	20158	21790	22221	22869	23436	23823	24344	24345	24348	24409	24488	24629	24696	24786	24980	25015	25160	25161	25176	25310	25421	25435	25547	25551	25579	25595	25631	25751	25805	25848	25863	25968	25989	26148	26245	26258	26313	26406	26442	26495	26502	26536	26593	26635	26637	26724	26770	26932	
1211	2622	3377	3916	4110	4453	6731	8185	8481	8515	8747	9229	9944	10170	10418	10883	10921	14196	14984	16602	18066	19672	20442	20607	20783	22468	23419	23940	24329	24337	24389	24404	24422	24450	24459	24498	24564	24618	24629	24630	24639	24696	24700	24723	24786	24836	24984	25015	25017	25034	25076	25122	25404	25458	25466	25513	25553	25704	25820	25822	25890	26020	26038	26116	26148	26167	26196	26212	26245	26251	26289	26312	26342	26412	26415	26442	26502	26511	26545	26565	26636	26637	26685	26755	26770	26788	26840	26857	26951	26961	26979	26982	26987	
287	1500	2544	6066	6077	8398	8959	9431	10194	11012	12212	12983	13833	14545	14881	17542	18735	18938	19033	22067	24263	24336	24349	24363	24595	24607	24674	24753	24775	24870	25087	25195	25229	25314	25329	25449	25478	25575	25588	25753	25877	26034	26090	26172	26230	26643	26765	26807	26880	26919	
1732	2373	2650	4371	5970	7264	7907	8765	9563	11308	11859	13390	18893	19212	20253	21774	22540	22711	24438	24460	24505	24516	24637	24689	24763	24914	24916	24919	25012	25163	25285	25359	25528	25552	25592	25647	25701	25709	25731	25804	25837	25857	25933	25996	26057	26064	26193	26215	26261	26269	26322	26358	26372	26444	26463	26535	26539	26599	26706	26774	26836	26838	26872	26877	26950	26995	
556	990	2141	2215	3915	4226	5992	6026	6844	7093	7260	8044	9454	11055	11550	12773	12885	13071	13298	14684	15250	15569	16216	16899	17257	19284	19510	20124	20362	20543	20645	21032	21760	21912	22325	23602	23710	23952	24383	24398	24544	24573	24588	24626	24650	24694	24698	24718	24749	24784	24806	24849	24923	24986	25134	25136	25185	25311	25316	25319	25366	25373	25416	25482	25503	25563	25591	25688	25714	25715	25726	25736	25774	25847	25931	25943	25950	26003	26045	26141	26150	26160	26218	26223	26239	26399	26677	26904	26914	26944	26959	26969	26974	26985	
263	1291	2272	2605	4457	7498	7672	8564	9835	13688	15021	15555	16810	17568	17833	21003	22365	23023	23619	24317	24331	24494	24619	24681	24713	24802	24816	24878	25307	26000	26041	26047	26101	26274	26410	26439	26573	26586	26597	26608	26659	26674	26801	26813	26860	26931	26939	
1211	1912	1978	3058	5716	6249	6414	6729	6750	7094	8200	8911	9165	9661	9812	11687	12623	13784	15753	17182	17889	18944	18997	19270	19779	21080	21165	21723	21830	22167	22396	22450	22720	23263	23917	24210	24259	24329	24348	24389	24409	24422	24436	24459	24552	24630	24696	24723	24786	24794	24795	24855	24880	24915	24943	24944	24977	24984	25076	25142	25153	25180	25392	25404	25432	25663	25685	25718	25797	25860	25890	25915	25930	26020	26025	26051	26142	26212	26289	26294	26415	26490	26636	26696	26702	26721	26787	26810	26814	26819	26857	26932	26961	26979	
1356	1581	1700	1860	2342	3795	4102	4805	4827	6925	7005	7580	7639	8673	9256	9647	10088	12610	12874	12910	13817	14045	15728	16174	16212	16301	17351	17546	17810	18972	19439	20193	20326	21158	21643	23012	23294	23856	24207	24322	24408	24434	24458	24499	24523	24542	24559	24576	24632	24658	24740	24755	24762	24770	24865	24867	24937	25031	25067	25116	25151	25283	25303	25442	25474	25494	25756	25757	25833	25858	25913	26056	26086	26106	26140	26283	26306	26337	26382	26394	26470	26587	26612	26615	26682	26828	26856	26924	26977	
668	3447	4788	10367	12824	12914	16981	21163	21381	22522	24300	24365	24504	24668	24800	24809	24830	24864	24930	24934	25023	25024	25029	25124	25214	25234	25338	25344	25438	25527	25641	25650	25673	25684	25997	26100	26204	26300	26450	26453	26509	26588	26668	26754	26773	26799	
86	728	4056	4573	5649	6693	7045	7278	10688	11540	11642	11714	14105	14655	16016	17679	18017	20226	20346	21237	22397	24229	24364	24636	24660	24715	24832	24866	24909	25048	25073	25104	25182	25218	25412	25454	25530	25533	25535	25538	25596	25607	25608	25652	25681	25904	25921	25929	25930	26027	26135	26247	26341	26460	26605	26729	26750	26841	
850	1852	3424	4723	5815	9530	10054	10188	14451	16460	17624	19359	19584	24428	24454	24469	24500	24529	24555	24606	24895	25109	25206	25239	25286	25306	25313	25346	25548	25605	25615	25629	25695	25764	25832	26075	26088	26120	26155	26168	26181	26211	26286	26467	26540	26675	26746	26771	26780	26832	26861	
1800	4040	4207	4253	4508	4512	4990	5656	6328	7509	9051	11964	11988	12483	13424	13526	13991	16649	17662	18278	21315	22046	22084	23319	24369	24387	24395	24407	24475	24532	24569	24610	24823	24970	24976	25070	25114	25147	25159	25360	25449	25518	25588	25745	25753	25754	25761	25859	25951	25961	26067	26137	26172	26176	26308	26428	26461	26482	26555	26697	26908	26978	
570	1227	1437	1897	2805	2971	3195	4078	4086	4267	4360	5415	5445	5580	6018	6496	7047	7639	8182	8584	8588	9201	10338	10634	11690	12523	12753	12826	14045	14068	16468	16781	16994	17026	17923	18216	18287	18696	19637	19806	19889	20169	20681	23136	23332	23397	24319	24346	24415	24438	24460	24489	24519	24592	24593	24619	24637	24697	24914	24933	24966	24973	24981	25059	25081	25119	25193	25296	25440	25450	25515	25524	25540	25609	25622	25625	25647	25714	25772	25787	25827	25837	25846	25990	26133	26147	26151	26156	26410	26478	26669	26676	26700	26704	26709	26809	26812	26826	26834	26995	
913	942	1733	2688	3058	3433	3844	3956	5527	6204	6288	6758	8075	8287	9394	10016	10182	10387	10431	10825	11760	12040	12157	13119	13886	14020	14072	15324	15774	16598	17790	18497	20112	20251	22767	23573	23847	24000	24333	24352	24372	24373	24482	24522	24532	24646	24722	24732	24765	24774	24820	24851	24872	24902	24950	25019	25037	25064	25066	25114	25118	25135	25146	25147	25178	25237	25278	25293	25332	25399	25430	25441	25518	25581	25697	25699	25711	25761	25776	25829	25853	25881	25970	26031	26037	26103	26104	26136	26192	26240	26428	26456	26466	26532	26569	26596	26613	26619	26642	26679	26725	26792	26795	26816	26949	26964	
908	3405	4379	6149	7086	11136	15014	15028	16829	20239	20799	21281	23140	23823	24323	24779	24845	24859	24993	25112	25195	25289	25424	25877	26011	26326	26336	26635	26680	26849	26915	
483	1195	1467	1780	1967	2854	7691	8003	10171	13253	14793	15725	15877	16384	16556	17105	18482	18903	20684	22957	23636	24316	24371	24418	24421	24520	24531	24580	24656	24690	24743	24803	24829	24856	24925	24939	24957	24962	25009	25022	25028	25042	25205	25350	25376	25454	25470	25566	25621	25707	25796	25971	26070	26125	26144	26149	26174	26209	26341	26533	26537	26616	26827	26943	26960	26970	
705	2269	3352	3528	5496	6017	6265	8330	8721	13375	13976	15442	17543	18234	18496	20733	20755	22387	23013	24218	24291	24309	24460	24489	24505	24600	24637	24695	24714	24724	24726	24857	24914	24916	24938	25061	25072	25252	25259	25261	25285	25321	25420	25573	25672	25769	25846	25933	25936	25939	25990	25996	26013	26064	26078	26119	26129	26131	26145	26215	26269	26358	26459	26535	26700	26845	26872	26950	
1679	1737	3595	4448	4722	5528	6226	6657	6705	7368	7956	9902	10817	13107	13402	13786	14701	15987	18237	18402	18556	20527	20542	21210	21848	23000	23290	24324	24412	24527	24548	24586	24641	24655	24657	24664	24724	24725	24799	25060	25090	25093	25133	25235	25357	25391	25464	25502	25506	25532	25539	25636	25659	25678	25734	25906	26017	26119	26129	26154	26222	26270	26305	26327	26395	26447	26503	26547	26577	26618	26623	26626	26695	26698	26751	26759	26817	26821	26858	26969	
24	516	969	2114	3163	3283	3496	6335	6447	6456	6585	6856	8838	10104	10895	11985	14818	17284	17380	17984	17994	18307	18875	18915	22419	23970	24309	24338	24519	24527	24547	24557	24600	24657	24772	24854	24857	24938	24981	25132	25163	25226	25252	25256	25259	25440	25461	25524	25528	25539	25542	25583	25619	25647	25659	25676	25746	25769	25936	25996	26013	26017	26068	26215	26264	26273	26358	26408	26539	26623	26676	26712	26733	26894	
301	5793	6766	16051	17488	17850	18090	20388	20503	20696	21250	22471	23171	24325	24457	24463	24689	24704	24712	24838	24853	24914	25335	25359	25364	25388	25396	25418	25552	25672	25852	25902	25925	25965	26040	26280	26387	26497	26670	26690	26706	26774	26833	26838	26866	26883	26958	
1140	1369	1837	1976	2596	2699	4467	6886	7110	7754	10293	13576	14599	16170	16785	16882	18393	18409	18449	18636	22583	24542	24561	24577	24692	24993	25151	25249	25262	25289	25585	25956	26122	26126	26140	26191	26271	26333	26350	26361	26440	26570	26589	26778	26800	26831	26986	
0	829	1027	3572	3876	7708	8999	9203	9989	10634	13630	14439	16123	16201	17955	18051	19411	19795	20375	20407	20543	20953	22414	24307	24367	24421	24442	24563	24617	24686	24690	24784	24891	24925	24957	25009	25107	25292	25591	25656	25696	25707	25715	25720	25726	25943	25966	26125	26149	26187	26208	26328	26388	26393	26419	26491	26507	26719	26738	26827	26868	26901	26943	26998	
1593	3394	6626	7514	7974	8743	9091	9327	9470	11725	14655	14716	14926	15032	15495	15778	15914	17031	17743	18262	19805	22173	22804	23204	24301	24362	24404	24430	24500	24521	24529	24700	24836	24905	24977	25053	25076	25109	25231	25239	25273	25327	25337	25351	25392	25414	25593	25629	25632	25635	25682	25842	25892	26012	26020	26116	26138	26403	26437	26540	26580	26675	26685	26689	26746	26755	26832	26907	26913	26975	26987	
1048	3091	4778	5908	5974	6135	7528	9631	9867	11189	13175	13356	13644	14183	14326	15148	19199	19592	19699	19892	19944	21055	21273	21475	22590	22723	22912	23558	23774	24376	24384	24400	24411	24534	24553	24628	24654	24716	24766	24833	24841	24883	24911	24997	25068	25120	25279	25282	25355	25377	25411	25504	25546	25594	25729	25750	25752	25781	25800	25844	25864	25899	26098	26110	26117	26356	26379	26391	26433	26517	26523	26524	26590	26703	26705	26830	26851	
748	880	4521	5982	6614	6765	8104	8420	8950	9260	9714	9899	10065	10606	11378	11543	12036	12454	13178	13484	15852	15891	16277	16387	17561	18529	18881	19885	20566	20650	22320	23393	24133	24337	24404	24555	24564	24629	24639	24769	24956	25015	25017	25034	25253	25276	25406	25428	25479	25481	25501	25513	25526	25611	25705	25749	25773	25849	26026	26039	26077	26184	26250	26323	26351	26406	26412	26442	26951	
115	261	938	1558	1693	3844	4322	4920	5290	8199	13490	14369	16791	17280	19459	20149	20220	20984	23253	23919	24316	24358	24466	24476	24666	24690	24715	24743	24803	24839	24866	24947	25009	25028	25063	25182	25205	25228	25240	25459	25530	25566	25607	25608	25652	25653	25710	25716	25785	25929	26144	26149	26484	26789	26902	26937	
2447	2840	3527	3884	4490	4699	5115	5532	5742	7907	7950	11061	14200	18054	20924	21182	21507	21520	21637	21976	22698	24445	24640	24711	24792	25003	25224	25294	25383	25521	25554	25670	25948	26158	26259	26325	26346	26493	26584	26633	26732	26859	
359	587	3321	6012	6730	9591	9885	9889	10022	10173	11366	11751	12099	13286	13392	13614	13934	14203	16342	16368	17194	17841	18074	19458	20712	20715	22280	22494	23393	23913	24075	24375	24481	24506	24721	24773	24790	24847	24852	24899	24921	24985	25026	25267	25307	25339	25347	25407	25457	25469	25483	25517	25609	25866	25897	25902	25917	26000	26082	26344	26410	26418	26426	26449	26546	26586	26622	26730	26860	26892	26939	26976	
505	2738	3743	5066	5630	6254	6671	7869	13236	13594	16245	17819	18483	19808	21625	24342	24347	24365	24424	24668	24733	24905	24975	24991	25021	25062	25115	25130	25201	25217	25423	25438	25462	25488	25571	25684	25893	25974	25976	26030	26094	26203	26216	26217	26248	26265	26293	26375	26525	26620	26799	26822	26878	26906	26917	26933	
67	714	2318	3517	3744	3996	6066	7630	9491	10982	13704	14401	15467	16106	16366	18593	18783	18920	20050	24395	24407	24536	24625	24638	24647	24670	24709	24756	24872	24881	24949	24994	25147	25409	25486	25511	25516	25627	25826	25868	25891	25932	26097	26285	26297	26374	26392	26481	26542	26555	26640	26671	26763	26936	26956	26965	26966	
207	1397	4260	4581	4653	6926	7168	9437	14013	22212	22940	23362	23825	24469	24529	24555	24778	25096	25109	25137	25165	25168	25194	25208	25239	25298	25313	25665	25721	25764	25810	25910	25978	26088	26181	26211	26286	26323	26332	26414	26471	26746	26780	26867	
1328	1849	2923	2986	4097	4192	5081	6497	8825	11502	11593	14266	14797	15427	16955	17206	17870	18786	19493	19750	20820	21316	22288	22450	22997	23220	23548	24314	24321	24352	24358	24416	24512	24518	24583	24601	24743	24774	24863	24888	24939	24950	24982	25028	25057	25182	25202	25204	25218	25258	25662	25694	25724	25838	25970	25971	26016	26083	26135	26175	26201	26228	26304	26457	26460	26488	26492	26750	26887	26992	
3147	4568	6488	7361	7707	10137	11244	15138	16262	19268	21216	23104	24199	24321	24341	24416	24512	24518	24601	24623	24624	24863	24982	25057	25073	25172	25228	25325	25572	25582	25694	25710	25878	25895	25904	25967	25998	26016	26135	26136	26228	26304	26731	26750	26992	
453	1081	2661	5771	8360	9595	10369	10972	11387	11671	19298	20058	20437	21134	22307	23142	24344	24401	24422	24459	24678	24705	24929	25015	25024	25160	25304	25547	25553	25595	25733	25848	25863	25924	25976	25986	25989	26053	26148	26161	26236	26415	26436	26502	26525	26593	26637	26667	26672	26724	26734	26770	26929	26934	26961	
565	2007	2421	4243	4759	6913	10339	10440	10615	11494	12632	16120	17282	17333	17500	20074	20325	22241	22303	24496	24711	24747	24913	25199	25272	25294	25543	25550	25561	25670	25756	25808	25944	26152	26402	26470	26518	26633	26784	26791	26796	26859	26865	
106	537	1114	5243	8506	14812	15638	18591	19695	21133	24367	24507	24510	24758	24759	24827	24924	24948	25107	25186	25270	25380	25400	25415	25422	25532	25715	25774	26141	26209	26222	26290	26360	26388	26431	26446	26531	26568	26581	26601	26802	26898	26911	26914	
3228	6093	9646	9731	16474	19930	20816	23858	24323	24568	24702	24920	24993	25083	25262	25289	26011	26107	26263	26271	26326	26562	26650	26776	
5301	13019	19182	24490	24538	24718	24959	24992	25040	25191	25562	25604	25777	25794	25835	25884	25912	26058	26123	26220	26338	26516	26556	26607	26648	26820	26909	
2559	2861	2879	3654	3843	5673	6561	7040	7900	8093	9835	9898	11464	11757	12312	14426	14722	16809	18737	19538	19646	20504	21490	22464	22992	23354	24009	24290	24325	24472	24506	24604	24652	24704	24721	24852	24874	24899	25183	25307	25364	25396	25483	25517	25545	25806	25897	25902	26000	26040	26082	26282	26291	26355	26690	26871	26892	26976	
712	4779	4887	5842	7255	7381	7583	8462	8540	8835	9566	10205	10774	12238	13725	14706	15869	16862	18700	18738	20266	20848	22839	23977	24088	24359	24401	24577	24578	24754	24785	24787	24845	25039	25083	25112	25195	25498	25557	25579	25828	25848	25873	25916	25986	26191	26205	26238	26299	26333	26354	26650	26765	26849	26929	
2528	4845	5075	5491	5969	8468	8508	8522	8927	9272	9671	10019	10706	11956	12126	12489	12648	13021	13901	14510	15836	18030	18035	18689	18774	18907	19924	20383	21023	21965	22396	24348	24350	24361	24408	24420	24541	24542	24591	24608	24620	24629	24634	24658	24663	24791	24797	24865	24968	24980	25031	25116	25145	25310	25398	25458	25474	25557	25700	25757	25795	25802	25820	25849	25883	25913	25952	26021	26195	26235	26279	26283	26319	26354	26472	26587	26651	26819	26876	26962	
167	593	1072	1532	1759	2319	2588	2950	3673	4653	5716	5909	6048	6402	6647	6716	8694	8858	9284	10005	11462	11954	13698	13983	14696	15522	16146	16460	17329	17572	17690	18091	18095	19440	20357	20370	20794	21134	22382	22920	22974	24168	24329	24402	24511	24513	24554	24700	24723	24836	24850	24861	24875	24967	24977	24983	25052	25053	25076	25084	25122	25206	25239	25351	25392	25455	25468	25635	25642	25666	25704	25705	25832	25890	25892	26020	26021	26063	26155	26167	26184	26224	26253	26294	26301	26330	26386	26412	26500	26511	26545	26621	26636	26755	26832	26975	26980	
1643	3840	6105	6225	6969	7506	9841	10238	11339	13654	14776	14889	16167	16195	16406	16541	18066	18508	20646	21547	21779	24317	24415	24431	24593	24620	24633	24681	24703	24713	24741	24773	24849	24896	24932	24933	24936	24967	25099	25171	25181	25184	25265	25434	25446	25505	25580	25586	25613	25658	25732	25778	25803	25845	26004	26041	26099	26101	26156	26398	26441	26477	26544	26586	26597	26659	26687	26704	26714	26730	26812	26864	26931	
579	952	1184	2966	3357	4332	4752	5477	5813	5853	7277	7868	8054	8284	9193	10375	13072	13397	14004	15350	16145	16853	17857	17977	18212	18520	18579	19286	19314	19496	20271	20830	22889	24437	24451	24471	24473	24508	24589	24592	24734	24792	24835	24854	25003	25005	25041	25132	25162	25294	25296	25317	25369	25554	25555	25661	25804	25808	25846	25858	25875	25944	26009	26178	26275	26322	26325	26405	26452	26476	26515	26624	26676	26740	26760	26766	26826	26852	26865	26870	26953	26958	26968	26995	
1591	1803	2996	3622	4147	4471	4883	5735	5829	6309	6443	7741	7853	7920	7982	8399	9481	9668	9934	9979	10415	10723	11323	12070	12360	13210	14973	14999	15546	15989	16389	16785	16884	19197	20245	20283	20320	23972	24329	24422	24552	24618	24629	24630	24707	24771	24786	24793	24794	24915	24944	24964	24984	25034	25051	25052	25082	25122	25153	25187	25197	25210	25327	25466	25553	25663	25685	25742	25890	25915	25924	25938	26020	26025	26032	26167	26184	26196	26212	26224	26251	26253	26294	26511	26520	26545	26617	26685	26702	26755	26810	26857	26932	26961	26979	
3047	3548	5834	7192	7748	8921	9804	10291	11590	14472	15158	15380	17740	18099	18152	18611	18688	18937	20479	20888	21195	22070	22599	24150	24449	24496	24638	24644	24709	24711	24953	25100	25299	25342	25378	25383	25550	25561	25600	25674	25725	25891	25919	25948	26028	26272	26409	26859	26921	26977	26989	
124	686	1577	4807	5603	7936	8834	9030	11369	12668	13553	14270	14490	18340	18927	18971	20087	21112	21418	21680	22338	22461	22637	24064	24366	24384	24407	24411	24467	24478	24524	24699	24833	24872	24907	24963	24976	24994	24997	24998	25036	25097	25108	25227	25279	25330	25383	25504	25511	25556	25589	25600	25655	25674	25752	25759	25826	25882	25977	26005	26052	26117	26254	26349	26413	26481	26482	26542	26590	26591	26600	26671	26705	26757	26863	26875	26921	26945	26966	
119	344	707	3093	3642	3891	4092	5094	5813	6694	7240	7261	8307	8366	8527	9613	12328	12415	13198	14388	14458	14904	15231	16364	16456	16678	16724	17248	17402	17643	17895	18018	18327	18645	18943	19546	19916	21307	22190	22553	23103	23176	23800	23988	24319	24417	24468	24633	24796	24807	24849	24926	24951	24960	24966	24981	24986	25001	25011	25035	25043	25088	25117	25119	25180	25184	25196	25341	25356	25362	25487	25499	25622	25625	25668	25775	25830	25843	25872	25988	26004	26069	26085	26091	26173	26213	26345	26408	26411	26424	26456	26503	26522	26610	26676	26704	26736	26779	26812	
1158	6629	7453	12059	12164	13654	14133	16044	18226	18804	19630	22628	23732	24445	24576	24589	24604	25003	25026	25041	25233	25335	25429	25517	25555	25624	25937	25965	26009	26082	26280	26316	26638	26690	26735	26737	26760	26782	26803	26833	26852	26883	26889	26952	26958	
181	190	580	1055	1329	1354	3232	5739	5965	6299	7072	7672	8377	9435	10875	12403	13067	14224	14404	14662	18052	18296	18513	19141	19321	20596	21192	21608	21619	22284	23497	23536	24317	24340	24431	24461	24494	24554	24773	24802	24843	25099	25213	25265	25281	25371	25613	25643	25862	26000	26101	26274	26286	26332	26439	26441	26449	26500	26513	26541	26561	26573	26586	26604	26622	26659	26718	26730	26777	26862	26994	
622	4262	4805	6112	6996	6997	8014	9021	9766	10756	11735	12142	12351	13535	17207	17235	18074	18737	19767	20073	21853	24315	24447	24456	24679	24684	24728	24773	24780	24790	24852	24874	24899	25213	25267	25300	25371	25390	25417	25425	25457	25469	25643	25651	25669	25886	25897	25960	25994	26000	26115	26367	26434	26449	26546	26566	26571	26603	26717	26772	26939	26984	
686	1132	1238	1344	2050	2339	3043	3161	3896	6323	9993	10490	10867	13384	14295	15801	17531	18446	21714	24224	24411	24467	24553	24628	24654	24676	24997	25068	25211	25254	25330	25352	25433	25471	25698	25752	25759	25760	25813	25983	26110	26117	26296	26366	26413	26417	26517	26590	26600	26757	26768	26793	26875	26966	
2542	4477	5932	7101	7264	7425	8170	9112	9120	9782	12084	12948	14129	14200	16215	17341	20592	20926	21376	21377	22021	24302	24435	24505	24547	24567	24695	24777	24854	24857	24919	25012	25016	25085	25092	25163	25317	25385	25395	25461	25508	25510	25528	25542	25554	25676	25693	25731	25766	25846	25885	26013	26057	26079	26243	26458	26504	26515	26519	26664	26752	26897	26942	26953	26997	
1409	3047	3773	3787	3912	3984	4184	5718	5964	6564	6614	6831	7580	8042	9074	11264	11274	11573	12829	13755	14350	14755	14924	15852	16230	19017	20636	21146	21282	21683	22331	22566	23703	24192	24305	24382	24474	24499	24533	24541	24551	24565	24575	24594	24611	24667	24762	24776	24811	24828	24867	24937	24953	25116	25123	25303	25401	25442	25494	25550	25744	25802	25858	25913	25919	25944	26054	26186	26233	26306	26325	26337	26409	26470	26518	26615	26796	26847	26859	26924	26938	26940	26989	
477	2649	2951	6414	6687	8026	14507	15352	15941	18503	19150	19847	20456	21994	22018	22083	22611	22614	23136	24523	24597	24662	24717	24780	24797	25128	25152	25291	25429	25620	25808	25901	25945	25962	26043	26050	26728	26782	26803	26828	26889	26941	26952	
245	2226	3882	5186	5915	6983	8739	10060	13477	13768	13986	15738	21663	22139	24435	24437	24516	24645	24695	24734	24763	24919	25012	25103	25127	25280	25492	25807	25812	26064	26131	26153	26193	26261	26448	26458	26463	26645	26647	26658	26845	26853	26872	26877	26930	
527	2684	2788	2821	5372	6637	6695	12348	13086	13214	13647	13819	13856	14525	14985	15886	15982	16116	16238	18044	18188	19465	19491	20951	21307	21798	22880	24036	24331	24343	24346	24374	24417	24431	24513	24591	24614	24620	24633	24681	24697	24713	24739	24744	24796	24889	24896	24933	25043	25081	25117	25119	25171	25184	25288	25307	25324	25339	25434	25457	25515	25567	25609	25613	25658	25732	25741	25845	25897	26000	26047	26049	26081	26101	26139	26147	26335	26410	26441	26477	26478	26611	26674	26704	26714	26730	26812	26813	26826	26834	26860	26862	26870	26871	26885	
1611	1967	3261	3481	6084	6764	7026	7624	8431	8481	9641	9941	10456	10869	11628	12007	12261	12997	13070	13104	14080	14157	14620	15247	15427	15937	15954	17315	19404	20433	21710	21969	22533	23666	24316	24334	24358	24396	24476	24531	24563	24580	24656	24690	24743	24750	24774	24803	24839	24939	24947	24962	25042	25205	25218	25225	25228	25240	25376	25410	25533	25662	25710	25834	25928	25929	26070	26144	26149	26169	26174	26208	26328	26341	26396	26460	26486	26538	26605	26616	26661	26662	26841	26900	26970	
2475	3185	6234	11619	16263	19403	19916	24394	24403	24462	24470	24543	24654	24766	24824	24862	24890	24999	25144	25238	25244	25282	25399	25634	25645	25963	26110	26366	26523	26627	26875	26916	26973	
1507	1852	6400	6891	7065	8678	14088	18031	18167	19885	22026	24393	24402	24428	24454	24469	24521	24574	24895	24935	24971	25109	25306	25346	25368	25764	25768	25771	25855	25892	26075	26120	26155	26168	26189	26397	26467	26510	26540	26580	26639	26675	26741	26746	26832	26861	26890	26907	26912	26913	26975	
2074	3781	4488	7474	8209	8741	8876	9112	10381	11611	12372	14637	15230	15367	16346	17017	17655	18201	18564	21454	23840	24437	24473	24645	24734	24792	24840	24972	25003	25014	25016	25041	25092	25105	25127	25141	25263	25280	25493	25510	25521	25552	25554	25592	25911	25991	26079	26095	26134	26153	26387	26515	26553	26625	26647	26681	26760	26953	
4921	7109	9632	10186	10334	10575	11330	11369	12709	14495	15358	15882	16037	16977	20303	22879	22902	22948	24304	24332	24400	24426	24462	24478	24509	24534	24553	24687	24716	24766	24833	24851	24907	24912	25019	25227	25260	25279	25411	25546	25634	25728	25729	25811	25836	25844	25864	25914	26031	26072	26098	26180	26379	26464	26489	26523	26575	26713	26723	26875	
76	667	1287	1513	1684	2867	3118	4056	5557	5707	6295	6792	7392	8156	8176	8446	8900	9962	11279	12719	12864	13560	13637	14072	16409	17001	17972	19038	19986	21109	21522	22488	23785	24249	24369	24373	24387	24388	24395	24475	24545	24610	24625	24722	24885	24900	24946	24949	24950	24976	25037	25056	25064	25070	25073	25074	25135	25146	25147	25204	25332	25381	25489	25511	25541	25598	25628	25639	25699	25702	25711	25745	25754	25761	25776	25798	25841	25951	25961	25967	25973	25977	26034	26067	26121	26172	26285	26288	26309	26428	26555	26596	26613	26679	26792	26847	26964	
1872	2463	2865	4354	5030	6145	7091	7424	10102	19368	20218	21543	23631	24481	24528	24728	24801	25096	25390	25448	25526	25657	25810	25839	26367	26423	26427	26743	26957	26994	
220	3586	5626	5796	7268	7308	7449	8961	10384	10527	12038	12881	14773	16985	19705	19795	20600	24255	24391	24412	24413	24590	24617	24641	24725	24761	24799	24827	24846	24871	24924	25030	25093	25186	25219	25250	25311	25319	25333	25367	25380	25400	25415	25465	25497	25532	25583	25636	25638	25715	25814	25906	25931	26003	26130	26154	26290	26360	26395	26530	26567	26577	26618	26641	26698	26783	26817	26846	26858	26903	26914	
1278	3253	5611	7271	8643	10705	12251	13414	15776	15949	16277	17216	20125	20847	21212	21560	21948	23703	24356	24361	24456	24485	24540	24760	24769	24780	24886	24965	25267	25301	25425	25479	25481	25564	25651	25657	25675	25700	25762	25831	25883	25886	25942	26010	26022	26087	26112	26235	26351	26389	26427	26546	26566	26571	26594	26715	26772	26824	26946	26957	
351	2437	2918	3303	5541	6449	7332	7535	7903	8082	9286	10665	10999	11221	11256	11674	12000	12060	12907	13089	14352	16689	17517	17706	19475	19828	21383	22225	24309	24435	24460	24473	24505	24516	24592	24600	24734	24814	24854	24857	24978	24981	25163	25317	25440	25461	25492	25539	25542	25552	25573	25592	25706	25846	25911	26013	26057	26068	26079	26131	26358	26372	26515	26658	26669	26700	26712	26836	26845	26872	26897	26942	
1389	2410	3455	4657	4690	5362	7175	8847	8856	10891	11898	12157	12172	12534	14418	18590	18867	21400	24310	24388	24644	24699	24709	24798	24872	24885	24949	24970	24976	25108	25111	25158	25248	25340	25430	25511	25588	25598	25606	25627	25876	25954	25961	26034	26052	26062	26097	26118	26137	26172	26176	26297	26314	26334	26374	26392	26402	26461	26481	26542	26555	26727	26808	26847	26921	26936	26945	
1696	2220	8056	8732	12334	13213	13622	15232	15534	17421	19173	19399	19637	21668	22799	24191	24346	24370	24374	24381	24508	24596	24679	24681	24874	25026	25086	25171	25265	25266	25307	25339	25364	25371	25388	25483	25545	25609	25624	25658	25827	25897	26000	26115	26133	26151	26282	26362	26410	26432	26439	26449	26690	26701	26777	26818	26826	26885	26892	26931	
939	6112	10000	10565	12640	14953	18317	22115	22720	24150	24323	24359	24448	24692	24702	24729	24781	24805	24859	25039	25091	25112	25424	25435	25478	25490	25496	25851	25873	26033	26140	26205	26238	26299	26333	26440	26635	26650	26742	26756	26778	26807	26849	26986	
148	3157	4326	4921	6818	10468	10831	12197	15123	16574	17716	21374	22700	24339	24586	24714	24724	24799	24916	24938	25058	25072	25133	25212	25255	25259	25357	25361	25391	25420	25502	25583	25640	25769	25789	25933	25941	25980	26044	26129	26695	26700	26764	26894	
885	1899	2084	2416	2883	3748	3913	5062	5965	6280	8193	8935	9115	10432	10682	11515	12204	15315	15403	15425	16840	17511	17785	18192	18681	19270	19283	20184	21354	22366	22478	22599	22602	22820	23154	23250	24212	24348	24361	24408	24564	24629	24658	24723	24769	24791	24886	24956	24980	24984	25017	25145	25161	25164	25176	25253	25271	25297	25370	25398	25428	25553	25557	25700	25703	25749	25795	25820	25883	26022	26035	26039	26056	26195	26235	26245	26258	26319	26320	26330	26406	26442	26472	26496	26557	26570	26593	26656	26788	26842	26876	26979	
347	810	1225	1764	3028	4889	4900	5525	6656	6843	8486	8487	8627	9221	9810	9972	10273	10499	10793	11114	11850	11997	15458	16151	16407	17034	18834	18870	19490	19501	19654	19817	19882	21160	21470	21543	21707	22612	23232	23263	23342	23354	23465	24348	24350	24401	24408	24409	24458	24542	24551	24565	24591	24740	24744	24785	24865	24943	24980	25015	25031	25116	25160	25271	25398	25458	25551	25631	25692	25700	25703	25820	25828	25915	25956	26015	26033	26035	26188	26235	26283	26319	26335	26354	26511	26656	26749	26781	26788	26876	26924	
2910	3133	3336	3418	7644	8581	9507	10519	12665	15265	15356	16490	20359	20644	22260	22885	24428	24491	24643	25286	25349	25437	25548	25602	25637	25712	25740	25764	25768	25975	26189	26211	26234	26255	26343	26465	26598	26639	26912	
467	498	4887	9391	11402	11864	15818	17668	18618	18669	19140	19152	20154	20215	23184	23786	24312	24530	24788	24800	24830	24864	24988	25023	25024	25044	25126	25173	25214	25234	25304	25338	25439	25462	25527	25574	25623	25641	25650	25673	25784	25888	25909	25993	25997	26142	26204	26216	26310	26450	26453	26595	26634	26667	26691	26758	26873	26920	
8	1269	2350	2662	3557	5155	5537	5785	5915	8502	8587	8953	9164	9586	9809	11333	13153	13894	17848	17909	18429	19745	21320	22355	22526	22899	23020	23444	23701	24125	24346	24679	24681	24802	24853	24921	25081	25171	25265	25307	25339	25469	25483	25609	25643	25658	26101	26284	26410	26418	26432	26441	26449	26529	26659	26665	26701	26730	26801	26854	26862	26871	26892	26939	26994	
65	270	745	1177	1828	1936	3488	3606	4052	4258	5907	6671	7190	7396	8224	8314	9310	9382	10946	11260	11343	11668	12353	13826	15665	16781	17215	17864	18214	19518	20384	20641	22741	23926	24335	24358	24368	24396	24446	24583	24653	24715	24750	24855	24864	24909	25044	25153	25182	25334	25379	25454	25472	25535	25662	25681	25719	25742	25921	25930	26105	26166	26201	26278	26281	26421	26469	26492	26506	26509	26631	26634	26729	26750	26910	26949	
1421	4363	6801	7780	9001	11032	16356	17549	18830	19771	20514	21114	22969	23085	23332	24447	24481	24503	24621	24728	24790	24985	25245	25267	25318	25345	25365	25500	25654	25762	25767	25960	25994	26367	26603	26701	26717	26824	26839	26984	
1405	1785	2159	2459	3518	6606	7476	8492	9372	9429	10368	10764	11583	13111	13386	13601	13798	15370	15378	16081	16224	16826	17900	19145	21534	21563	21907	22826	22933	23348	23354	24308	24431	24456	24461	24481	24627	24679	24773	24790	24874	24899	24985	25086	25213	25271	25300	25318	25365	25469	25479	25481	25526	25839	25845	25866	25900	25917	25942	25960	26000	26010	26026	26115	26367	26423	26427	26434	26583	26603	26656	26701	26772	26876	26984	
2120	5266	5425	6822	9542	9749	10090	10482	12031	16822	17940	18094	18634	19423	20051	21472	21488	21684	22422	23295	24341	24512	24613	24665	24735	24774	24810	24844	24908	25010	25078	25240	25284	25475	25491	25834	25854	25904	25949	25970	25998	26175	26228	26457	26550	26745	26888	
76	117	768	1210	1712	1909	2089	3114	4386	5634	6461	8177	8561	8562	10228	10387	11430	12901	13542	15148	15709	15927	16357	16589	16931	17135	17187	18734	20676	21966	22314	22723	23451	23820	23948	24305	24407	24478	24522	24534	24584	24667	24737	24811	24828	24841	24872	24883	24940	24970	24994	24998	25036	25066	25118	25146	25158	25199	25211	25223	25278	25279	25332	25443	25504	25511	25559	25856	25905	25919	26005	26052	26104	26199	26379	26392	26402	26404	26409	26624	26723	26796	26806	26847	26879	26899	26921	
630	719	1317	2204	2272	3023	5696	6078	6439	7385	7726	9332	10409	11116	11323	11438	12493	12523	12696	13801	14447	15361	15598	16271	16363	17321	17568	17986	18204	18215	18779	19069	20167	20332	20392	20546	21307	21581	24329	24408	24450	24498	24618	24629	24720	24795	24858	24943	24956	24980	24984	25145	25176	25271	25398	25428	25520	25669	25705	25822	25849	25890	26035	26038	26039	26056	26195	26235	26245	26250	26313	26389	26406	26412	26442	26496	26557	26579	26583	26636	26656	26748	26749	26788	26819	26857	26876	
2708	4292	4331	5338	5399	8383	8681	11699	14587	15060	18322	19111	19351	19686	19927	20437	21344	21583	23436	24349	24477	24579	24702	24753	24775	24798	24805	24808	24825	24917	24927	25018	25229	25242	25243	25378	25496	25588	25664	25730	25876	25877	25979	26011	26096	26230	26299	26326	26333	26334	26512	26775	26778	26807	26808	
90	162	559	772	834	1364	2479	2918	5793	6372	6432	7234	8615	10492	11070	12799	14387	14437	14477	14990	15573	15669	17032	18388	18543	19137	19574	20749	21248	21574	22273	22424	22430	23288	24415	24626	24633	24724	24806	24932	25043	25059	25060	25119	25193	25252	25259	25288	25419	25420	25484	25563	25714	25746	25775	25778	25803	26014	26129	26156	26185	26223	26385	26420	26478	26608	26654	26673	26677	26687	26704	26709	26767	26785	26834	
3642	4694	4932	5031	6052	6268	6606	8129	8219	8502	9286	9710	10202	10578	15403	16044	16905	19121	20231	20487	20696	21294	21317	21617	23294	24052	24375	24447	24456	24481	24503	24540	24587	24662	24684	24780	24852	24874	24903	24985	25291	25301	25393	25407	25417	25457	25483	25500	25545	25560	25654	25675	25708	25897	25945	26060	26089	26108	26373	26451	26514	26543	26566	26701	26737	26769	26918	26941	26946	26952	26976	26984	
1379	1384	2442	6157	6738	9217	10401	10501	10612	11801	13569	13784	15164	15735	16900	19387	19952	21552	23524	23806	24335	24446	24572	24583	24615	24636	24653	24660	24672	24706	24715	24832	24888	24894	24944	24947	25048	25055	25075	25104	25153	25182	25334	25338	25427	25451	25533	25608	25681	25685	25719	25921	25930	25946	26071	26080	26105	26166	26201	26206	26278	26421	26462	26506	26509	26631	26634	26787	26886	26910	
7907	8639	17026	17106	21271	22942	24546	24763	24834	25103	25280	25308	25493	25972	25991	26153	26483	26560	26838	26877	26922	
1059	1734	2918	5875	9198	9498	9630	10246	10461	11792	12842	13781	15061	15706	16856	17356	19230	20492	20542	22042	24490	24544	24566	24573	24617	25040	25090	25150	25155	25230	25373	25374	25415	25426	25465	25502	25562	25569	25604	25633	25688	25736	25737	25794	25818	25840	25861	25870	25884	25912	25931	26102	26123	26237	26352	26368	26395	26420	26547	26548	26607	26648	26677	26751	26817	26820	26895	26904	26909	26959	
142	2298	4088	4314	9175	9424	9444	10382	11705	11737	12339	12708	14263	14349	14729	18072	18550	18615	19800	19968	21941	22338	22667	23175	23253	24314	24341	24372	24462	24482	24526	24532	24545	24602	24764	24774	24844	24863	24955	25074	25114	25159	25172	25204	25237	25238	25244	25258	25336	25402	25537	25581	25582	25639	25645	25722	25754	25761	25779	25829	25878	25881	25895	25918	25967	25970	26016	26031	26083	26136	26182	26308	26321	26532	26569	26613	26642	26697	26795	26887	26888	26949	26992	
599	761	1278	1625	1777	3281	3864	3916	4592	5291	8409	8661	9566	10067	10443	12861	12888	12942	17150	19590	20165	22774	24455	24475	24532	24545	24549	24680	24705	24738	24820	24902	25002	25038	25044	25054	25056	25073	25087	25124	25178	25234	25293	25314	25439	25441	25449	25536	25541	25572	25575	25628	25644	25686	25697	25742	25753	25754	25755	25780	25829	25841	25909	25969	26032	26066	26246	26308	26310	26436	26596	26634	26729	26758	26873	26992	
163	1009	2078	2828	3729	3804	4459	5428	5785	7982	8046	9878	10830	12184	14783	15589	15748	15782	17014	17326	17460	18225	20153	20392	21386	21826	23109	24408	24410	24523	24608	24760	24968	25128	25302	25322	25407	25413	25452	25534	25560	25762	25809	25883	25886	25942	25994	26010	26050	26060	26087	26089	26112	26235	26373	26407	26434	26472	26566	26594	26728	26941	26946	26963	26984	
1777	2265	2923	3360	3934	4088	4512	4770	5525	5911	7422	7838	9471	9662	10629	11249	11384	11818	13197	14256	14495	15311	15732	16452	17662	18284	18576	19037	20106	21561	22044	22357	24289	24314	24333	24364	24522	24545	24602	24646	24732	24888	24900	24902	24946	24950	25038	25057	25073	25135	25172	25173	25202	25203	25218	25258	25293	25381	25432	25507	25535	25541	25572	25639	25697	25699	25711	25761	25798	25799	25823	25829	25860	25967	25970	26032	26037	26121	26136	26170	26288	26308	26428	26475	26488	26490	26532	26585	26596	26642	26725	26729	26792	26816	26841	26884	26978	26990	
442	3206	4690	6731	14979	16451	17222	17878	18139	18379	18497	20513	22718	23592	24320	24448	24577	24579	24808	24825	24877	24927	25151	25262	25269	25833	25873	25934	26122	26126	26140	26272	26299	26562	26646	26650	26776	26778	26805	26971	
2070	2564	2972	3248	3372	3732	9163	10273	10889	12752	18239	18642	21231	22451	22895	23100	24323	24399	24401	24488	24561	24595	24692	24781	24783	24785	24787	24877	24993	25160	25262	25269	25289	25424	25435	25595	25828	25848	25863	25986	25989	26046	26140	26191	26205	26271	26333	26354	26650	26651	26756	26776	26778	26807	26849	26850	26929	26962	26986	
395	841	1325	1548	1948	2591	3357	3416	3418	3600	4275	4625	6066	8254	8375	8516	9423	9455	9621	9810	10341	10553	10782	10972	11620	11668	11802	13725	13978	15173	16003	16581	16702	16807	18033	18260	18603	19125	19337	19393	19722	20726	20830	21287	21653	21695	21965	22106	22846	24348	24373	24382	24385	24417	24436	24468	24533	24618	24620	24622	24646	24776	24811	24887	24960	25011	25067	25082	25142	25196	25264	25283	25356	25404	25520	25663	25741	25748	25823	25890	25915	26021	26025	26042	26085	26103	26170	26213	26233	26312	26424	26474	26477	26551	26563	26587	26619	26749	26788	26798	26857	26884	26926	26938	
615	693	1419	2514	2988	3274	3341	4145	4309	5114	6099	6510	6867	7365	7548	9647	9812	9819	9926	10010	10776	10851	11311	12637	12707	12867	13144	13769	15258	16212	17413	18165	19085	19297	19576	19979	20482	21921	23275	23770	24305	24322	24350	24474	24559	24579	24648	24737	24789	24877	24884	24885	24900	24953	24970	25067	25116	25140	25158	25283	25378	25389	25397	25430	25559	25598	25606	25614	25730	25802	25876	25920	26066	26086	26118	26140	26172	26186	26242	26252	26297	26309	26314	26337	26363	26392	26402	26409	26470	26481	26796	
2331	4475	5637	8084	10798	10921	11382	14649	15964	16511	16927	18059	20242	21579	24386	24393	24402	24419	24454	24521	24574	24793	24875	24974	24991	25021	25190	25231	25306	25337	25593	25632	25667	25832	25855	26093	26120	26155	26168	26318	26365	26397	26403	26416	26467	26485	26540	26753	26855	26878	26913	
553	860	1248	1411	2365	3368	3384	4805	5127	5518	6510	7357	8685	8835	11279	11609	11732	13530	13683	14058	15475	19461	20844	21752	22882	23137	23246	24323	24349	24363	24477	24683	24692	24702	24731	24783	24787	24845	24993	25112	25195	25262	25269	25289	25363	25877	25916	26011	26205	26214	26238	26263	26326	26333	26336	26340	26635	26650	26680	26778	26805	26850	26893	26915	26919	
456	594	3012	3805	4451	7797	10725	11564	12292	12777	13218	16903	17780	17791	18599	18604	18615	18968	20128	21846	24318	24355	24360	24390	24406	24479	24483	24514	24526	24599	24831	24851	24856	25004	25008	25131	25216	25277	25495	25519	25765	25788	25854	25881	25928	25987	26070	26169	26177	26190	26347	26401	26905	26955	26960	
2604	4938	8635	14009	14254	16366	16772	16944	17182	18130	18494	19590	22863	24164	24312	24405	24484	24504	24727	24751	24800	24830	25024	25214	25304	25597	25684	25805	25888	25976	26018	26094	26161	26216	26236	26453	26536	26649	
109	1529	2589	2870	3120	3156	6639	7030	8023	8714	9399	10875	11578	11972	12452	12952	13107	13885	14369	15140	17238	17586	18592	18633	19958	22998	24234	24303	24383	24398	24502	24550	24582	24616	24694	24701	24923	25006	25045	25102	25179	25331	25610	25683	25688	25783	25786	25896	25903	25950	26155	26239	26315	26359	26371	26399	26491	26574	26606	26655	26694	26974	26980	26985	
3954	7880	8235	8373	10986	10995	12247	15694	22428	23711	23840	24384	24392	24524	25068	25148	25157	25330	25383	25570	25589	25648	25698	25899	26073	26084	26095	26378	26390	26391	26703	26707	26981	
1474	1661	4735	5454	8222	8694	8977	9298	9691	10286	11660	14807	14979	15355	15379	15551	16393	18507	19499	20357	20841	21632	22158	22854	23371	23718	24344	24405	24595	24683	24705	24729	24731	24754	24779	24781	24787	25039	25083	25112	25160	25161	25424	25579	25597	25644	25751	25805	25916	25955	25986	25989	26018	26046	26053	26090	26205	26499	26536	26609	26680	26692	26724	26880	26893	26919	26929	
176	1156	1410	1901	1987	2580	3436	3481	3599	3662	3876	6882	7562	8431	9615	10263	11589	13423	14511	15046	15827	15940	20689	21501	22616	23223	23632	24045	24307	24316	24334	24367	24563	24580	24650	24656	24686	24750	24813	24821	24829	24839	24888	24925	24957	25025	25107	25225	25376	25470	25503	25607	25785	25796	26006	26048	26071	26144	26146	26169	26190	26208	26328	26341	26396	26487	26507	26538	26661	26726	26827	26943	26998	
150	674	2233	2886	3502	4121	4783	12661	13574	14414	15195	16201	16272	17064	18926	19886	24335	24358	24518	24572	24636	24660	24672	24677	24706	24715	24888	24909	24947	25044	25166	25325	25454	25459	25533	25535	25572	25582	25607	25626	25681	25929	25946	26027	26092	26105	26175	26201	26247	26278	26421	26462	26484	26631	26634	26729	26731	26910	26990	
1094	1319	1346	1761	1844	2029	2066	2810	3093	3190	3251	3433	3932	3955	4102	4960	5925	6285	6522	6637	7492	7839	8049	8271	8372	9323	10140	10263	10513	10609	10656	11873	12414	12826	13907	14355	14604	15154	15367	15660	15662	16333	17091	17125	17238	17534	17555	17747	18082	18104	18587	18681	19358	19552	20920	22192	22880	22978	24327	24343	24346	24508	24533	24575	24593	24614	24633	24673	24697	24744	24807	24889	24966	25035	25117	25119	25180	25181	25266	25356	25568	25580	25586	25609	25625	25658	25746	25787	26015	26047	26049	26091	26133	26147	26151	26275	26335	26445	26513	26563	26576	26597	26714	26834	26843	26844	26857	26885	26926	
1280	3736	5260	5476	5919	6210	6383	8493	9233	9279	9638	14315	14998	15192	15502	17032	17750	17811	18633	18915	19783	20294	20449	22639	22953	23442	23726	24452	24544	24548	24626	24688	24698	24718	24891	24951	24986	25030	25090	25150	25250	25311	25357	25373	25464	25497	25523	25569	25583	25636	25714	25734	25775	25825	25843	25861	25870	25943	25950	26017	26069	26074	26130	26223	26237	26257	26292	26302	26531	26623	26654	26767	26817	26821	26868	26944	
1999	7653	10344	12237	13847	14935	15529	18081	19584	20650	20786	21938	24377	24383	24537	24550	24566	24582	24616	24626	24688	24694	24701	24718	24736	24804	24806	24923	24932	24961	24996	25027	25095	25139	25312	25386	25403	25431	25482	25505	25512	25523	25717	25790	25803	25847	25862	25884	25950	26226	26256	26262	26369	26371	26501	26544	26606	26655	26663	26711	26825	26944	26954	26959	26980	
4525	4911	6339	9045	10698	13104	13597	13860	16756	17260	18569	18891	18916	19862	20988	21290	23994	24333	24358	24364	24572	24583	24601	24602	24624	24735	24774	24823	24947	25037	25073	25110	25135	25202	25204	25325	25427	25432	25491	25518	25538	25572	25581	25662	25711	25724	25799	25829	25860	25878	25895	25904	25930	25967	25998	26121	26136	26170	26201	26240	26247	26460	26466	26532	26596	26731	26978	26992	
3095	3109	3654	5843	5862	6282	8555	8820	9187	9931	9967	10445	11875	11971	12411	12943	13818	13879	15159	15263	16077	18485	18947	19256	20002	20044	20592	21378	22191	22510	23950	24435	24437	24505	24516	24640	24645	24835	24857	24919	24972	24978	25020	25103	25121	25127	25141	25317	25369	25493	25510	25592	25619	25991	25996	26079	26153	26158	26163	26193	26311	26322	26448	26458	26504	26515	26553	26625	26647	26658	26664	26681	26836	26869	26877	26930	26953	
699	1364	1574	2616	3393	4810	8356	9122	9279	9314	9442	9757	10777	11370	13289	14152	14772	15387	15918	17263	18955	19587	20321	20427	20537	20615	20658	22551	24187	24343	24381	24433	24438	24457	24489	24505	24508	24519	24596	24637	24649	24697	24712	24734	24807	24822	24838	24853	24857	24981	25061	25226	25233	25252	25296	25339	25359	25499	25524	25552	25592	25599	25706	25804	25806	25827	25837	25857	25996	26132	26133	26151	26193	26221	26280	26282	26322	26358	26362	26377	26410	26418	26459	26478	26638	26664	26665	26706	26735	26826	26836	26870	26872	26883	26885	26922	26950	26995	
521	2829	3736	3846	4324	5297	5331	6133	6377	6660	7268	7468	7727	8527	8754	8873	9159	9930	11249	14324	14655	14960	17959	18034	19545	19762	20367	21062	22256	23641	24354	24385	24389	24397	24417	24494	24529	24535	24539	24554	24622	24741	24768	24791	24819	24850	25027	25084	25099	25122	25181	25184	25273	25274	25290	25312	25313	25327	25351	25416	25431	25434	25446	25456	25458	25482	25520	25629	25642	25704	25705	25732	25778	25953	25999	26021	26024	26063	26081	26224	26253	26500	26604	26611	26614	26636	26659	26685	26780	26788	26832	26834	26864	26891	26927	
1384	3366	5267	5816	7771	8314	8670	8924	10127	11586	11589	11739	12774	14755	16424	19018	19345	19578	19999	22289	24358	24364	24572	24615	24672	24677	24823	24844	25044	25048	25057	25073	25173	25228	25323	25338	25427	25541	25572	25582	25596	26278	26631	26634	26729	
715	1318	1587	1718	3445	5432	6657	6774	7058	7659	8914	9038	9712	11306	11565	12480	13207	13719	13935	16001	16054	16255	17327	17662	19310	19952	20824	21479	21623	22683	22693	22924	23118	23514	24313	24327	24348	24409	24436	24443	24455	24611	24630	24646	24693	24855	24880	24960	24964	24984	25153	25169	25180	25197	25432	25441	25631	25686	25689	25692	25711	25780	25795	25799	25823	25860	25879	25915	26091	26104	26233	26240	26289	26312	26429	26474	26475	26490	26551	26585	26617	26619	26636	26652	26685	26722	26798	26819	26840	26924	26926	26932	26979	
51	309	2116	4078	6094	6235	7932	9618	12046	12364	12807	20671	23924	24517	24538	24586	24746	24799	24959	24992	25060	25191	25343	25357	25391	25465	25569	25777	25789	25908	25912	25941	26058	26114	26123	26145	26185	26257	26305	26327	26338	26352	26430	26516	26547	26556	26626	26759	26764	26820	26909	
2515	5138	5175	7863	9823	10247	14887	16241	20976	21235	22826	23789	23904	24408	24488	24720	24837	24965	24980	25015	25145	25176	25297	25370	25435	25479	25595	25603	25700	25749	25828	25849	25986	26112	26148	26194	26245	26258	26313	26354	26389	26440	26472	26496	26557	26948	
590	716	1173	1740	2350	2401	2924	3672	4148	5308	5332	5476	5739	6433	6630	7527	9073	9934	11333	11378	12099	12384	13267	14196	14426	14609	14630	14768	14783	15299	16322	16838	18023	19788	20077	21693	22149	22651	23931	24343	24370	24374	24420	24427	24431	24461	24508	24589	24591	24604	24612	24662	24697	24853	24874	24889	24899	24921	24936	25026	25086	25119	25307	25324	25364	25457	25469	25483	25517	25586	25613	25827	25902	26047	26101	26115	26151	26282	26291	26410	26426	26439	26546	26576	26665	26701	26730	26777	26813	26870	26871	26931	26952	
99	612	1089	1138	2451	3210	7455	7590	8897	9122	11443	12005	12050	12116	13097	14560	15368	15915	15962	16084	16980	17339	17531	20627	21603	21668	22302	24157	24381	24471	24604	24662	24717	24747	24913	25026	25041	25233	25291	25429	25517	25624	25858	25926	25962	25965	26132	26280	26306	26426	26452	26690	26737	26766	26803	26865	26889	26918	26958	
2668	4751	6661	7560	7756	11637	12423	12437	12696	13227	17401	17455	17838	19863	19990	20431	21506	22159	22383	24444	24481	24528	24728	24769	24802	24812	24843	24954	24987	25096	25168	25208	25276	25313	25371	25390	25448	25529	25613	25643	25705	25721	25810	25845	25900	26024	26039	26139	26267	26286	26332	26465	26471	26534	26561	26659	26674	26720	26743	26801	26813	26862	26882	26939	26957	26994	
1491	1858	2618	2685	3256	3624	3785	5933	6229	7485	7526	8963	9668	10359	11999	12111	12719	13518	13695	13980	16261	16291	20520	20948	24207	24400	24411	24534	24553	24603	24654	24833	24873	24883	24907	24998	25068	25120	25211	25358	25411	25655	25660	25729	25743	25750	25752	25800	25811	25844	25856	25864	25914	25977	25982	26117	26356	26379	26489	26517	26523	26590	26591	26723	26830	26851	26875	
1031	1903	1995	3855	3861	5117	9197	10398	12233	13695	15241	17742	21221	23229	24384	24411	24467	24486	24603	24742	24833	24963	25049	25068	25148	25330	25433	25589	25698	25759	25760	25813	25844	25899	25984	26036	26073	26110	26111	26349	26390	26433	26498	26678	26705	26716	26757	26768	26863	26925	
161	2042	2151	5797	6258	6469	8192	8438	8627	8970	10014	10109	11397	12127	14924	16097	16120	16367	16439	16859	19044	19292	19821	20720	20945	22622	24305	24336	24449	24559	24632	24647	24709	24753	24770	24808	24825	24877	24882	24884	25140	25151	25158	25229	25299	25342	25496	25561	25674	25876	25919	25920	25922	25954	26096	26140	26172	26242	26337	26402	26409	26481	26778	26977	26989	
359	1199	1437	2253	3412	5555	6348	7145	7262	8528	10092	10253	12209	12893	14728	15975	18500	18656	18819	18859	19251	20784	21118	21671	21784	24108	24136	24485	24540	24564	24627	24720	24760	24837	24918	24965	25176	25253	25257	25428	25479	25481	25551	25564	25603	25675	25703	25749	25793	25822	25839	25883	25942	26026	26039	26089	26112	26258	26351	26389	26434	26557	26571	26594	26842	26948	26963	26984	
2208	3566	3934	3983	4379	6813	6868	7029	8108	8292	8476	8673	10369	10397	12401	14766	14810	15116	15491	16015	17335	17510	18238	18663	18961	19492	21420	22608	22967	23490	23534	24313	24344	24345	24348	24401	24409	24439	24559	24595	24678	24775	24779	24781	24783	24800	24929	25002	25024	25039	25054	25056	25140	25160	25207	25242	25389	25439	25623	25644	25689	25863	25916	25955	25989	26046	26090	26171	26172	26197	26204	26246	26364	26521	26643	26672	26702	26724	26758	26807	26850	26929	26932	
2757	2847	3160	3297	3791	4813	5844	7808	8347	8913	8975	9859	10274	10999	11133	16449	16484	20140	20646	22272	24433	24489	24726	24916	24938	25072	25259	25261	25285	25326	25672	25731	25769	25857	26064	26269	26372	26377	26535	26660	26693	26712	26838	26872	26894	26950	
2777	4085	4787	5992	6199	7082	8930	9143	11124	14841	17748	18127	19624	19663	20951	21056	21120	21201	23323	24452	24573	24626	24631	24701	24806	24819	24923	24945	24961	24996	25006	25027	25373	25416	25431	25646	25683	25717	25786	25790	25792	25835	25869	25903	25950	25985	26150	26223	26239	26262	26315	26369	26399	26574	26648	26655	26657	26825	26974	26985	
1593	1758	2640	2804	3153	4392	4509	7686	7776	9438	10548	13062	13898	14092	14632	15574	15793	18135	18658	19439	19936	22096	22138	22334	22974	24314	24341	24358	24416	24446	24518	24572	24661	24672	24735	24832	24839	24863	24888	25028	25048	25057	25073	25110	25182	25218	25228	25530	25535	25582	25608	25639	25652	25681	25716	25929	25967	25998	26016	26105	26135	26136	26175	26247	26278	26341	26460	26462	26789	26910	26949	26990	
1114	1264	2958	4589	4796	5240	6024	6540	6775	7740	8401	8402	8833	9468	9575	12717	14209	14308	15406	16226	16869	16952	16955	17154	17737	19287	19649	19807	20608	20672	21011	21999	24306	24318	24324	24371	24425	24440	24442	24599	24664	24749	24758	24815	24892	24924	24957	25022	25025	25090	25101	25107	25131	25185	25221	25256	25277	25309	25333	25464	25503	25633	25638	25715	26003	26130	26209	26324	26360	26388	26395	26447	26568	26577	26601	26817	26898	
3537	3904	4336	4417	4548	5706	5943	6789	7144	7902	8046	8150	9287	10340	11630	11930	12347	12916	14472	16027	16145	16681	16770	17053	17236	19501	20026	20905	21234	21416	21479	21794	23342	23882	24322	24434	24449	24496	24579	24762	24770	24825	24867	24882	24927	25123	25303	25342	25378	25496	25561	25725	25730	25802	25824	25833	25920	25954	26028	26096	26140	26191	26272	26334	26337	26409	26778	26800	
2444	2466	3042	4639	7132	8320	8424	9807	9981	10748	10940	12592	12768	12897	17008	17221	17319	17544	18009	18455	18531	18797	19190	22014	22286	22623	23098	23172	23559	24211	24411	24480	24536	24669	24782	24883	24911	24998	25108	25141	25157	25158	25223	25227	25353	25355	25369	25405	25463	25543	25554	25589	25670	25758	25882	25944	25981	26134	26231	26266	26307	26311	26325	26346	26379	26390	26476	26498	26505	26591	26633	26796	26806	26859	26921	
514	650	1581	1820	3033	3263	4183	6271	9039	10276	10576	10814	11375	11717	11797	11810	12928	13195	13437	14306	14671	14759	17697	18379	18701	18927	21388	22192	22404	22445	23205	23489	24197	24230	24434	24579	24632	24709	24711	24762	24882	24884	24937	24941	25007	25123	25158	25247	25299	25378	25401	25522	25561	25606	25725	25730	25815	25876	25919	25920	25922	25948	26152	26272	26402	26493	26518	26615	26646	26977	26989	
354	604	615	2809	3203	3341	4714	5267	5869	6139	6271	7484	8010	9244	9515	9602	10045	10800	10975	11430	13379	13550	14984	15791	17396	18076	19441	19825	20570	21937	22467	23193	23260	24349	24409	24439	24499	24559	24705	24738	24753	24783	24877	24885	24941	25087	25169	25229	25314	25329	25340	25478	25507	25536	25614	25631	25780	25859	26054	26171	26176	26229	26246	26310	26314	26521	26572	26724	26758	26765	26850	26880	26962	
1730	1762	3833	4008	7993	9746	9910	10313	11609	14570	16012	16096	16379	17162	17623	17780	17881	18740	19998	21993	24216	24305	24310	24336	24387	24388	24407	24610	24638	24647	24798	24872	24900	24902	24949	24994	25140	25229	25248	25293	25299	25329	25378	25430	25449	25476	25511	25588	25598	25614	25664	25730	25876	25932	25954	25973	26005	26062	26067	26118	26137	26172	26246	26314	26334	26363	26392	26409	26461	26481	26482	26643	26792	26847	26908	26956	
685	802	1113	2805	3190	3773	4240	4453	4596	6487	7937	8971	9260	9594	10040	10159	10366	10690	11725	12083	12984	12985	13119	13261	14598	15370	15432	17864	18668	19370	19941	20367	20412	20624	21583	22261	22439	22806	22846	23100	23297	24348	24408	24542	24564	24629	24696	24795	24858	24943	24965	24968	24980	25145	25160	25161	25176	25297	25370	25428	25435	25442	25458	25498	25551	25703	25749	25820	25849	25863	25915	26015	26035	26056	26188	26219	26245	26313	26319	26330	26354	26406	26442	26557	26749	26842	26876	26924	26948	26961	26962	
4188	4528	5943	8707	9976	11051	12899	14276	14769	15224	16597	17226	19069	19092	22164	22600	24320	24323	24359	24577	24578	24683	24729	24731	24751	24859	25083	25289	25363	25424	25579	25848	25916	26205	26271	26299	26499	26562	26635	26650	26680	26692	26734	26756	26893	26915	
7	53	92	436	506	2446	2755	3426	6948	6985	7840	9835	12542	14275	14685	19803	20610	21094	24801	24812	24987	25194	25208	25253	25406	25448	25529	25611	25810	25839	25907	26024	26026	26077	26088	26250	26267	26323	26386	26414	26423	26465	26479	26534	26720	26780	26842	26867	26972	
2831	4158	4801	5209	8706	9141	9267	10383	10714	10956	11564	13390	13539	13888	14692	18216	19066	20870	21345	22567	24330	24426	24547	24553	24628	24687	24716	24777	24851	24860	24873	24907	25260	25279	25377	25395	25411	25447	25485	25495	25594	25601	25649	25728	25729	25750	25781	25811	25836	25864	25871	26098	26159	26379	26464	26489	26523	26524	26564	26569	26575	26591	26703	26713	26830	26899	26928	26997	
743	1704	2050	2142	3340	3649	5223	5350	6131	6335	7705	9201	9589	10604	11081	12968	13242	13243	14158	14588	17420	17482	17701	18155	18943	19318	20176	20626	22348	22816	23803	24318	24332	24351	24360	24413	24425	24440	24509	24547	24560	24725	24860	24912	24931	24957	25186	25216	25235	25250	25372	25375	25447	25519	25525	25578	25630	25638	25649	25659	25678	25687	25713	25720	25765	25782	25811	25988	26017	26154	26159	26164	26200	26345	26353	26408	26494	26503	26530	26568	26688	26699	26708	26713	26733	26739	26804	26898	26947	26955	
92	335	542	1657	2376	3290	3378	3433	3565	4740	7139	7269	7526	7753	7771	8182	8259	8569	9694	10336	10696	10716	11725	11837	11891	13001	13036	13084	13718	13955	14750	14970	15946	16156	16415	17908	18543	19017	21011	22223	23268	24385	24389	24409	24417	24468	24535	24552	24618	24620	24622	24646	24776	24795	24855	24858	24887	24926	24967	24977	25011	25035	25067	25122	25180	25184	25196	25210	25356	25404	25432	25458	25663	25692	25741	25780	25795	25879	26021	26025	26042	26091	26233	26253	26268	26312	26474	26477	26563	26617	26685	26689	26714	26762	26798	26814	26819	26857	26884	26923	26924	26932	26979	
514	1763	1990	3465	4382	4564	5553	5650	7545	7615	7847	8444	9321	9935	10579	11837	13191	13337	16621	17138	17464	17622	19867	20383	20564	20618	21058	21225	21417	21516	21776	22511	22700	24015	24129	24382	24420	24533	24551	24576	24591	24632	24663	24693	24762	24776	24811	24960	25067	25080	25117	25162	25169	25184	25303	25397	25401	25568	25586	25741	25748	25757	25795	25879	25913	26015	26035	26049	26085	26086	26104	26109	26188	26233	26252	26319	26337	26470	26587	26619	26749	26762	26819	26843	26926	26938	26940	
24	859	1607	1795	2165	2370	4321	4495	6386	7336	8620	8800	8851	11420	11645	11859	12326	12383	13774	14356	15051	15367	15820	16956	17026	17222	17969	18042	18062	18092	18508	20552	23605	23779	24343	24451	24457	24472	24473	24519	24592	24633	24637	24726	24807	24835	24857	24973	24978	25061	25163	25233	25285	25296	25317	25487	25524	25552	25599	25622	25647	25672	25701	25804	25827	25837	25846	26193	26215	26269	26535	26665	26669	26676	26700	26706	26872	26942	26950	26995	
976	2402	2774	3350	4009	4525	4527	4853	5738	6631	7094	8074	8911	9318	10709	11669	13252	13945	17276	17371	18645	19568	20056	20300	24352	24358	24364	24446	24583	24615	24624	24653	24672	24764	24820	24832	24839	24844	24888	25044	25057	25073	25153	25173	25218	25228	25518	25533	25535	25538	25541	25582	25681	25711	25719	25878	25921	26016	26121	26135	26136	26460	26462	26469	26492	26631	26634	26731	26750	26841	26949	26978	
174	937	1502	2465	3366	3601	4560	6529	7565	8051	8162	9292	10431	11610	13079	14157	21329	22845	23117	24715	24866	25048	25063	25182	25412	25530	25608	25652	25653	25710	25716	25838	26175	26750	26902	
1051	1704	2169	3250	4136	4256	5634	6331	6902	8025	13103	13157	13453	13515	17286	18887	19787	20779	21209	22303	22537	23392	24330	24392	24435	24473	24480	24567	24640	24645	24792	24919	25014	25020	25105	25121	25141	25157	25209	25236	25280	25492	25508	25758	25766	25800	25885	25911	26057	26068	26079	26084	26095	26134	26307	26458	26504	26515	26553	26681	26752	26953	26968	
3930	5240	6553	7248	10645	12077	15039	15721	16003	17802	18898	21092	22721	24502	24566	24573	24718	24746	24799	24846	24959	24996	25030	25040	25060	25071	25150	25212	25367	25373	25374	25415	25426	25523	25604	25734	25737	25774	25777	25794	25835	25908	25931	26143	26220	26237	26338	26385	26430	26516	26548	26607	26648	26783	26820	26904	26959	
3546	5146	5309	5480	5788	8488	9217	9457	11328	12919	15922	15935	16560	18095	19302	19487	21999	23836	24244	24334	24396	24518	24656	24666	24690	24715	24750	24813	24821	24839	24909	24947	24962	25009	25104	25325	25459	25470	25472	25533	26092	26146	26149	26166	26208	26484	26486	26605	26726	26827	26910	26943	26970	
100	423	2240	2949	4657	5625	6332	6510	6564	7452	11187	12037	12401	12681	12915	13618	13665	13989	14456	14865	16030	20897	21532	22357	22519	23381	23820	23962	23996	24305	24310	24336	24388	24395	24545	24569	24610	24638	24644	24753	24949	24970	25087	25146	25178	25229	25242	25293	25329	25340	25378	25430	25588	25627	25628	25730	25745	25754	25868	25876	25958	25973	25977	26005	26172	26230	26246	26297	26363	26374	26461	26643	26792	26847	26908	26945	26983	
1079	1643	1656	2087	2629	2651	2844	4053	5499	5894	6364	8016	9036	10492	10526	10872	11023	11711	12600	14622	14926	15163	15833	16994	17552	17962	17987	18116	18297	19847	20822	23177	24154	24250	24329	24340	24354	24397	24450	24500	24513	24529	24558	24622	24741	24768	24836	24977	24983	24984	25034	25052	25082	25109	25276	25290	25313	25416	25434	25455	25456	25458	25468	25513	25629	25642	25704	25732	25890	25953	25999	26024	26063	26081	26167	26224	26253	26332	26386	26500	26511	26513	26544	26579	26722	26771	26788	26832	26891	
988	1292	1971	2035	6435	7352	10480	14050	17988	18865	20872	21561	21745	23559	24411	24536	24553	24603	24654	24833	24994	24995	24997	25036	25330	25352	25377	25383	25405	25546	25570	25648	25698	25759	25813	25844	25984	26036	26073	26110	26117	26162	26349	26379	26524	26703	26705	26757	26768	26863	26981	
1108	1193	1639	3089	4302	4971	9182	12087	14040	14487	16091	19988	20172	23255	23930	24453	24834	24972	25012	25014	25103	25127	25280	25493	25592	25807	25812	25911	26057	26448	26458	26483	26515	26647	26660	26877	
2252	2794	4077	4475	5434	5748	7239	8079	9906	13016	13352	13666	13812	15303	15531	17367	17440	17593	17619	18977	20131	20882	21368	23444	23764	24398	24511	24550	24817	25075	25102	25315	25392	25472	25646	25677	25747	25786	25792	25817	26001	26093	26301	26419	26526	26694	26726	26753	
794	1095	1284	2190	3554	3756	4485	7303	10412	10645	11039	11278	12933	13040	13362	13672	16516	23180	23834	24306	24391	24413	24510	24655	24664	24725	24759	24799	24871	24928	25058	25101	25221	25250	25256	25367	25465	25577	25583	25638	25659	25906	25959	26130	26154	26395	26430	26447	26530	26567	26577	26581	26618	26626	26846	26858	26898	26911	
1472	1642	1814	2071	2595	2810	3213	3613	5373	5586	6362	6796	6868	6902	10152	12411	12786	12884	13503	13807	14046	15540	16851	18138	18672	21874	21986	22053	22096	22444	23208	23820	23996	24372	24403	24406	24462	24470	24478	24526	24675	24685	24716	24766	24774	24831	24873	24890	24939	24950	24952	25000	25074	25172	25238	25244	25258	25282	25358	25402	25411	25491	25544	25634	25699	25724	25729	25750	25779	25881	25895	25914	25918	25963	26031	26083	26098	26174	26207	26287	26304	26321	26532	26550	26569	26582	26642	26713	26723	26793	26811	26887	26973	
642	3256	4074	4088	8911	9160	9561	9776	10210	10326	10570	11609	12584	13095	13150	13318	14509	14574	15204	15433	17902	18290	18353	18385	18848	20005	22925	22950	23100	23829	23932	24168	24243	24336	24434	24449	24559	24610	24644	24647	24674	24692	24762	24805	24825	24877	24884	24917	24937	25007	25123	25140	25229	25269	25389	25478	25496	25614	25664	25725	25802	25887	25919	25920	25934	25979	26054	26140	26172	26214	26230	26242	26314	26334	26807	26808	26856	26965	26977	
689	928	1058	1465	2504	5310	9117	9899	9957	10391	10487	10602	11709	11741	12848	14699	14981	16464	18530	20104	21748	21896	22848	22922	24356	24375	24410	24523	24540	24587	24627	24780	24918	25128	25149	25152	25251	25301	25302	25322	25407	25452	25560	25564	25700	25708	25831	25866	25883	25886	25942	26010	26029	26043	26279	26435	26514	26594	26715	26728	26744	26769	26839	26918	26941	
2400	3011	3412	4964	5551	7583	8720	8751	9156	10092	10863	10957	11187	12329	12394	12598	12612	13945	14594	15020	15292	18241	18628	18773	19236	19303	22061	23438	24320	24401	24488	24577	24578	24634	24692	24779	24781	24787	24845	24993	25112	25161	25289	25435	25498	25557	25595	25603	25828	25848	25986	26238	26271	26299	26354	26570	26776	26849	26850	26986	
466	1174	3481	4958	6250	6479	8459	8694	9745	10132	10272	10587	11589	12076	13558	15090	15675	19406	19742	19803	22100	22921	23143	23405	24335	24347	24446	24562	24615	24636	24672	24707	24710	24730	24771	24793	24864	24894	24910	24934	24969	25029	25062	25115	25130	25138	25153	25187	25197	25220	25320	25423	25438	25451	25460	25462	25514	25527	25684	25685	25718	25719	25874	25888	25893	25921	25935	25974	26094	26100	26142	26203	26206	26216	26217	26248	26383	26425	26453	26469	26652	26668	26686	26691	26773	26787	26799	26886	26996	
6898	7252	11276	13135	21375	24402	24419	24428	24574	24757	24778	25306	25346	25771	26075	26120	26318	26339	26343	26403	26598	26639	26666	26675	26746	
838	3172	4045	4063	4403	4593	4896	5889	5951	8737	9481	9710	12229	13474	13569	14233	16049	16294	16976	16988	17545	18358	18603	20231	21205	21836	22796	24329	24337	24340	24513	24528	24535	24618	24723	24795	24895	24954	24967	24971	24987	25034	25053	25084	25109	25164	25253	25281	25290	25351	25406	25414	25456	25520	25526	25584	25618	25704	25705	25773	25820	25890	25892	26039	26138	26167	26250	26320	26412	26511	26541	26545	26557	26579	26636	26741	26755	26771	26780	26867	26951	26975	
113	1522	1596	1951	2055	2498	3062	4692	6361	6608	9709	9795	11984	15845	16157	16640	18307	18537	18760	21173	21702	22813	23860	24433	24438	24460	24472	24505	24637	24695	24724	24726	24814	24879	24938	24973	25132	25226	25252	25259	25288	25326	25361	25388	25420	25484	25524	25599	25690	25769	25816	25837	25857	25996	26064	26128	26185	26193	26269	26372	26377	26539	26654	26669	26693	26809	26872	26894	
100	295	2109	2410	2842	3813	4781	5569	6268	6593	6803	12419	12744	15031	16012	16215	16809	17552	19147	21474	21537	21614	22083	23723	24343	24451	24575	24640	24711	24717	24747	24835	24913	25041	25162	25233	25294	25296	25369	25521	25543	25554	25661	25756	25770	25808	25858	25875	25926	25944	25962	25981	26152	26307	26325	26452	26470	26493	26518	26612	26624	26633	26784	26791	26796	26823	26859	26865	26870	26889	
344	3129	5206	6018	6777	8497	10411	11947	13007	13338	21706	21847	24433	24463	24516	24689	24712	24726	24763	24840	24857	24914	25061	25163	25493	25552	25672	25731	25925	25933	25996	26064	26131	26261	26372	26377	26444	26448	26463	26528	26599	26693	26774	26836	26853	26922	26950	
785	1014	1677	1718	2201	3083	3286	3521	4278	4482	4488	4713	5627	5910	6017	6414	6657	7019	8385	10116	12127	12150	12242	12593	12870	14074	15823	16383	16510	16599	17421	17615	17860	18517	18564	19209	19449	19707	19726	20424	21206	23986	24343	24382	24451	24473	24474	24515	24533	24534	24693	24776	24811	24828	24854	24940	24958	24966	25005	25066	25117	25118	25162	25199	25223	25278	25397	25554	25559	25568	25590	25622	25661	25770	25787	25856	26004	26091	26173	26180	26273	26275	26306	26424	26624	26676	26736	26762	26796	26844	26879	26940	26942	
1961	2187	2797	2961	3019	3148	5786	7072	7090	7104	8635	8767	9429	9621	9654	10037	10087	10298	10621	10974	11055	11845	12255	12408	13129	14139	14353	14451	14974	15627	15978	16219	16468	16983	17299	17395	17422	17463	17624	18292	20049	20422	22298	23681	24031	24329	24361	24408	24409	24417	24450	24459	24618	24620	24629	24630	24723	24744	24786	24791	24794	24795	24887	24967	24980	25015	25145	25398	25458	25520	25553	25631	25692	25795	25849	25915	26022	26035	26039	26056	26188	26219	26319	26320	26330	26412	26442	26502	26617	26621	26781	26788	26819	26876	26924	26979	
2334	2590	4931	6412	6707	7189	7615	9615	11405	13524	13765	14827	16977	17300	17379	17445	17910	18662	18888	19942	20447	20662	21342	21532	24047	24081	24470	24482	24545	24722	24735	24823	25057	25073	25114	25204	25238	25381	25518	25538	25541	25582	25639	25702	25745	25755	25779	25821	25895	25918	25970	26016	26067	26136	26308	26582	26795	
452	1134	4456	4578	6278	7558	7741	8451	9174	9374	10692	10861	11139	12249	14305	16210	17505	18806	18860	20357	20906	21628	22738	22830	24284	24312	24585	24636	24653	24668	24672	24691	24706	24710	24730	24788	24830	24864	24894	24988	25023	25033	25124	25126	25173	25187	25188	25234	25323	25334	25379	25438	25439	25527	25616	25673	25874	25909	25921	25946	25993	25997	26080	26094	26100	26157	26206	26216	26421	26425	26450	26509	26634	26790	26799	26873	26920	
197	1141	1407	1732	2380	3202	4216	4434	4864	5635	5845	6908	6964	8659	8765	9182	9184	10835	10979	11984	12325	14639	16327	16678	17839	18817	21669	22016	22674	22973	23375	24339	24412	24460	24527	24548	24586	24714	24724	24726	24916	25058	25079	25093	25285	25391	25419	25484	25573	25690	25769	25816	25857	25908	25936	25980	26044	26074	26119	26128	26145	26269	26305	26327	26377	26385	26535	26552	26623	26709	26712	26759	26809	26821	26846	26894	
322	779	1108	2171	3123	4728	4921	5140	5607	6242	6522	7749	8069	8995	9451	9824	9865	10073	10817	11308	12367	12531	13672	14125	14261	15227	17780	17798	20554	21389	21454	21765	22394	23691	24423	24438	24451	24508	24519	24592	24697	24719	24796	24807	24814	24854	24857	24933	24958	24973	24981	25043	25061	25132	25226	25252	25296	25317	25440	25450	25487	25524	25528	25567	25573	25590	25622	25625	25647	25661	25693	25709	25827	25875	25990	26133	26151	26215	26264	26273	26322	26377	26478	26519	26539	26664	26669	26736	26836	26958	26968	26995	
96	3045	4524	6726	8258	9018	9625	10774	11717	12563	15753	17089	18393	20513	20841	22512	24320	24323	24359	24477	24561	24578	24692	24729	24805	24845	24859	24993	25039	25083	25262	25289	25490	25877	26011	26271	26326	26333	26562	26756	26849	26893	
4204	5880	6098	6254	6767	7592	7920	8329	9489	10383	10501	10795	12488	13070	14094	14819	17915	18466	18959	19850	20425	21578	22299	22311	22357	22559	23250	23271	23363	24001	24530	24615	24636	24653	24680	24707	24788	24800	24809	24820	24823	24864	24880	24894	24988	25056	25110	25187	25197	25207	25379	25427	25441	25507	25574	25623	25628	25641	25644	25685	25686	25689	25697	25711	25719	25909	25921	25935	26032	26051	26100	26142	26171	26310	26453	26474	26588	26758	26787	26810	26840	26923	26990	
99	596	641	1273	1298	3760	6072	7564	9807	9885	10578	10613	10685	10906	13007	13238	13457	13748	13835	14627	15062	15213	16238	18693	18882	23187	24457	24689	24695	24734	24834	24840	24914	25103	25335	25359	25493	25672	25706	25804	25852	25925	25937	25965	25991	26064	26261	26280	26444	26483	26528	26560	26599	26625	26690	26774	26833	26836	26838	26853	26866	26872	26883	26958	
1497	1944	4736	7490	7813	20116	20455	20603	23057	24324	24412	24527	24544	24761	24799	25060	25079	25093	25133	25155	25212	25221	25250	25255	25256	25259	25309	25319	25326	25357	25391	25464	25506	25583	25640	25690	25737	25825	26017	26074	26102	26128	26129	26130	26145	26185	26257	26305	26327	26352	26385	26430	26552	26654	26677	26698	26700	26709	26751	26764	26767	26820	26846	26895	
2396	2581	3462	7065	8769	8837	8951	9143	9397	12704	12993	15595	16296	16908	17894	21196	22120	24491	24492	24802	24812	25050	25096	25168	25208	25213	25215	25274	25298	25313	25390	25408	25437	25529	25584	25617	25810	25910	26041	26088	26181	26198	26274	26286	26298	26384	26500	26561	26718	26720	26801	26854	26864	26882	
308	2458	4337	5185	7841	8058	9694	11584	14150	17645	17784	17861	17936	24312	24504	24581	24705	24868	25002	25023	25188	25214	25597	25644	25997	26018	26090	26204	26450	26499	26595	26692	26754	26919	
1136	2125	2256	3669	4692	5331	5831	6502	7819	7885	11032	11857	11904	12286	13428	13594	13869	14139	14776	14984	15273	15452	15563	15782	16617	17449	17628	17730	19186	19450	19717	20292	20861	23297	24154	24340	24348	24370	24389	24417	24420	24513	24552	24593	24618	24622	24744	24773	24795	24886	24943	24967	25080	25117	25122	25180	25181	25184	25271	25300	25434	25458	25551	25741	25797	25890	25915	26022	26025	26039	26056	26184	26195	26212	26245	26283	26312	26320	26330	26335	26412	26513	26611	26714	26749	26788	26843	26876	
2812	4066	4624	4637	5226	14723	17143	20672	22182	22219	23026	24378	24490	24799	24871	24948	25058	25212	25255	25309	25367	25400	25465	25532	25562	25577	25789	25794	25931	26058	26305	26395	26430	26431	26446	26567	26607	26618	26626	26641	26695	26802	26909	26969	
357	2974	4723	8089	9982	10029	10983	12160	13552	14130	14947	15844	16232	17130	18267	19356	20443	21095	23129	23627	24303	24454	24539	24550	24671	25027	25050	25200	25274	25346	25368	25387	25480	25558	25768	25894	25927	26075	26120	26155	26262	26339	26343	26554	26558	26614	26786	26825	
1290	2870	4140	4933	5050	5351	7447	11001	11701	13098	13474	14506	16677	16976	17841	18909	19259	20446	22543	22990	24337	24500	24539	24555	24558	24778	24861	24895	24971	25034	25109	25165	25208	25239	25274	25313	25468	25501	25529	25584	25617	25618	25665	25712	25721	25740	25801	25810	25910	26024	26088	26127	26181	26323	26348	26386	26414	26479	26598	26861	26882	26975	
338	1288	1556	2040	4275	4277	4557	5087	5657	5913	6489	7176	7777	7838	7886	9081	9312	9607	10142	10387	10819	11417	11463	12928	13010	14377	15380	15571	15630	16166	16245	16714	16999	17487	17848	17975	18641	19124	19589	19644	19867	19902	20036	20420	20900	22488	23807	24236	24313	24373	24436	24474	24522	24532	24648	24669	24789	24794	24820	24873	24926	24940	24950	24960	25001	25064	25067	25108	25114	25169	25196	25283	25293	25340	25381	25397	25430	25441	25489	25518	25559	25711	25744	25745	25761	25780	25798	25823	25829	25841	26042	26085	26091	26104	26192	26213	26233	26309	26317	26456	26490	26532	26563	26575	26585	26615	26619	26725	26816	26843	26847	26884	26926	
2319	2659	4349	6972	9392	9400	9892	10803	12799	13822	14986	17274	20593	20680	23328	24491	24539	24555	24778	24812	24895	24971	25165	25194	25239	25298	25313	25346	25351	25437	25453	25529	25637	25665	25712	25764	25810	25910	25978	26088	26127	26189	26211	26255	26348	26414	26471	26479	26558	26598	26720	26741	26972	26975	
125	2628	3383	5133	6349	8015	10220	14494	18022	18275	18885	19113	19343	19646	20681	21452	22068	22979	23330	24445	24576	24598	24662	24747	25113	25233	25328	25756	25808	25858	25926	25962	26132	26306	26394	26493	26612	26732	26737	26740	26766	26823	26852	26865	26874	26918	26952	
1417	3733	3802	6185	7258	7411	8158	9277	16940	17852	18357	21256	24300	24380	24484	24504	24571	24615	24710	24733	24800	24809	24830	24870	24930	24969	25002	25024	25054	25124	25143	25214	25234	25304	25338	25527	25641	25644	25650	25684	25888	25969	25993	25997	26094	26142	26157	26216	26364	26450	26453	26649	26667	26672	26773	26873	26920	
194	1573	1641	2892	2927	3571	4920	6734	11242	11593	11799	11907	12509	12567	13937	16058	16291	16694	18719	19987	20661	20849	20973	21240	21822	22163	24220	24316	24334	24396	24466	24520	24624	24666	24686	24743	24813	24839	24962	25009	25042	25205	25218	25350	25530	25566	25608	25621	25656	25696	25707	25785	25834	26006	26048	26070	26125	26144	26149	26169	26201	26208	26328	26484	26486	26538	26605	26616	26662	26789	26900	26937	
104	1338	2059	3025	5702	7387	7572	8577	9766	10140	10768	17042	19119	20225	20847	21669	21976	23018	23417	24308	24315	24447	24481	24679	24728	24847	24852	24899	25213	25365	25371	25407	25654	25657	25917	26367	26432	26603	26871	26994	
1962	2971	4211	6669	12175	13904	16238	17460	18471	20920	23649	24375	24447	24506	24621	24704	24852	25417	25500	25545	26291	26344	26355	26543	26644	26670	26797	26892	26976	
1456	2639	3929	5325	6612	6973	7304	7641	7659	10228	10817	10995	12763	12901	12923	13399	18303	19446	20302	20348	22010	22580	23423	23625	24394	24400	24462	24654	24765	24824	24833	24862	24872	24873	24890	24907	24955	24999	25000	25074	25097	25120	25144	25211	25244	25358	25377	25399	25402	25443	25537	25594	25645	25660	25722	25750	25752	25779	25826	25963	25977	26005	26037	26210	26296	26413	26433	26482	26517	26590	26613	26627	26642	26679	26723	26793	26795	26875	26881	26916	26964	
420	866	2002	3140	3272	4314	4866	5065	6334	6974	7590	8086	8173	8509	8851	9010	9783	12057	12084	12098	12633	14600	15119	15380	18226	18375	18805	19569	19892	20454	23456	24423	24429	24480	24534	24640	24667	24669	24737	24747	24782	24841	24883	24911	25121	25141	25157	25199	25222	25272	25383	25510	25521	25543	25758	25770	25800	25875	25882	25944	25981	25982	26073	26079	26134	26158	26162	26231	26259	26266	26307	26311	26379	26405	26498	26518	26524	26564	26584	26591	26624	26784	26806	
76	1039	2376	2877	3482	4990	6533	6833	7088	7319	7791	8091	9741	10348	10949	11397	11681	14489	15824	15924	19033	19226	19281	19644	20313	21067	21728	21922	22103	22146	22579	24313	24373	24387	24388	24436	24443	24482	24545	24611	24646	24648	24765	24820	24823	24828	24902	24946	24950	25056	25064	25108	25114	25118	25135	25146	25147	25159	25169	25204	25278	25332	25340	25432	25507	25536	25614	25639	25697	25702	25711	25744	25745	25753	25761	25780	25829	25841	25905	25973	26032	26067	26103	26104	26121	26136	26179	26240	26242	26288	26308	26314	26321	26466	26475	26490	26532	26619	26679	26792	26964	26992	
10497	10756	13354	13887	14195	14813	14824	15181	16190	17023	19611	20391	20833	21114	21354	21895	24308	24769	24801	24954	25137	25213	25365	25390	25481	25657	25907	26026	26077	26331	26367	26384	26423	26427	26583	26653	26743	26824	26994	
290	506	2676	2835	5382	7525	7580	7883	9813	10786	11549	12360	13376	15223	15364	15551	16227	17117	17131	17585	20383	23056	24361	24456	24485	24564	24627	24720	24769	24886	24903	25145	25176	25300	25310	25421	25479	25481	25551	25564	25700	25703	25820	25822	25883	25900	26022	26026	26029	26039	26056	26089	26250	26283	26373	26472	26546	26557	26571	26715	26842	26876	26946	26948	26963	
756	1511	1708	2204	4012	4177	5091	5502	6200	6551	7920	8036	9482	9630	10132	10292	10609	12966	13313	13425	13545	14220	16814	18396	18662	18723	19315	19382	19406	19836	19895	20764	21074	21552	23050	23472	24301	24398	24500	24529	24535	24550	24588	24703	24848	24850	24983	25027	25102	25273	25327	25348	25366	25434	25446	25456	25520	25563	25635	25668	25783	25819	25869	25889	25950	26063	26081	26224	26253	26359	26500	26544	26579	26614	26636	26685	26711	26714	26771	26857	26985	
583	1333	3826	4171	8060	11897	12228	15004	24402	24419	24428	24574	24757	24778	24971	25109	25286	25548	25593	25615	25632	25666	25712	25801	26023	26189	26318	26339	26540	26598	26675	26861	26975	
34	161	666	993	1493	2721	3839	4270	5547	6617	7185	7675	7854	8046	10948	11103	11472	11998	12132	12750	13038	14100	14124	15851	16629	16847	17308	17893	21036	21104	21583	21765	22826	24410	24523	24541	24542	24587	24658	24740	24797	24918	24965	24968	25152	25249	25301	25474	25564	25679	25700	25708	25793	25831	25952	25956	26050	26087	26108	26122	26126	26350	26373	26407	26451	26589	26602	26612	26682	26742	26831	
1823	3786	4448	4594	4738	6800	7852	8395	8925	8940	9134	9809	12099	12187	12981	13176	13641	13985	14878	15008	17778	19182	21153	21776	21851	22737	22898	23482	23499	24331	24377	24441	24444	24492	24497	24745	25181	25331	25373	25482	25505	25563	25717	25732	25778	25783	25790	25862	25953	26014	26081	26298	26420	26544	26561	26663	26674	26687	26718	26801	26864	26944	26980	
1650	1793	2316	4129	6116	7437	7485	8915	9159	9616	10072	10228	12240	13002	13131	13713	14702	14845	15873	16513	16955	17508	17695	18151	19287	20863	21206	21629	21891	23345	24318	24324	24338	24413	24425	24599	24600	24725	24748	25079	25088	25235	25250	25277	25375	25394	25419	25464	25509	25525	25539	25565	25578	25590	25625	25638	25676	25693	25713	25723	25746	25765	25843	25865	25872	25988	26007	26017	26159	26249	26273	26408	26411	26447	26468	26522	26688	26698	26699	26708	26739	26767	26821	26858	26914	26998	
1805	2212	2559	2831	3095	3510	4005	4068	4136	4141	5477	6697	8521	9460	9797	9878	10000	11198	11692	12214	12770	13886	16104	16640	17699	18308	19776	20371	21079	24325	24381	24445	24604	24662	24704	24717	24942	25026	25113	25233	25418	25445	25624	25937	25965	26009	26040	26132	26280	26426	26452	26638	26690	26760	26782	26803	26833	26837	26852	26865	26874	26918	26958	
1101	3629	4202	4521	5663	6532	6631	8050	8114	8447	8565	9068	9433	10849	10964	11249	11836	13425	14942	15695	16568	17081	17903	20022	20395	22247	22477	22607	22675	22780	23271	23479	24301	24329	24386	24459	24501	24521	24552	24574	24618	24630	24696	24768	24771	24793	24850	24875	24964	24967	25052	25076	25122	25129	25197	25239	25273	25327	25351	25414	25635	25642	25797	25892	26020	26184	26196	26202	26212	26251	26253	26289	26295	26397	26511	26520	26545	26579	26636	26652	26685	26689	26822	26840	26979	
665	947	1527	1550	1596	1598	1899	2225	3612	3864	3979	4514	4674	5583	6212	6251	7334	7373	7790	8054	8745	9256	10391	10998	11205	11941	11967	12616	13180	13195	13286	13982	14010	14485	14487	15192	15412	16022	16500	16596	17059	17850	19732	20552	21605	21888	23172	23565	23599	23829	24343	24346	24460	24593	24637	24673	24681	24697	24739	24914	24973	25059	25117	25119	25132	25181	25193	25226	25266	25288	25339	25341	25499	25515	25580	25586	25658	25709	25746	25827	25837	25846	25990	26074	26099	26133	26147	26151	26215	26221	26377	26398	26445	26665	26709	26736	26812	26818	26834	26844	26860	26885	26995	
457	2882	2961	3318	3606	8162	8459	8640	12999	14596	15421	16508	19060	23450	24335	24347	24414	24706	24708	24710	24904	25154	25323	25334	25344	25379	25438	25650	25673	25681	25946	26002	26030	26065	26203	26206	26300	26421	26631	26920	
910	4845	7347	8734	8835	8859	8879	9813	10008	10396	10886	11816	12560	12581	13356	13429	13916	14397	17185	17451	19083	20606	21953	22521	22547	22631	24313	24388	24439	24475	24530	24545	24569	24585	24607	24680	24705	24738	24753	24779	24783	24789	24870	25054	25087	25140	25173	25293	25340	25449	25507	25541	25575	25598	25623	25628	25644	25686	25702	25753	25755	25909	25958	25993	26054	26090	26121	26171	26176	26197	26204	26229	26246	26277	26303	26310	26521	26572	26588	26643	26724	26758	26765	26794	26919	
306	3343	3527	4318	5396	5842	6198	6339	6801	6932	7922	8472	9107	9368	10269	10467	11120	11998	13677	14450	14954	15045	15874	15993	17506	17846	19488	19691	21748	21952	24322	24434	24445	24575	24576	24663	24711	24740	24755	24797	24867	24884	25031	25123	25247	25303	25328	25401	25522	25550	25948	26015	26086	26106	26452	26518	26612	26682	26766	26784	26791	26796	26918	26977	
1747	4338	4697	6369	6419	7811	8135	9752	11840	16682	18749	19383	24484	24571	24830	24904	24934	25029	25033	25188	25462	25527	25531	25641	25874	25888	25974	26094	26236	26754	26996	
102	902	951	1660	2259	4964	6083	7209	8813	9117	10108	10805	11634	12269	13277	14201	14822	15501	17773	18048	19674	19907	20126	20501	20544	21948	23567	24320	24350	24408	24541	24551	24559	24561	24565	24577	24884	24965	24980	25080	25116	25151	25160	25176	25269	25310	25421	25435	25442	25498	25557	25703	25802	25828	25863	25873	25883	25952	25956	25986	26033	26191	26283	26299	26333	26350	26354	26472	26570	26589	26602	26651	26776	26831	26850	26893	26948	26962	26986	
1815	1845	1911	3526	3683	5312	5676	6584	7354	8931	9072	12324	14126	14463	14809	15751	18645	19686	19974	22126	22437	24129	24310	24336	24369	24475	24532	24545	24610	24644	24647	24798	24872	24949	24970	25038	25087	25111	25147	25159	25178	25293	25336	25360	25476	25627	25730	25745	25868	25958	25961	25973	26067	26176	26242	26246	26285	26314	26428	26482	26555	26596	26613	26643	26792	26908	26956	26983	
141	1248	1725	3169	3594	5303	5947	6123	6388	6546	7530	8103	8126	9578	9716	10336	12131	12470	12977	13259	13297	13472	13865	13950	14524	14738	17406	18430	19187	19823	20559	21531	23178	23799	23828	24313	24455	24585	24595	24615	24705	24929	25002	25054	25160	25169	25197	25404	25441	25575	25623	25631	25644	25686	25689	25739	25742	25751	25780	25797	25924	25969	25993	26046	26100	26171	26197	26212	26303	26415	26474	26502	26521	26652	26672	26691	26724	26773	26787	26794	26810	26873	26923	26932	26934	26979	
18	117	1497	2410	2510	2805	3151	3202	3412	3869	4272	4542	5015	5801	5954	6562	7087	7316	7551	8025	9803	9885	10042	10190	10405	12407	12430	12446	12632	13261	13282	13879	13975	16513	16613	16949	17420	17867	19714	20720	23377	23473	24343	24382	24423	24471	24473	24508	24533	24576	24640	24697	24717	24807	24978	24989	25003	25005	25041	25294	25296	25559	25590	25622	25748	25770	25846	26004	26132	26133	26147	26151	26280	26282	26405	26624	26633	26638	26762	26766	26826	26836	26844	26852	26870	26874	26879	26940	
1958	2283	2964	3484	4578	5398	5779	7342	7439	8218	8632	8934	9620	10029	10112	10484	10954	11107	11121	11276	11599	12354	12700	13133	14064	14259	14452	15926	16460	16693	17561	17948	18573	18858	18911	19231	19330	19410	19669	20181	23097	24329	24393	24404	24450	24535	24618	24630	24639	24696	24700	24723	24771	24786	24793	24795	24836	24875	24944	24984	25034	25053	25076	25109	25122	25130	25187	25190	25239	25351	25414	25488	25514	25629	25642	25773	25832	25842	25892	25923	25924	25964	26012	26020	26196	26202	26217	26224	26295	26397	26403	26412	26415	26437	26545	26621	26685	26689	26755	26810	26822	26907	26923	26979	26987	
338	533	3080	3548	4952	5233	5327	5599	5609	6564	7539	7540	8875	9131	9517	12139	12805	13061	13989	14183	17717	18099	20707	22693	23774	23999	24387	24395	24407	24470	24478	24482	24625	24699	24765	24872	24883	24907	24963	25336	25352	25360	25511	25546	25600	25722	25779	25798	25905	25961	26098	26254	26349	26392	26481	26482	26517	26542	26600	26627	26640	26642	26671	26697	26723	26727	26945	26966	26983	
277	3099	3939	4358	5531	6955	7223	9410	10354	10448	11771	12181	14044	14184	14567	14763	16075	16174	18294	19326	19453	20050	21477	21805	22684	23558	24057	24411	24496	24536	24644	24667	24670	24699	24709	24770	25222	25352	25409	25486	25511	25561	25600	25759	25824	25922	25932	25954	26028	26097	26118	26231	26334	26374	26390	26392	26402	26409	26481	26640	26671	26763	26863	26921	26967	26989	
60	1258	3886	4142	4762	5338	6363	6457	7206	9387	10621	11884	12181	13989	14028	15465	16831	18320	19374	20383	20589	20623	21694	23337	24349	24359	24607	24674	24705	24738	24752	24805	24929	25018	25039	25054	25056	25111	25195	25207	25269	25314	25424	25490	25644	25876	25877	25916	25958	25989	26062	26090	26214	26230	26277	26299	26303	26314	26333	26572	26595	26643	26680	26765	26794	26807	26850	26880	26919	
156	261	715	744	1486	1811	2080	2211	4715	6108	6387	7191	8071	9683	9938	10271	11025	12277	13444	14611	16489	16998	18445	20147	21106	24203	24344	24345	24365	24380	24530	24585	24630	24672	24680	24733	24771	24800	24915	24929	24964	24969	24975	24988	25065	25115	25126	25153	25177	25187	25207	25234	25439	25553	25575	25616	25623	25685	25686	25689	25751	25909	25935	25969	26032	26100	26142	26197	26217	26310	26312	26342	26436	26509	26521	26536	26634	26672	26691	26702	26754	26758	26773	26787	26840	26923	26932	26934	
238	1985	2276	2664	3481	4032	4455	4947	5217	5787	5860	5971	6173	7326	7791	8831	10087	10513	10624	13079	13784	14173	14558	14601	16166	16438	18134	18369	22311	22345	23583	24313	24364	24409	24446	24530	24552	24615	24630	24672	24705	24707	24771	24800	24820	24880	24964	25002	25044	25056	25153	25210	25507	25575	25623	25641	25644	25686	25711	25718	25823	25930	26100	26103	26142	26170	26197	26247	26310	26312	26436	26462	26474	26509	26585	26617	26634	26652	26691	26696	26758	26787	26810	26840	26932	
1027	2694	3435	5189	5569	7334	7427	7574	8345	8448	9331	11487	11780	12078	12092	12631	14164	14815	15278	15721	16213	16856	18056	18277	18747	18808	18844	19008	20232	22113	22359	23290	24156	24317	24377	24415	24494	24681	24713	24745	24802	24804	24869	24901	25099	25265	25266	25324	25408	25431	25505	25790	25803	25985	26014	26041	26101	26156	26445	26455	26513	26573	26597	26665	26674	26687	26718	26813	26834	26854	26860	26864	26927	
3796	4363	5719	10368	11823	11906	18199	18206	19804	22307	24778	24801	24843	24971	25096	25313	25406	25501	25529	25584	25637	25721	25740	25910	25978	26088	26127	26165	26211	26323	26332	26348	26465	26471	26479	26534	26598	26743	26780	26867	26882	26957	26972	
110	866	2973	3654	3791	4371	5602	5919	6901	7952	9261	9460	10039	12020	12998	13009	13036	14556	16996	17441	17800	18673	20228	20783	20933	21664	21833	22809	23126	23325	23650	23685	24374	24461	24679	24681	24713	24847	24853	24889	24921	24936	25081	25265	25288	25307	25324	25339	25469	25515	25613	25658	25897	25902	26000	26099	26139	26147	26151	26426	26432	26439	26445	26449	26497	26513	26586	26597	26622	26730	26812	26813	26826	26871	26892	26931	
817	1692	1773	1927	2547	2657	2716	3143	4215	4638	8186	8732	9554	10263	10450	10614	11202	11237	11329	11781	12158	12297	12648	12966	13543	13569	14431	15480	16691	17123	19601	21691	21907	23629	24141	24329	24337	24340	24389	24450	24459	24498	24618	24639	24696	24723	24769	24791	24795	24977	25053	25145	25206	25276	25414	25428	25468	25513	25520	25618	25721	25820	25822	25890	25907	25915	26021	26024	26039	26148	26184	26196	26245	26250	26320	26330	26389	26442	26511	26545	26689	26748	26755	26780	26857	26951	26975	26979	26987	
534	930	1138	1195	2595	3233	3334	5586	6334	6952	7444	7573	8451	8834	10491	10604	10886	11127	12145	12282	12743	12915	13118	13274	15674	16235	16852	18479	19226	19631	19653	20051	20809	21749	21940	23093	23107	23582	23690	23806	24313	24352	24372	24373	24436	24443	24522	24545	24602	24623	24646	24732	24765	24872	24873	24900	24902	24939	24940	25037	25064	25073	25074	25114	25118	25172	25202	25258	25381	25430	25432	25441	25443	25581	25660	25761	25776	25798	25799	25823	25841	25881	25895	26005	26031	26037	26103	26104	26170	26173	26179	26192	26240	26288	26308	26317	26321	26428	26456	26466	26490	26492	26569	26575	26642	26679	26723	26792	26816	26964	26992	26993	
112	259	1576	4168	4663	7960	9076	9298	9437	9947	10122	10813	10838	11463	12183	13308	13783	14199	14953	15054	15826	15897	16607	17145	17640	17762	18609	19849	19887	20133	20970	21718	22828	23420	23555	24348	24350	24409	24458	24565	24578	24595	24729	24762	24781	24785	24980	25015	25039	25112	25160	25161	25210	25310	25398	25435	25474	25498	25536	25595	25631	25795	25802	25828	25863	25956	25989	26033	26046	26188	26205	26245	26283	26363	26436	26570	26635	26702	26724	26749	26765	26781	26848	26850	26893	26929	
26	631	1384	1396	1513	1940	3535	3739	3820	5058	5538	6009	6133	7450	7491	8118	8385	8556	10149	10488	12877	14285	14667	14709	15073	15173	15428	19225	19503	19812	20303	20518	21266	21316	21569	21578	21742	22278	24316	24421	24476	24624	24656	24666	24686	24690	24743	24821	24839	24855	24888	24893	24898	24939	24962	25009	25042	25106	25202	25205	25325	25376	25410	25422	25454	25503	25533	25535	25662	25696	25782	25929	25930	26008	26048	26061	26166	26169	26174	26201	26218	26249	26276	26317	26393	26460	26484	26494	26605	26721	26827	26841	26970	26993	26998	
1053	5282	7022	7548	7949	7952	8358	8642	8994	10613	13774	15834	17412	20203	20720	22459	23605	24302	24480	24567	24640	24842	24972	24978	25003	25016	25020	25041	25105	25127	25141	25157	25272	25280	25369	25521	25800	25885	26084	26095	26307	26311	26346	26458	26515	26645	26681	26760	26865	
325	1364	2525	5372	6391	7345	8584	9943	10393	11527	13412	13986	15463	17317	17409	17644	17765	17767	18624	19154	19390	19396	20198	20299	21053	22042	22254	22711	23044	23349	23535	23682	24302	24304	24309	24338	24360	24426	24547	24600	24687	24719	24748	24854	24931	25079	25235	25260	25287	25372	25394	25395	25461	25485	25492	25509	25525	25539	25542	25573	25647	25649	25659	25723	25763	25811	25836	25865	25872	26007	26017	26068	26504	26519	26564	26664	26688	26699	26708	26713	26733	26739	26752	26851	26947	26968	
62	1298	2973	3993	5260	5783	5800	5807	6495	8308	8883	11074	12705	13159	13940	14463	15564	17966	18220	18385	18438	19798	20772	21099	21301	21949	22444	22484	22502	22979	24437	24451	24567	24640	24719	24734	24792	24854	24978	25003	25016	25092	25121	25157	25223	25233	25263	25554	25592	25622	25647	25661	25706	25770	25800	25856	25875	25982	26057	26068	26079	26134	26158	26178	26275	26322	26504	26505	26515	26524	26624	26664	26676	26784	26897	26899	26930	26953	26997	
919	1289	1362	1499	2623	2706	2860	4209	4781	5099	5257	5311	5426	5642	6141	6815	7638	7839	9023	9827	10495	11084	11673	11998	12401	13644	14373	14673	14858	15467	15875	15971	16458	16486	16613	16703	17671	19390	20040	20278	21470	21521	21691	21839	21915	22640	22828	23202	23856	24013	24322	24423	24436	24474	24533	24611	24614	24669	24693	24762	24776	24811	24828	24876	24989	25108	25169	25199	25303	25332	25463	25568	25741	25748	25770	25856	25858	25919	25944	26085	26086	26091	26104	26173	26233	26252	26275	26306	26309	26381	26470	26476	26563	26619	26761	26762	26796	26879	26926	26977	
129	297	1528	1735	2626	4716	5426	5837	6451	7088	7281	7715	8723	9515	9607	9699	10033	10209	10454	11258	12745	13500	15258	15868	16161	16488	16552	17668	17936	20363	20730	20812	21002	21273	21550	22315	23449	24036	24364	24436	24530	24545	24595	24646	24651	24680	24789	24900	25178	25210	25237	25264	25332	25404	25432	25449	25489	25507	25518	25536	25623	25686	25739	25742	25753	25776	25780	25799	25879	25909	25989	26032	26054	26103	26104	26171	26172	26197	26229	26233	26240	26310	26314	26490	26596	26617	26643	26696	26702	26749	26758	26792	26923	
679	1395	2253	3042	3928	5031	5212	5333	5448	6105	7673	9460	9873	10623	11501	11687	12251	13405	13598	13614	14232	14940	14982	17100	20750	21608	21707	21780	23327	24084	24308	24315	24356	24375	24410	24447	24540	24608	24621	24684	24760	24790	24847	24985	25086	25128	25152	25245	25251	25267	25302	25407	25425	25534	25654	25675	25762	25767	25809	25886	25942	25945	26010	26087	26089	26112	26260	26427	26514	26571	26603	26728	26839	26941	26946	26963	
186	1575	2412	2496	3512	5121	5296	5644	6374	6605	6795	6999	8647	8931	9172	10383	11448	13961	14877	15710	20013	20180	20534	20635	20665	21865	21982	22135	22443	22920	23366	23557	24327	24329	24340	24397	24422	24450	24459	24513	24535	24552	24618	24620	24622	24630	24700	24791	24794	24858	24887	24943	24964	24967	24977	24984	25051	25052	25053	25076	25082	25084	25184	25273	25290	25327	25404	25434	25513	25520	25663	25692	25705	25797	25890	26025	26038	26184	26212	26253	26268	26289	26312	26415	26511	26541	26579	26611	26702	26722	26819	26857	26891	26961	26979	
1947	3120	3612	5094	6313	8503	8575	9588	9722	9912	10310	11029	12631	14087	16378	21331	21364	21887	22342	23839	24377	24412	24548	24566	24724	24806	24826	25060	25133	25191	25193	25295	25357	25373	25420	25426	25484	25502	25640	25734	25816	25825	25840	25908	25939	26074	26156	26183	26185	26257	26352	26368	26420	26607	26673	26751	26809	26904	26969	
775	1101	4204	4247	5437	9419	10131	10562	12203	12422	13345	15438	19440	20177	20439	21491	24179	24301	24362	24393	24454	24606	24700	24793	25062	25190	25239	25306	25337	25346	25468	25548	25558	25629	25642	25832	25892	25896	25940	25964	25995	26093	26120	26167	26189	26202	26244	26295	26301	26318	26343	26397	26403	26437	26467	26485	26540	26578	26580	26753	26755	26822	26855	26906	26913	
10	1253	1995	3021	3609	5452	5803	6871	8537	10914	11274	13980	17848	18311	18327	18839	19011	19785	20348	22070	22477	24330	24392	24400	24426	24451	24473	24553	24584	24716	24792	24841	24842	24907	24911	24958	24998	25141	25199	25209	25279	25287	25355	25369	25395	25554	25661	25728	25800	25856	25864	25871	25882	25885	25982	26134	26158	26178	26180	26243	26266	26307	26346	26356	26379	26458	26504	26519	26524	26591	26633	26703	26752	26784	26806	26851	26879	26899	
141	306	349	502	3541	4420	5295	7127	8375	8428	8526	9954	10093	10832	11019	11417	11512	12978	13709	13784	13873	14258	14326	14578	15995	16476	16761	17589	18197	19837	19919	20706	20827	21171	21784	22597	22686	23254	24313	24387	24388	24395	24545	24789	24823	24900	24902	24950	24970	25038	25178	25293	25332	25340	25441	25449	25489	25511	25541	25588	25614	25627	25702	25754	25761	25798	25829	25859	25961	25977	26034	26062	26137	26242	26288	26309	26392	26461	26466	26555	26596	26847	26908	
1102	2166	2476	2984	4552	5146	7783	7978	8785	9888	10144	10199	11924	13075	14814	15511	17327	17643	17941	18247	18284	18338	19478	19855	20772	21102	21514	22319	23896	24243	24333	24372	24478	24482	24509	24515	24522	24526	24531	24543	24623	24732	24764	24765	24766	24831	24851	24873	24898	24939	25011	25019	25037	25066	25114	25118	25202	25225	25358	25381	25489	25713	25743	25761	25798	25799	25829	25841	25853	25881	25895	25905	25970	26037	26136	26159	26207	26287	26288	26304	26341	26347	26475	26489	26494	26532	26550	26551	26708	26723	26761	26841	26884	26887	26964	26993	
357	2191	4283	6022	6413	7974	8238	8298	8550	8907	9210	10180	10437	11819	12997	13135	13668	14542	15032	15268	15525	15920	17909	18483	19552	20697	22023	22534	23209	24303	24354	24398	24502	24537	24539	24550	24582	24688	24736	24906	24961	24983	24996	25045	25095	25102	25150	25200	25273	25312	25354	25386	25403	25416	25431	25480	25482	25610	25642	25646	25683	25695	25717	25792	25817	25861	25862	25894	25985	26181	26226	26262	26359	26371	26443	26527	26574	26663	26711	26786	26825	26890	
1929	2324	8107	10202	11772	12953	13467	13759	16283	16960	17117	17220	19431	19924	20717	21681	22120	24308	24954	25257	25318	25390	25479	25481	25526	25651	25654	25900	25907	25960	26077	26384	26427	26653	26824	26957	
87	1997	4152	4941	6360	7075	9748	10019	12437	13824	15288	17192	17492	18120	19735	19882	20774	21014	21681	22820	23334	24528	24529	24801	24812	24895	24971	24987	25053	25069	25137	25165	25208	25281	25351	25637	25721	25810	25822	26077	26250	26286	26386	26423	26471	26534	26720	26741	26743	26748	26861	26882	26975	
1637	1648	2350	2861	3051	3525	6684	9234	10011	11020	11649	12077	12317	12991	13414	13690	14877	15506	15830	16725	17066	17855	19651	20671	21892	21997	23846	24340	24492	24494	24528	24554	24713	24745	24816	24843	25084	25096	25171	25213	25215	25265	25298	25312	25324	25431	25732	25810	26041	26101	26181	26198	26274	26284	26332	26348	26445	26500	26573	26674	26718	26720	26743	26801	26854	26939	
1530	2575	2621	3185	5692	6242	7487	7990	8194	11553	11971	14763	15511	16718	18538	19054	19396	19438	19902	20146	20360	21660	24121	24195	24411	24480	24524	24667	24669	24782	24792	24841	24907	24911	25068	25100	25121	25157	25211	25222	25223	25383	25504	25521	25589	25648	25670	25674	25727	26072	26134	26231	26266	26307	26325	26379	26409	26498	26591	26671	26859	26921	
365	2231	3722	5149	5785	7815	7844	9132	11621	14311	18230	18478	21094	22291	22551	23226	24445	24471	24589	24662	25113	25291	25429	25756	25808	25926	26043	26316	26394	26612	26737	26760	26782	26791	26803	26852	26889	26952	
909	2267	4136	4474	5619	8026	9593	9849	10524	11873	14348	14508	14789	14889	18018	19353	19993	20907	21083	21994	22926	24322	24471	24576	24640	24667	24711	24747	24953	25100	25233	25272	25294	25328	25342	25521	25543	25670	25808	25858	25926	25944	25981	26134	26259	26307	26394	26493	26518	26624	26633	26760	26782	26784	26791	26796	26823	26859	26940	
156	408	1248	2297	3127	3134	3715	5254	5453	7273	8222	8319	9752	10499	10717	11117	12706	13529	14282	14380	14443	14447	16878	16998	17015	17133	20525	20867	21069	23337	24349	24363	24439	24607	24705	24738	24753	24775	24783	25002	25018	25054	25087	25112	25126	25195	25207	25229	25242	25329	25449	25476	25478	25575	25588	25753	25877	25909	25989	25993	26204	26230	26246	26277	26303	26310	26314	26363	26436	26521	26588	26595	26643	26758	26775	26794	26807	26848	26850	26880	26919	
695	1503	1917	2885	3478	3681	10177	10227	10542	12927	14234	14783	15862	17519	17740	19017	19343	21358	22034	23706	24711	24782	25003	25041	25113	25272	25294	25620	25670	25756	25944	25948	26132	26134	26493	26518	26584	26732	26740	26784	26823	26852	26859	
2033	2411	2637	4180	4328	5403	6186	7183	9369	11254	11955	13169	15290	16646	16655	17381	17468	19815	20338	21791	22547	24301	24354	24379	24385	24386	24393	24501	24630	24700	24768	24771	24848	24850	24915	24964	25051	25052	25075	25082	25142	25187	25273	25315	25320	25327	25472	25520	25642	25666	25718	25719	25797	25819	25842	25869	25935	25938	25947	25964	25999	26020	26113	26166	26224	26253	26289	26397	26469	26485	26526	26652	26683	26787	26832	
1626	2603	3096	3291	4906	5522	5877	7260	7760	7808	9182	10424	10840	11029	12384	13136	14091	16086	16193	17491	18549	18613	18923	19736	20253	20646	20839	21123	21352	22426	23536	24438	24519	24527	24548	24637	24724	24914	25059	25061	25133	25193	25226	25261	25321	25326	25361	25419	25420	25484	25573	25599	25640	25825	25939	25990	26044	26128	26129	26185	26269	26327	26358	26362	26368	26478	26535	26552	26700	26709	26809	26894	
694	1062	1295	3005	3578	6628	6798	7304	9637	9741	10223	11777	12645	13747	13945	14334	17949	19493	19628	20996	21438	21951	22690	22777	23996	24123	24376	24384	24400	24553	24628	24654	24716	24766	24824	24833	24872	24907	24998	25000	25019	25036	25097	25211	25227	25279	25282	25377	25443	25504	25594	25722	25729	25743	25779	25899	25977	26098	26349	26366	26413	26417	26433	26464	26489	26517	26523	26591	26627	26793	26830	26925	26964	
209	947	1405	2107	4363	5074	7553	9111	9896	11267	15589	16082	16113	16283	16663	17080	18825	19166	19992	20381	20430	21895	24356	24456	24481	24485	24503	24627	24684	24780	24985	25149	25257	25267	25301	25322	25345	25425	25452	25654	25657	25767	25839	25866	25917	25994	26029	26367	26427	26451	26571	26594	26603	26701	26744	26772	26824	26963	26984	26994	
490	602	2681	3489	5359	5577	6470	6852	10274	10549	11889	13920	16090	16528	20191	21949	22141	23963	24437	24640	24747	24913	25041	25127	25233	25280	25308	25369	25555	25706	25804	25937	26132	26153	26163	26387	26480	26515	26625	26645	26740	26760	26833	26865	26869	26877	
1107	2890	3140	3256	3669	3827	4312	4791	5136	5340	5599	5789	5866	6974	7194	7522	7852	8361	9141	11067	11495	11539	12111	13157	13378	13719	13959	16348	16523	16874	17574	18011	18278	18378	18645	18729	19517	20985	21219	21709	22653	23285	23395	23559	24255	24330	24400	24426	24465	24509	24522	24534	24716	24765	24811	24841	24851	24907	24911	24940	24952	25000	25108	25147	25223	25287	25332	25355	25430	25489	25537	25546	25594	25699	25727	25743	25744	25750	25752	25776	25798	25977	26031	26052	26072	26076	26085	26098	26104	26179	26199	26287	26456	26475	26489	26569	26590	26591	26642	26708	26761	26793	26816	26875	26928	26964	
3772	4505	4829	5527	5994	6973	8108	8286	9202	9340	10795	11746	13393	13708	13958	14019	14667	16648	16857	24169	24310	24366	24387	24478	24610	24699	24872	24907	24949	24994	24999	25120	25146	25147	25248	25336	25352	25511	25722	25759	25779	25821	25826	25977	26005	26052	26097	26117	26254	26285	26392	26461	26481	26542	26555	26590	26600	26627	26679	26697	26727	26768	26908	26916	26925	26956	26967	
612	1437	2229	2694	3186	3278	3521	3641	3846	5648	7859	8992	11263	11475	12459	13127	13219	14055	16391	16982	17213	17305	17567	18131	19587	19774	20654	20722	21534	23493	24078	24317	24346	24370	24374	24427	24438	24612	24619	24681	24697	25043	25119	25265	25266	25307	25324	25339	25364	25371	25388	25483	25609	25827	25897	25902	26000	26101	26115	26133	26151	26282	26410	26426	26432	26439	26441	26449	26586	26687	26777	26818	26860	26862	26885	26892	
1320	1357	1507	1547	3968	4055	4399	4932	5274	5849	6111	6278	8196	8661	9554	10994	12767	13663	14303	16161	16335	16489	16655	16790	17580	18679	18832	19202	20754	21134	21184	21383	21594	23524	23689	23715	24368	24385	24389	24422	24468	24535	24618	24820	24832	24855	24880	25076	25082	25142	25153	25180	25203	25210	25264	25362	25432	25663	25780	25819	25823	25860	25935	25938	26025	26032	26051	26170	26224	26294	26312	26429	26490	26520	26617	26685	26689	26721	26787	26798	26810	26814	
1019	4159	9360	10511	13497	14391	14535	21432	21501	22472	22519	23160	24059	24284	24354	24362	24398	24511	24520	24550	24588	24650	24793	24821	24983	25045	25052	25075	25102	25366	25392	25444	25677	25683	25786	25869	25938	25940	25947	26001	26055	26113	26187	26202	26239	26520	26721	26726	26738	26974	
2236	6955	7882	13912	14160	15204	17861	19533	19686	23757	24448	24674	24825	25047	25243	25664	25934	26214	26334	26336	26512	26805	
418	1087	1772	2227	2605	3291	4932	5288	6794	6856	9088	9247	10261	15277	16149	18064	23124	24317	24331	24444	24494	24816	25069	25171	25213	25281	25307	25324	25371	25390	25408	26047	26101	26274	26284	26439	26449	26529	26573	26586	26674	26777	26801	26860	26862	26931	26939	26994	
10498	10512	11298	11520	13297	13820	17577	17959	18694	19160	19642	19931	21038	21587	22448	22832	22984	23268	23744	24450	24498	24500	24558	24700	24778	24836	24875	24954	25034	25109	25165	25208	25290	25298	25346	25406	25414	25501	25513	25593	25618	25629	25666	25705	25773	25801	25822	25832	25923	26024	26038	26077	26138	26167	26184	26250	26267	26295	26332	26534	26545	26689	26746	26951	26975	
77	3321	5118	5772	9892	11006	13176	13822	16252	16879	17944	19611	20218	24428	24454	24469	24491	25286	25346	25349	25368	25453	25480	25602	25605	25632	25637	25712	25764	25768	25801	25910	25927	25975	25995	26075	26127	26211	26343	26467	26540	26639	26815	
1175	2021	3076	3323	4706	6747	10003	13245	13261	13585	16150	16241	16698	18961	20852	22174	22495	22677	22975	23133	23193	23759	24481	24494	24528	24728	24769	24801	25069	25137	25168	25213	25276	25281	25300	25390	25448	25479	25481	25529	25613	25654	25721	25810	25820	25845	25849	25900	25907	26026	26038	26039	26077	26250	26267	26323	26332	26351	26384	26427	26534	26546	26659	26748	26813	26842	26876	26882	26994	
873	1761	4368	4380	5716	6076	6684	7140	7664	7720	9407	9715	13313	14000	16343	16398	17900	18286	18539	20086	23727	23940	24036	24179	24500	24521	24528	24539	24554	24558	24606	24700	24778	24850	24861	24895	24987	25027	25034	25109	25206	25273	25276	25281	25290	25313	25346	25351	25456	25584	25605	25617	25635	25637	25666	25695	25704	25773	25832	25975	26024	26167	26198	26211	26267	26348	26386	26500	26574	26614	26718	26741	26771	26867	26891	26980	
2332	2523	4551	6788	8494	9160	10646	10830	11026	11148	13397	13864	15224	15521	16530	16924	17102	18374	19692	22030	24320	24359	24399	24448	24561	24568	24577	24674	24692	24729	24753	24775	24779	24845	24877	24884	24941	25007	25047	25151	25289	25435	25496	25815	25833	25873	25876	25916	25920	25934	26033	26096	26107	26140	26191	26238	26263	26271	26272	26277	26299	26340	26363	26635	26756	26765	26775	26776	26800	26850	
193	300	2718	3745	4077	5432	7088	8614	9153	9242	11418	14329	15468	16697	18631	19590	21725	22433	22617	24344	24345	24401	24581	24595	24683	24754	24783	24787	25024	25039	25083	25126	25195	25424	25597	25644	25986	26018	26053	26090	26161	26205	26303	26436	26595	26635	26692	26724	26934	
1130	3346	6137	6341	6426	7169	8120	8203	8592	8788	9095	9633	11318	12502	12738	15222	15606	16938	16959	19038	19161	20158	21206	22310	24530	24549	24571	24607	24672	24680	24705	24738	24788	24809	24870	24929	24934	25044	25154	25173	25187	25188	25234	25304	25314	25338	25439	25507	25541	25644	25689	25702	25784	25997	26046	26051	26100	26197	26310	26453	26509	26521	26588	26634	26667	26691	26754	26773	26848	26919	26923	26934	
152	1466	1936	3127	3622	4001	4033	4873	5007	6911	6941	7231	7647	7960	7982	8650	10610	10728	12301	12448	14582	14732	15578	15795	16292	16720	17640	18260	19242	20322	20871	20947	22062	22517	22547	23060	23730	24259	24422	24436	24450	24455	24535	24618	24629	24630	24680	24707	24794	24964	24977	24984	25076	25122	25153	25160	25177	25180	25187	25197	25264	25362	25404	25466	25520	25553	25631	25689	25692	25742	25780	25795	25797	25915	25935	26021	26032	26142	26170	26219	26245	26289	26342	26442	26474	26511	26636	26689	26696	26702	26924	26961	26979	
526	1644	1712	1765	2742	2985	5287	5448	7806	8645	9973	11904	12944	13817	16672	16786	18294	18805	19599	20046	22059	22511	22512	24121	24445	24711	24717	24913	25003	25041	25233	25401	25550	25670	25756	25962	25981	26009	26132	26259	26306	26307	26316	26325	26394	26518	26612	26740	26766	26782	26784	26823	26865	26889	26918	
2549	5026	5140	5316	5515	5566	7215	8638	12293	12334	18028	19928	20803	23212	23354	24308	24375	24481	24503	24760	24852	25149	25245	25302	25322	25345	25365	25393	25452	25500	25762	25866	25917	25994	26059	26435	26543	26603	26644	26701	26824	26839	26984	
51	465	3024	3531	8157	9563	9660	10666	14291	17824	20140	21704	22218	22818	23862	24339	24433	24527	24637	24714	24726	24879	25261	25326	25419	25502	25573	25769	25816	25825	25933	25941	25980	26078	26119	26128	26269	26327	26358	26459	26535	26539	26654	26764	26809	26991	
2395	2481	3714	4365	4409	7207	10285	10441	12362	12824	15594	18127	18672	21146	21880	22265	22321	23920	24368	24379	24396	24572	24839	24910	25055	25075	25129	25182	25472	25533	25535	25677	26093	26166	26201	26281	26383	26469	26484	26631	26910	
282	534	6283	7059	7819	8602	9595	9964	10328	12847	15178	15727	17820	18163	19095	20513	20871	20976	21014	21494	22951	23066	24281	24344	24345	24401	24488	24578	24729	24781	25015	25017	25160	25161	25398	25498	25547	25557	25579	25595	25828	25848	25955	25986	26148	26219	26258	26442	26502	26593	26635	26734	26929	26934	
937	944	976	1035	1615	2054	3152	3456	4633	5169	6775	7612	8114	8170	8481	9469	9736	10133	11528	11920	12117	15296	15751	16339	17201	17494	18088	18489	18660	19318	19861	20874	22219	22728	23565	24005	24065	24321	24406	24509	24531	24556	24602	24624	24666	24685	24735	24764	24774	24856	24888	24898	24939	25004	25019	25037	25098	25172	25198	25204	25376	25519	25581	25660	25696	25699	25713	25834	25853	25904	25970	26016	26037	26070	26083	26135	26169	26174	26179	26182	26207	26208	26228	26249	26287	26304	26317	26321	26341	26347	26457	26460	26486	26533	26605	26955	26960	26993	
81	1008	6352	6648	8771	8832	8971	8972	9318	11401	16002	17405	18642	20212	20226	20314	20643	20873	21917	22396	23250	23381	23608	24012	24312	24364	24585	24615	24788	24809	24864	24870	24934	24988	25002	25024	25044	25054	25124	25126	25154	25173	25234	25314	25338	25641	25644	25650	25739	25784	25888	25951	25997	26142	26171	26204	26229	26303	26364	26509	26521	26595	26634	26691	26758	26873	
1249	2353	2806	4350	4705	6311	7370	7715	8033	8238	9020	11168	16512	18483	18745	19509	19717	20524	20732	20958	22153	22608	23940	24365	24380	24386	24484	24639	24727	24905	24915	24969	25021	25029	25062	25115	25190	25337	25423	25436	25466	25488	25514	25593	25616	25684	25874	25923	25924	25974	26012	26094	26116	26217	26248	26375	26403	26810	26982	26996	
626	1506	1856	2442	5663	5824	6364	7201	10816	12463	14034	14819	15163	18638	18824	19194	19442	21239	24347	24365	24386	24501	24609	24668	24733	24905	24975	24991	25021	25062	25065	25115	25130	25201	25384	25423	25438	25462	25488	25571	25684	25738	25957	25974	25976	26203	26206	26217	26244	26248	26265	26300	26365	26375	26620	26790	26822	26878	26907	26917	26996	
1181	4684	5396	6358	10653	16015	19322	19801	20045	20138	20251	21874	23788	24310	24366	24638	24644	24699	24756	24881	24994	25175	25248	25353	25486	25511	25556	25674	25826	25932	25954	25961	26117	26137	26254	26297	26334	26374	26422	26481	26542	26727	26763	26921	26945	26956	26965	
153	1013	1302	2225	4733	4739	5815	6711	7411	8544	8940	9217	11181	11301	13303	13388	13494	14802	14966	15182	15215	15303	15315	16414	18083	19003	20067	20125	20159	21142	21567	21957	21960	22309	22829	22939	24340	24354	24500	24511	24521	24529	24535	24539	24550	24554	24700	24703	24741	24768	24849	24977	25082	25095	25139	25273	25298	25366	25513	25529	25563	25642	25783	25819	25889	25999	26041	26063	26081	26167	26181	26198	26202	26224	26294	26526	26527	26544	26579	26611	26621	26683	26864	
1698	4034	4300	4468	5326	6094	7038	7679	9955	10021	14202	14266	14324	14709	14907	14950	15195	15386	15904	16728	17731	18056	18997	19588	20667	20685	20725	21657	21685	23776	24307	24316	24334	24371	24418	24442	24560	24827	24925	24939	24962	25008	25025	25042	25098	25185	25186	25277	25311	25375	25410	25621	25636	25656	25696	25713	25715	25782	25966	26006	26061	26169	26190	26208	26209	26232	26249	26401	26486	26494	26538	26568	26719	26955	26970	
1537	2022	2759	3276	3407	4343	4621	5101	7099	7468	7592	9699	11174	11386	11858	12249	13326	13478	13543	14919	15266	15455	16682	17405	18934	20906	23668	24300	24342	24347	24365	24414	24636	24682	24706	24710	24733	24809	24894	24904	24910	24915	24969	24975	25033	25115	25436	25438	25462	25514	25571	25673	25874	25893	25921	26080	26094	26100	26773	26790	26886	26917	26920	26933	
633	1160	1337	1351	1354	1995	2078	2258	3118	3396	3659	3675	4081	4112	5159	5303	5447	5701	6499	6521	7712	8542	8757	9787	9832	10067	11835	11928	12124	13075	13164	14502	16331	16512	16613	17383	17667	18330	18631	19482	19693	22247	22761	22812	23781	23806	24097	24313	24348	24373	24382	24409	24474	24522	24552	24611	24630	24646	24680	24693	24732	24776	24794	24811	24820	24900	24926	25001	25046	25064	25067	25169	25210	25283	25332	25404	25441	25489	25568	25631	25692	25741	25776	25799	25829	25860	25879	25915	26032	26042	26091	26103	26104	26170	26173	26199	26212	26213	26240	26312	26474	26490	26551	26563	26617	26702	26749	26798	26816	26819	26884	26932	
1149	1216	4170	4672	5809	5979	7308	9294	9724	10681	13083	13089	13126	14321	14788	14957	15745	16788	16823	17433	18137	19062	20210	20758	21688	21908	22244	24023	24234	24309	24319	24324	24519	24548	24557	24600	24657	24879	24938	25072	25079	25093	25193	25235	25250	25252	25259	25261	25285	25326	25361	25419	25484	25539	25573	25640	25690	25816	25825	25936	25959	25980	25990	26017	26044	26074	26269	26270	26358	26368	26385	26539	26552	26700	26709	26809	26894	26991	
2095	2406	2934	3238	4590	5767	6029	6395	6860	7925	10098	10805	10886	11337	11691	13967	14079	14445	16257	17044	18292	18377	21842	22681	23133	23207	24348	24401	24498	24564	24578	24629	24634	24658	24720	24781	24980	25015	25017	25080	25161	25398	25421	25435	25498	25553	25603	25749	25795	25849	26022	26053	26148	26188	26195	26235	26245	26319	26354	26415	26440	26472	26495	26502	26557	26593	26749	26781	26929	26948	26961	
519	1638	2119	2726	2895	3191	3251	3375	6373	7210	8319	8634	9379	11996	12854	14063	14084	14239	14274	14697	14838	14854	16425	17159	17218	17948	19816	19931	20969	21337	21393	21673	21705	23454	23610	24003	24337	24348	24459	24535	24696	24720	24723	24769	24786	24791	24795	24858	24956	24980	25015	25122	25164	25290	25398	25406	25501	25520	25551	25611	25704	25795	25820	25890	25915	26021	26056	26138	26148	26250	26320	26330	26389	26406	26442	26502	26545	26565	26689	26788	26857	26876	26987	
3054	9598	12914	15072	19299	20022	22630	24232	24342	24525	24605	24904	25143	25438	25460	25893	26030	26065	26206	26300	26686	26790	26933	
2611	3008	4598	6471	6526	6589	6890	6956	7492	7507	9069	9972	10678	11420	12202	12650	13771	15689	15727	16224	17023	18610	18626	19451	20401	20549	21362	21851	22297	23587	24431	24456	24481	24540	24591	24597	24773	24780	24797	24847	24874	24886	24889	24899	24968	25086	25128	25152	25251	25300	25301	25407	25457	25469	25613	25643	25675	25866	25886	25897	25942	25945	25962	26010	26035	26043	26082	26089	26108	26235	26279	26373	26449	26451	26576	26682	26701	26728	26730	26876	26952	26994	
402	2548	4058	4531	4961	10711	14875	15152	15281	18656	18976	20982	21711	22611	23402	24837	25249	25413	25564	25585	25867	26122	26260	26350	26361	26382	26742	26831	
107	4012	4307	4759	5552	6536	6721	8124	8916	12373	14922	16104	16445	17758	17872	18243	20788	24053	24339	24489	24527	24548	24637	24714	24726	24879	24938	25060	25285	25326	25361	25420	25484	25502	25573	25577	25599	25640	25690	25769	25825	25857	25908	25941	25959	25980	26014	26044	26078	26119	26145	26185	26215	26269	26327	26358	26368	26377	26535	26539	26751	26809	26894	
2520	4476	5683	6086	6182	6781	6784	6998	7920	8534	9064	9488	10052	10196	10431	11113	14717	15942	16302	17856	18754	19184	21006	21063	21175	23400	24396	24446	24466	24476	24518	24520	24563	24580	24660	24661	24677	24743	24832	24866	24888	24909	25009	25028	25089	25104	25110	25228	25325	25427	25459	25472	25608	25662	25719	25796	25878	25904	26071	26105	26146	26175	26247	26278	26460	26462	26484	26488	26506	26605	26631	
6154	6523	7401	10624	13435	13999	14679	14820	15966	16741	19117	19288	20841	22013	23601	24312	24364	24659	24668	24788	24809	24830	24864	24934	25054	25124	25154	25234	25323	25338	25379	25527	25574	25673	25784	25888	25993	26157	26204	26509	26634	26668	26691	26754	
1226	1988	2364	3240	3955	4139	4174	4182	4420	5251	5720	5762	12868	12971	13539	13775	15092	16691	16778	17438	18207	18451	18837	20294	20596	21032	22409	22721	22780	23925	24304	24307	24318	24324	24338	24413	24599	24698	24891	24897	24898	24925	25001	25094	25101	25186	25196	25235	25250	25256	25311	25375	25464	25497	25503	25525	25539	25540	25565	25578	25723	25746	25765	25775	25782	25898	25966	26159	26249	26264	26270	26290	26302	26393	26447	26522	26568	26610	26688	26739	26817	26947	26998	
622	3787	3957	3966	5055	5592	7409	8036	9044	11041	12286	12646	13189	14384	15440	15516	16284	16781	16864	16899	17637	18095	18424	18932	19527	21801	23194	23231	23784	24398	24500	24511	24513	24529	24539	24550	24554	24588	24616	24618	24688	24703	24819	24848	24850	24861	24923	24983	25006	25082	25084	25102	25206	25274	25290	25313	25348	25354	25416	25431	25456	25482	25629	25646	25688	25695	25704	25778	25786	25819	25861	25862	25869	25889	25896	25950	25999	26041	26081	26181	26224	26239	26295	26359	26526	26544	26574	26606	26636	26683	26685	26711	26771	26891	26985	
1743	1960	2871	3938	4340	5150	6691	7238	8369	8689	9451	10222	10259	10288	10429	12214	13707	15298	16922	18514	19089	19215	19546	24167	24377	24383	24441	24497	24502	24544	24582	24631	24741	24745	24804	24819	24849	24878	24932	24951	24979	24996	25099	25150	25312	25373	25374	25386	25403	25688	25714	25717	25736	25803	25840	25862	25950	26014	26041	26074	26123	26156	26352	26385	26398	26399	26420	26663	26673	26711	26718	26785	26895	26904	
863	8133	11994	12652	13002	13332	13715	14462	15815	16970	17931	18354	19456	20997	23963	24437	24516	24546	24567	24645	24763	24840	25012	25014	25092	25103	25105	25127	25280	25308	25493	25706	25812	25911	26057	26448	26458	26528	26625	26645	26647	26681	26869	26877	26930	
5	2263	5928	6828	6981	11133	13831	14438	14922	15406	15669	19043	19371	20095	22510	23518	24527	24772	24938	25259	25261	25285	25420	25539	25577	25640	25933	25936	25959	26013	26129	26327	26535	26712	26764	26845	
13	398	1397	4414	5598	7093	7148	9538	10053	10403	11646	14832	15616	17302	18405	19797	20030	20546	21425	21506	23860	24028	24303	24354	24398	24432	24497	24500	24511	24521	24631	24688	24694	24819	24906	24923	24961	24996	25095	25102	25273	25274	25331	25346	25348	25368	25387	25456	25480	25558	25635	25642	25646	25683	25768	25786	25817	25862	25869	25894	26150	26239	26256	26443	26510	26527	26655	26890	
3952	4423	4810	5286	9698	10308	10743	12365	12743	13001	13008	13691	13713	14637	15282	15564	15960	16270	18158	19881	20424	22896	24437	24463	24567	24645	24695	24763	24857	24919	25012	25014	25020	25041	25105	25127	25141	25170	25246	25280	25308	25317	25359	25552	25554	25592	25619	25804	26057	26079	26153	26163	26193	26261	26322	26387	26448	26458	26504	26553	26625	26645	26647	26658	26681	26930	26953	
73	5069	6329	10281	11215	12201	18368	24076	24756	24963	25049	25148	25330	25352	25433	25648	25759	26036	26097	26349	26640	26671	26678	26763	
150	626	5171	7578	7607	8158	8355	9310	10726	16849	17843	19012	20480	21644	22202	23203	24300	24311	24342	24365	24484	24585	24615	24636	24659	24691	24710	24733	24800	24864	24904	25126	25143	25154	25214	25217	25304	25338	25344	25438	25451	25574	25641	25673	25684	25874	25893	25969	25974	25993	25997	26100	26142	26450	26509	26668	26773	26790	26920	
902	3093	3527	4549	4598	5512	6675	7863	9200	10495	10947	12835	13077	13290	14193	15031	16457	16676	18668	19965	22658	22726	22980	23990	24320	24350	24399	24408	24434	24561	24565	24594	24658	24755	24837	24865	24867	24882	25080	25091	25116	25156	25435	25442	25474	25700	25703	25793	25833	25867	25883	25901	25956	26106	26195	26279	26350	26354	26361	26382	26570	26589	26650	26776	26828	26831	26971	
2771	2819	4593	4671	5223	7024	10263	12029	12408	12749	12997	13846	14114	15162	16798	19237	19477	19872	20181	20192	20658	21072	21721	21770	21888	22700	22825	23290	23949	24139	24304	24382	24423	24465	24515	24669	24693	24811	24854	24897	24926	24931	24958	24960	24966	25001	25005	25011	25066	25278	25287	25450	25461	25485	25509	25578	25622	25625	25647	25661	25676	25746	25748	25787	25811	25830	25865	25872	25875	25988	26004	26076	26085	26091	26173	26199	26266	26408	26456	26468	26519	26575	26664	26676	26761	26816	26844	26879	26926	26968	
1724	3127	7962	8150	10971	13444	17905	18317	20314	20871	20976	21671	22384	22669	22962	23665	23959	24240	24344	24345	24353	24359	24401	24405	24581	24595	24678	24683	24751	24754	24859	24870	24929	25039	25054	25195	25304	25490	25597	25644	25733	25751	25955	26018	26046	26090	26204	26205	26436	26595	26609	26880	26915	26934	
409	600	4225	6365	8001	8348	9015	10821	16553	17083	18106	23236	24597	24684	24760	25245	25345	25393	25413	25534	25564	25587	25762	25793	25994	26060	26260	26373	26435	26514	26594	26744	26946	26963	
559	637	1179	1785	1803	2901	4704	5499	7621	8134	8152	8787	9191	10263	12987	13057	16516	18019	19132	19435	22217	23600	24048	24301	24354	24385	24398	24452	24502	24582	24588	24650	24688	24694	24698	24768	24848	24850	24893	24951	24986	25025	25027	25102	25129	25134	25136	25273	25316	25348	25366	25392	25444	25563	25610	25663	25668	25726	25747	25783	25786	25817	25818	25819	25843	25889	25896	25898	25950	25966	25999	26001	26055	26063	26160	26218	26224	26253	26292	26491	26527	26531	26610	26630	26683	26694	26726	26738	26901	26970	26985	
357	963	1007	1290	1756	2235	2323	3158	4193	4655	4833	4927	5067	6668	9143	11319	11950	15173	15364	15474	16218	16356	17317	17567	18190	18965	20232	22262	22578	22941	24331	24374	24431	24461	24481	24591	24627	24728	24773	24889	24899	24903	24985	25267	25307	25457	25469	25483	25609	25643	25675	25850	25886	25897	25917	26010	26047	26089	26101	26115	26139	26423	26432	26441	26513	26576	26583	26586	26603	26674	26717	26730	26871	26939	
0	1855	3279	4079	4196	4644	4801	6270	6399	6776	6798	8161	10209	10305	11551	11610	12617	12891	14129	14349	16700	17156	18400	19197	20001	22098	22823	22842	24171	24334	24352	24396	24466	24476	24518	24520	24563	24580	24624	24656	24666	24686	24803	24813	24829	24888	25009	25028	25042	25089	25098	25182	25205	25218	25228	25325	25410	25470	25535	25656	25710	25785	25796	25878	26071	26092	26125	26146	26201	26328	26460	26486	26605	26827	26841	26910	26937	26943	26970	
342	436	3905	4293	4383	5558	7475	8306	8470	8858	11276	13187	14215	16812	16961	17492	17636	21696	24529	24558	24778	24843	24954	24971	24987	25165	25215	25298	25437	25529	25584	25605	25637	25665	25721	25975	25978	26127	26181	26286	26323	26386	26414	26465	26534	26720	26743	26780	26861	26867	26972	
6	1204	2204	2333	2866	3978	4353	4655	6048	7256	7945	10070	10883	12228	12487	12822	12939	13189	14196	15289	18717	18841	19652	19662	20414	21003	21313	22351	22393	24183	24513	24528	24529	24558	24564	24629	24703	24795	24954	24956	24967	24984	24987	25109	25165	25208	25274	25281	25298	25406	25428	25468	25501	25529	25705	25822	25849	25890	25892	26021	26022	26024	26038	26039	26184	26250	26332	26386	26511	26541	26545	26579	26583	26611	26636	26748	26771	26842	26951	26975	
912	2439	3982	5176	5985	7841	10662	10735	11718	12587	14099	15940	16332	16409	17089	19629	20142	20589	21124	21405	24312	24344	24345	24386	24430	24484	24562	24571	24585	24609	24615	24710	24771	24800	24830	24864	24944	24969	25023	25029	25065	25130	25138	25214	25439	25488	25514	25527	25553	25574	25623	25641	25685	25751	25888	25909	25974	25997	26018	26051	26100	26161	26216	26236	26342	26415	26450	26509	26536	26754	26770	26840	
771	1269	1541	4086	4438	4944	5350	5508	5857	6514	6548	8366	9270	10106	10345	11628	12152	12211	12569	14103	15347	18326	19896	20105	20874	22197	22399	23414	23564	24360	24413	24547	24557	24600	24657	24772	24928	24938	25072	25256	25440	25447	25461	25573	25676	25693	25836	25865	26013	26658	26688	26991	
2293	3881	5581	5658	7157	7968	8493	8536	9191	10834	11991	15431	15848	16235	16704	17097	18305	18957	19171	19266	20585	21322	21886	23223	24301	24307	24354	24379	24398	24421	24432	24452	24520	24650	24767	24784	24821	24848	24945	24962	25025	25045	25129	25136	25139	25366	25444	25472	25707	25726	25747	25847	25943	25947	25950	26048	26061	26071	26113	26125	26160	26166	26187	26218	26328	26419	26487	26491	26526	26527	26531	26592	26694	26827	
343	410	1591	3339	4268	5100	5568	6911	7406	9301	10602	12641	12767	13836	13955	14303	16969	17328	17645	17702	18271	18350	18794	19247	21636	21671	23738	24329	24337	24404	24450	24564	24639	24696	24720	24723	24795	24858	24954	25015	25017	25053	25145	25370	25406	25414	25428	25479	25481	25501	25526	25611	25618	25749	25820	25822	25907	25968	26026	26038	26039	26138	26148	26184	26194	26196	26245	26250	26313	26330	26351	26495	26534	26557	26961	26979	26982	
359	900	2556	2974	3654	3842	4587	4814	5537	6191	6920	7493	7690	7794	8663	8695	8794	10545	11766	11807	11891	12689	12898	14990	16020	17180	17391	18668	18696	18714	18915	21330	22264	22675	23324	23967	24139	24343	24370	24374	24382	24508	24576	24592	24604	24662	24663	24744	24896	24933	24973	25005	25026	25043	25113	25117	25162	25233	25266	25296	25356	25457	25483	25487	25515	25586	25609	25622	25658	25770	25827	25913	26004	26015	26082	26147	26151	26282	26335	26381	26405	26497	26587	26736	26766	26782	26826	26844	26885	26940	26952	
345	882	2160	2535	4424	5577	5950	9586	10976	11140	11210	11825	12911	16477	17160	18661	20838	21521	22818	24437	24505	24516	24546	24567	24734	24763	24978	25012	25014	25016	25085	25103	25127	25141	25163	25236	25280	25493	25508	25510	25619	25731	25807	25812	25885	25911	25991	25996	26064	26079	26322	26448	26458	26463	26528	26647	26845	26869	26877	26897	26930	
1977	4088	4336	4797	5233	5540	5881	5933	8922	11164	12850	14729	15470	16983	18593	19811	20377	20461	24180	24310	24366	24395	24493	24638	24670	24798	24872	24949	24976	25108	25120	25146	25211	25248	25299	25352	25360	25378	25443	25556	25759	25821	25868	25905	25932	25954	25961	25977	26052	26067	26097	26117	26137	26254	26285	26366	26409	26461	26517	26542	26555	26679	26727	26763	26847	26908	26921	26965	26966	26967	
738	761	1404	3764	4419	6896	6929	8571	9342	9667	10232	10294	10772	11186	12246	12416	14707	15934	17009	17010	17374	17937	18565	18934	19169	20843	21899	21921	23363	23433	24245	24416	24446	24572	24583	24623	24636	24820	24823	24839	24946	25037	25057	25073	25153	25204	25228	25427	25432	25535	25538	25581	25662	25697	25799	25829	25967	26135	26170	26192	26201	26240	26247	26308	26460	26462	26466	26488	26492	26596	26731	26750	26841	26949	26978	26990	26992	
1960	2733	3830	6390	9082	9179	9765	12143	15743	16946	17194	17196	17817	18259	19108	19757	20477	23735	24428	24469	24555	24558	25165	25194	25286	25453	25605	25615	25637	26023	26127	26189	26211	26234	26255	26343	26386	26465	26467	26598	26741	26912	26975	
68	257	371	567	2527	3906	4229	4231	5098	6622	6906	8486	9246	10283	10536	10917	11414	11618	12434	13088	14852	15116	15295	15520	17921	18011	18811	19532	20217	20570	21264	21496	23604	23997	24183	24305	24496	24576	24737	24828	24882	24937	24953	25108	25199	25222	25223	25247	25283	25294	25303	25328	25353	25378	25543	25561	25670	25725	25727	25756	25922	25932	25944	25981	26028	26186	26252	26306	26309	26337	26404	26409	26476	26493	26518	26615	26624	26732	26791	26847	26859	26940	26977	26989	
1631	5459	5675	7449	7911	8392	9808	13060	14870	15305	16024	16735	18457	19445	20260	20928	21361	23249	24033	24126	24371	24378	24442	24507	24617	24718	24784	24846	24945	24948	25025	25071	25101	25136	25167	25275	25292	25319	25400	25415	25422	25591	25636	25680	25707	25794	25847	26045	26290	26302	26376	26388	26431	26446	26447	26473	26581	26802	26903	26911	26914	26959	26969	
698	1032	3490	4379	4396	4586	5012	6161	10367	10641	11261	11472	14330	14366	15129	15178	22008	24353	24359	24401	24405	24561	24578	24683	24729	24754	24781	24783	24787	24868	25039	25112	25195	25490	25955	25986	26046	26053	26499	26635	26650	26692	26893	26915	26929	
274	1431	1935	1958	3281	3373	4188	9095	11293	14719	19641	20212	24353	24678	24683	24705	24779	24830	24868	24870	25024	25054	25214	25424	25733	25805	25997	26018	26046	26204	26303	26364	26499	26734	26929	
774	1229	2180	2276	2390	2693	3565	3569	3983	4512	5979	6184	6676	6810	8158	8516	8985	9394	9943	10127	10201	11011	11070	11219	12004	12680	13676	17993	18014	18529	18636	18645	19661	20282	21932	22344	22517	22669	22917	24348	24409	24443	24455	24552	24880	24887	24946	25046	25056	25064	25067	25082	25153	25169	25174	25180	25187	25197	25207	25264	25441	25489	25507	25663	25689	25692	25711	25780	25823	25879	25915	25935	26032	26051	26103	26170	26171	26197	26212	26233	26289	26310	26551	26617	26696	26702	26749	26798	26840	26923	
2053	2514	2805	4936	5125	8713	8767	8824	10956	11784	12157	13017	13978	14845	15094	15139	15824	20996	21304	21402	21449	21559	21776	21868	24332	24376	24465	24479	24482	24509	24515	24526	24543	24599	24685	24687	24716	24765	24873	24940	25066	25094	25172	25358	25375	25495	25509	25576	25578	25601	25630	25699	25729	25765	25781	25811	25864	25928	26031	26037	26083	26179	26200	26287	26317	26456	26708	26723	26725	26816	26887	26928	
1493	2059	5899	8917	17077	18922	19710	21445	24027	24540	24627	24760	24837	24965	25251	25322	25452	25560	25587	25700	25762	25831	25945	26050	26060	26260	26472	26589	26594	26728	26744	26831	26946	
635	1266	3958	5298	6522	10296	10752	11760	12124	12796	13108	13274	13755	14257	14411	16089	17277	17621	19424	22219	22865	22913	23320	23611	23666	24321	24357	24390	24403	24406	24509	24512	24526	24543	24623	24735	24764	24774	24831	24851	24856	24862	24925	24939	24952	24982	25019	25028	25098	25172	25204	25218	25258	25376	25402	25519	25537	25544	25581	25621	25645	25694	25699	25724	25791	25834	25853	25854	25881	25895	25904	25928	25970	25971	26006	26016	26037	26070	26083	26135	26136	26159	26169	26174	26182	26192	26287	26304	26341	26347	26460	26533	26616	26632	26835	26841	26887	26928	
2579	7064	7788	9502	10052	10713	12354	15283	17150	18066	20170	21048	22274	23441	24300	24424	24504	24571	24605	24691	24710	24727	24809	24930	25029	25033	25214	25527	25531	25888	25893	25957	26030	26094	26450	26525	26668	26686	26691	26754	26933	26996	
2750	2810	7586	7608	7953	8623	9420	11506	15762	16584	19756	21939	22502	24231	24384	24467	24584	24670	24699	24742	24756	24833	24963	24976	24994	25049	25352	25353	25405	25504	25556	25648	25813	25826	25961	25983	26052	26097	26117	26231	26254	26366	26390	26433	26481	26482	26542	26590	26600	26627	26640	26671	26716	26727	26763	26875	26916	26921	26925	26965	26966	
229	434	1590	1893	3191	3711	4933	5010	7080	7516	8226	8878	9277	10150	11223	13850	14258	14410	15200	16993	17913	18048	18945	19450	20898	21048	21769	22636	24347	24362	24424	24562	24605	24615	24668	24706	24730	24894	24910	24915	24934	25029	25062	25065	25115	25154	25187	25201	25217	25220	25320	25334	25379	25423	25438	25488	25514	25549	25571	25574	25616	25641	25684	25685	25719	25842	25888	25921	26027	26094	26100	26142	26206	26217	26248	26281	26300	26425	26453	26667	26668	26686	26787	26790	26886	26933	
962	5614	5697	5795	6600	9186	9314	10579	10704	10707	13627	13840	14981	17034	17077	18105	18134	19330	20442	21245	22538	22696	23268	24236	24431	24513	24554	24703	24802	24843	24954	24987	25084	25096	25168	25181	25208	25215	25276	25371	25613	25705	25810	25845	25862	26024	26041	26139	26274	26286	26320	26332	26384	26423	26445	26500	26541	26561	26583	26611	26718	26720	26730	26743	26771	26780	26801	26813	26882	26994	
394	725	2639	4654	4968	5340	5924	6707	9495	9812	12992	13077	13264	13372	13385	14258	14710	17940	18050	18228	18807	19526	19875	19903	20590	22530	22669	24372	24387	24388	24407	24470	24765	24872	24949	24950	24970	24976	25038	25074	25087	25178	25237	25248	25336	25381	25399	25511	25627	25628	25699	25754	25761	25779	25826	25967	25977	26005	26067	26137	26176	26246	26285	26366	26428	26461	26517	26532	26555	26679	26697	26792	26908	26956	26964	
4953	6664	6676	6792	7914	8435	8814	10041	10354	10714	11348	12014	12085	12810	12898	14004	14993	15258	16634	16877	18323	18650	19851	20390	23284	24287	24305	24434	24449	24474	24496	24499	24594	24737	24770	24867	24884	24953	25123	25199	25247	25328	25342	25401	25494	25550	25561	25670	25674	25725	25824	25922	25932	25944	25981	26109	26118	26186	26252	26325	26337	26381	26394	26402	26470	26791	26977	26989	
2036	2398	2525	2988	3017	3128	3753	3900	5489	5492	5644	6169	7269	8271	8618	9599	10406	11171	11225	11277	12633	13372	14198	14924	15035	15170	17262	17396	17608	18956	19780	20128	20413	20599	20967	21692	22052	24330	24536	24648	24667	24737	24883	24911	24953	24994	24998	25108	25118	25120	25158	25211	25222	25223	25303	25355	25383	25463	25589	25600	25727	25743	25744	25758	25759	25800	25856	25882	25919	25932	25977	25981	26052	26266	26309	26346	26390	26402	26404	26409	26476	26481	26524	26640	26784	26796	26879	26899	
2554	2642	3247	3589	4836	4974	5312	5579	6053	9090	11310	12483	13106	13271	15668	16775	21076	23043	24355	24357	24394	24462	24602	24665	24685	24766	24851	24862	24890	24908	25078	25258	25411	25475	25491	25537	25576	25645	25722	25724	25729	25854	25881	25895	25914	25918	25970	26031	26098	26207	26210	26304	26489	26632	26811	26830	26835	26887	26888	26896	
807	1530	2445	4045	4812	4945	5089	6132	7151	8194	9129	11998	12064	12626	13311	13823	14199	15352	16073	18213	18491	19009	19748	20532	24322	24471	24576	24663	24711	24717	24747	24770	24867	24913	25031	25294	25328	25401	25522	25620	25670	25708	25756	25944	25948	25952	25962	26186	26306	26316	26394	26452	26493	26682	26766	26782	26784	26828	26889	
1462	1713	3761	4036	4204	4310	4816	5204	6762	6872	6885	7232	7917	8200	9356	11434	11846	12011	12547	13161	13885	14120	14324	15199	15305	16349	16994	17723	17972	18247	19649	19794	20083	20258	20745	21209	24176	24371	24418	24421	24510	24784	24815	24829	24891	24892	24924	24925	24948	24957	25022	25025	25101	25107	25185	25186	25311	25380	25410	25422	25497	25503	25591	25638	25656	25696	25707	25715	25726	25814	25943	25966	26006	26141	26190	26222	26232	26328	26360	26388	26419	26447	26507	26538	26719	26804	26868	26998	
202	3441	4789	4874	9330	11221	11841	12182	12443	14488	15075	15974	15987	17079	17872	19828	22794	23192	23514	24339	24527	24916	25072	25261	25285	25321	25361	25640	25731	25933	25936	25939	25959	26064	26119	26269	26535	26700	26712	26764	26845	26894	26991	
1727	1918	2685	4597	5739	5783	6431	6484	7103	7936	9586	11108	11914	12001	12157	13043	13392	13518	14167	15825	16481	16598	17381	17942	18585	19014	20427	22038	23149	23680	23791	23801	24445	24451	24592	24711	24792	24913	24978	25014	25041	25121	25141	25162	25199	25233	25272	25294	25369	25487	25521	25670	25808	25858	25875	26079	26134	26152	26178	26311	26325	26476	26518	26584	26624	26732	26784	26791	26806	26859	26874	26899	26940	26953	
987	1083	1243	1586	2870	3275	3418	3801	4695	5398	6530	7647	8377	13493	14500	15026	16054	19652	20385	20950	22750	23465	23795	24089	24331	24340	24370	24431	24444	24481	24513	24528	24703	24728	24773	24795	24847	24921	24954	25084	25137	25208	25271	25276	25290	25298	25300	25351	25481	25501	25526	25529	25613	25669	25675	25721	25820	25839	25890	25900	26021	26022	26024	26026	26047	26077	26089	26267	26320	26330	26332	26412	26423	26434	26534	26546	26583	26611	26659	26730	26788	26842	26957	
1062	1241	1472	3730	4102	6623	8086	9732	12507	12569	13241	13806	15422	16044	16459	16635	16873	17263	18186	18471	19101	22343	22798	23375	23714	23721	24343	24423	24437	24575	24576	24734	24792	24807	24913	25003	25014	25041	25113	25141	25162	25233	25294	25296	25369	25552	25554	25555	25661	25706	25709	25770	25808	25858	25926	25944	25981	26266	26280	26306	26322	26387	26405	26476	26515	26518	26624	26638	26740	26766	26823	26836	26852	26865	26879	26883	26940	26953	26958	
3920	4150	4953	5138	8225	9483	10098	10328	11990	12352	13142	17239	18191	19443	20298	20691	21228	21462	21715	22370	23028	23307	23334	24073	24408	24542	24578	24658	24965	25015	25145	25156	25161	25370	25398	25421	25435	25474	25551	25603	25700	25749	25828	25873	25986	26022	26033	26148	26350	26361	26440	26557	26570	26589	26715	26781	26986	
101	651	2074	3080	3399	3561	5412	5819	7895	10071	13612	14377	14907	16509	19622	21670	22727	24302	24330	24392	24553	24603	24645	24792	25092	25121	25209	25236	25263	25369	25385	25807	25871	25885	25911	26068	26079	26180	26243	26311	26379	26391	26645	26707	26806	26981	
2684	6398	6639	6864	7494	8049	8099	8172	11248	12311	12517	13500	13988	15595	15731	16385	16441	17822	21187	21592	22416	23139	24337	24481	24728	24987	25069	25137	25168	25208	25253	25281	25300	25428	25479	25501	25526	25611	25705	25810	25820	25839	25845	25849	25960	26022	26024	26194	26267	26320	26323	26434	26546	26557	26571	26656	26743	26772	26842	26957	26994	
450	7824	8817	12987	13994	16317	17027	17938	18591	18634	19362	19800	20745	21682	22295	23636	24306	24328	24418	24483	24686	24758	24892	25008	25022	25098	25198	25270	25277	25380	25687	26169	26190	26396	26401	26533	26537	26568	26829	26898	26905	26955	26960	
70	419	980	1788	2418	2931	3829	4424	5740	5950	6312	7994	8550	9586	10878	11765	13373	14451	15052	15935	18074	18571	18941	19349	19361	19667	19752	19955	22367	23979	24319	24412	24519	24544	24619	24626	24633	24657	24796	24826	24849	24879	24951	25119	25193	25259	25288	25326	25341	25420	25499	25502	25567	25736	25775	25778	25816	25818	25825	25840	25908	25939	26014	26128	26129	26257	26327	26358	26368	26398	26455	26459	26478	26597	26608	26677	26687	26700	26751	26767	26779	26809	26820	26834	26927	26944	
5	990	996	2074	2951	3695	4673	8052	8521	9149	10918	11255	11681	14203	15820	15881	15938	16851	17350	19822	20506	21363	22763	23458	24178	24241	24302	24451	24505	24567	24640	24645	24734	24747	24763	24840	24857	24919	25003	25041	25092	25127	25141	25294	25359	25369	25521	25528	25552	25592	25619	25706	25709	25770	25812	25846	25875	25911	26158	26193	26280	26322	26387	26405	26448	26458	26515	26633	26638	26645	26664	26740	26760	26823	26852	26865	26883	26930	26958	
750	1411	1957	2411	5446	5826	5976	8041	8317	8969	9133	9448	11775	12596	15829	16451	19213	20058	21624	23201	24141	24359	24401	24448	24561	24568	24578	24683	24692	24731	24752	24754	24779	24781	24785	24859	24877	24929	25039	25140	25160	25161	25195	25269	25289	25424	25435	25579	25848	25916	26090	26140	26191	26214	26271	26333	26340	26363	26436	26572	26635	26651	26756	26765	26807	26848	26893	26929	26934	
183	1057	1564	1990	3847	8548	8774	9606	10859	11052	11346	11653	12324	12983	15801	16558	17794	21199	21670	22127	22637	22654	24366	24411	24467	24486	24493	24524	24536	24676	24699	24756	24963	24994	25036	25148	25175	25227	25254	25405	25471	25556	25648	25655	25759	25813	25826	25899	25983	26097	26117	26366	26433	26627	26640	26671	26705	26727	26763	26768	26875	26945	
1337	1710	1932	2036	3159	4824	5107	5231	5552	6111	6267	6341	8410	8979	9022	9331	10456	11998	12345	13900	13954	14267	14835	16009	16598	16820	17833	17949	18235	18524	18957	19513	20048	20074	20341	21065	21467	21528	22908	23270	23394	23596	24105	24338	24426	24451	24522	24534	24570	24614	24669	24693	24776	24796	24854	24876	24926	24933	24958	25001	25005	25011	25278	25283	25287	25362	25397	25540	25559	25568	25661	25744	25770	25856	25875	25879	26085	26104	26173	26252	26273	26405	26424	26476	26564	26575	26619	26762	26879	26926	26938	
1468	2161	2357	2420	2546	2576	2789	3283	3390	3822	4698	4827	5140	5216	6124	6585	8631	9431	9741	10040	11439	12674	15926	16092	16923	17786	19064	20126	20146	20352	20593	20744	20903	22425	23347	23408	23804	24177	24399	24408	24458	24523	24551	24559	24565	24594	24634	24658	24785	24797	24865	24965	25080	25116	25145	25310	25398	25473	25474	25498	25551	25700	25703	25802	25863	25913	25952	26033	26035	26056	26140	26235	26279	26283	26319	26502	26570	26656	26781	26962	
962	2847	2874	4462	6639	8823	11709	14362	16242	16838	17590	17897	18361	21610	21708	24317	24377	24415	24619	24631	24688	24713	24736	24819	24869	24901	24932	24979	24996	25059	25099	25150	25179	25312	25354	25373	25386	25403	25431	25482	25505	25512	25717	25778	25803	25862	25985	26156	26198	26274	26298	26368	26529	26544	26673	26687	26786	26864	26944	26980	
77	484	994	1412	1443	1463	1707	2432	3135	4021	4092	4140	5320	5815	6501	6614	6632	6878	8447	10694	11323	11845	12138	14174	15737	15795	18178	18328	19282	19727	20895	21375	23606	24276	24393	24511	24550	24554	24558	24700	24778	24836	24861	24875	24895	24935	24977	24983	25095	25109	25122	25298	25313	25327	25346	25348	25416	25455	25468	25513	25520	25529	25635	25642	25695	25704	25773	26120	26155	26167	26181	26189	26202	26255	26267	26301	26315	26348	26386	26397	26500	26540	26541	26545	26598	26606	26675	26689	26741	26746	26755	26780	26832	
3706	4259	5313	6524	7452	8548	9969	14149	15709	15768	18169	21015	21939	22469	24610	24647	24670	24699	24709	24756	24917	25175	25486	25516	25556	25664	26118	26334	26380	26392	26542	26555	26640	26763	26921	26936	26945	26965	
195	285	847	980	1073	1360	1372	1535	2857	3562	7134	8226	8336	13345	15109	15502	15914	18299	19663	20218	21615	22290	23762	24303	24383	25050	25095	25374	25387	25480	25927	26262	26315	26369	26606	26655	26815	26890	26954	
1807	2200	3065	4318	4750	4863	5270	7047	7587	8942	10077	14680	14871	18467	18743	19206	21103	23238	24381	24457	24604	24822	24942	25335	25347	25359	25364	25388	25555	25624	25701	25902	25925	26280	26291	26355	26372	26410	26444	26497	26670	26710	26774	26833	26837	26866	26883	26892	26958	
2099	7228	10574	11602	12424	14642	16845	18436	21481	22228	22279	22479	24490	24502	24538	24566	24626	24642	24718	24799	25030	25090	25155	25167	25212	25230	25295	25319	25333	25357	25415	25426	25502	25512	25523	25604	25734	25737	25777	25835	25870	25908	25912	25931	26045	26102	26237	26352	26376	26385	26395	26430	26607	26648	26820	26895	26909	26959	
1154	1365	2176	2897	3319	3853	4252	5420	5469	8232	8836	9681	10963	12132	12171	13880	14066	15611	18026	18392	20772	24215	24292	24372	24387	24407	24625	24648	24669	24732	24737	24841	24872	24883	24900	24911	24976	24997	25066	25108	25114	25118	25120	25222	25278	25279	25332	25511	25594	25699	25727	25729	25798	25826	25914	26031	26052	26072	26288	26297	26321	26433	26482	26517	26591	26613	26642	26671	26723	26875	26964	26967	
319	652	1625	2332	3919	5159	5172	6367	7080	7376	7757	8416	8723	9038	9379	9533	9922	10127	10537	11858	13523	13945	14202	14452	15200	17937	19345	20048	24364	24439	24475	24595	24607	24615	24800	24823	24870	24929	24946	25024	25124	25126	25314	25338	25439	25507	25536	25541	25575	25623	25628	25689	25702	25739	25859	25951	25958	25989	25997	26142	26171	26204	26229	26364	26436	26509	26588	26595	26672	26848	26873	
5818	5985	6810	7381	7550	7855	8390	8723	9926	14193	14461	16026	16184	18210	19351	20437	24323	24359	24577	24702	24729	24731	24779	24787	24845	25112	25424	25490	25877	26011	26238	26271	26336	26562	26635	26756	26915	
154	1215	1783	5305	5796	6416	6527	6973	7087	8609	8728	9418	10966	11460	13081	13240	13937	15909	16674	17019	18153	19971	20587	20633	20925	21899	22399	24244	24307	24334	24352	24421	24468	24531	24588	24624	24656	24750	24815	24839	24855	24888	24893	24898	24939	25001	25106	25142	25174	25196	25225	25410	25422	25432	25503	25544	25621	25782	25796	25853	26008	26042	26135	26146	26174	26201	26208	26209	26218	26241	26276	26328	26341	26345	26393	26411	26486	26487	26610	26616	26721	26726	26798	26816	26827	26841	26955	26998	
3286	4288	4895	5103	6642	6894	7802	9267	11162	15387	15416	16315	17803	17877	18237	18980	19913	20946	20993	24490	24507	24566	24626	24718	24759	24945	25167	25191	25230	25319	25333	25367	25415	25523	25562	25604	25633	25774	25777	25794	25835	25847	26045	26324	26431	26648	26820	26904	26959	26969	
477	597	1553	2398	3328	3495	3558	4079	4102	4508	4954	7151	7884	8177	8373	8932	9747	10228	10724	11656	11919	14178	14182	15732	17272	17445	20595	20707	20747	21219	21431	21773	22457	23186	23605	23999	24305	24449	24474	24499	24610	24632	24644	24709	24737	24941	24953	25108	25123	25158	25299	25342	25353	25397	25430	25511	25550	25670	25725	25824	25876	25932	25948	25954	26028	26242	26297	26392	26402	26671	26796	26808	26859	
1431	2511	3900	4663	5157	5763	8367	8399	14456	14759	14794	15127	15449	16501	19933	20579	20995	21197	23795	23844	24449	24542	24594	24692	25007	25091	25262	25585	25952	26033	26106	26272	26361	26562	26602	26742	26747	26831	26971	
2331	3134	6678	7841	7851	8403	8405	10179	10252	10361	10720	15481	21599	22462	23935	24342	24365	24380	24424	24504	24605	24609	24691	24727	24733	24800	24830	24864	24969	24975	25023	25024	25033	25065	25115	25130	25138	25143	25188	25304	25438	25462	25514	25531	25571	25574	25616	25684	25874	25893	25924	25957	25974	25976	26018	26094	26161	26216	26236	26248	26265	26300	26450	26649	26672	26799	26873	26933	26996	
1317	1863	3555	4159	5439	5778	6326	6575	6668	7397	9844	11837	12240	13042	13282	14143	14392	14802	15000	15180	16373	16414	16765	17115	21434	22174	22374	24167	24303	24354	24383	24397	24432	24511	24550	24850	24906	24935	24961	25045	25095	25102	25348	25368	25431	25455	25480	25783	25862	25869	25894	25903	26120	26150	26155	26256	26262	26301	26315	26339	26348	26574	26655	26825	26890	26891	26980	26985	
1182	1423	1547	1806	1855	1943	2224	3114	5220	6621	7201	7679	8262	10533	11486	11991	13850	15647	15687	15935	16292	16722	17132	18247	19989	20196	21249	21488	22985	23578	24371	24396	24421	24487	24520	24650	24656	24750	24767	24768	24813	24815	24848	24888	24891	24893	24898	24909	24962	25106	25134	25142	25174	25203	25205	25225	25316	25410	25444	25454	25472	25591	25607	25726	25898	25930	25966	26001	26008	26048	26061	26071	26113	26166	26208	26218	26241	26276	26393	26411	26486	26487	26494	26630	26721	26814	26827	26970	26993	26998	
343	554	712	1167	2417	3793	6487	6763	7215	7556	8262	8331	8807	10145	11360	12642	12684	13430	14247	14887	15449	15757	16188	17364	18899	19308	19463	19667	21088	22085	24348	24350	24420	24458	24523	24591	24632	24663	24744	24791	24858	24896	24943	24968	24980	25067	25080	25271	25473	25551	25757	25795	25849	25867	25913	26015	26022	26035	26056	26087	26109	26195	26235	26252	26279	26319	26335	26337	26472	26570	26576	26602	26682	26749	26788	26828	26856	
1458	1582	1701	2414	2631	3899	4561	5703	8883	9303	9341	9572	11618	12280	13415	14191	18474	18488	18770	19043	19181	19266	19696	20013	20376	21382	22058	23256	23518	23808	24376	24400	24426	24515	24534	24547	24669	24716	24719	24766	24860	24873	24876	24883	24940	24952	24997	25121	25209	25223	25278	25279	25375	25411	25463	25546	25578	25601	25660	25728	25729	25781	25811	25836	25856	25864	25871	25872	25914	26072	26159	26199	26266	26321	26404	26408	26489	26591	26723	26752	26879	26928	26968	
540	2265	2337	2442	2782	3192	3370	3428	4077	4188	4284	4590	4742	7201	8784	10753	13204	13574	16227	16268	16302	16910	17769	18066	18509	19617	20436	20652	21559	21830	22227	23457	24344	24345	24365	24380	24530	24562	24585	24636	24680	24705	24707	24733	24786	24809	24864	24915	24969	24975	25002	25024	25076	25126	25304	25439	25488	25616	25641	25644	25684	25718	25751	25874	25888	25924	25935	25969	26018	26020	26051	26094	26100	26216	26219	26236	26265	26289	26310	26312	26342	26375	26436	26672	26691	26773	26934	
446	770	1421	2321	2644	2653	2861	3672	3829	4738	4905	6926	7002	7116	7456	8473	11033	11241	12460	13114	13971	14645	14986	15742	16423	17274	20518	20775	23761	24282	24340	24444	24494	24528	24728	24745	24802	24812	24843	24987	25069	25281	25313	25390	25705	25810	25845	26041	26139	26181	26284	26298	26332	26348	26449	26471	26500	26529	26718	26813	26862	26882	26939	
1866	3163	5294	7128	9871	11678	16059	22057	24286	24642	24746	24799	24992	25167	25219	25562	25777	25789	26114	26220	26430	26556	26607	
1804	2134	5392	5638	5814	7941	7942	8159	11078	11779	11927	15946	17182	19345	22738	22835	23156	24261	24484	24504	24581	24585	24678	24691	24800	24969	25024	25126	25188	25304	25527	25888	25955	25997	26018	26094	26161	26204	26236	26450	26667	26668	26672	26692	
234	2509	3331	3619	6856	7313	7395	7840	9635	12856	13624	15264	19204	19524	20648	22216	24377	24397	24492	24502	24537	24554	24631	24736	24741	24804	24869	24901	24923	24932	24996	25050	25099	25373	25374	25386	25482	25505	25512	25563	25717	25778	25783	25790	25985	26041	26198	26223	26298	26398	26445	26529	26544	26561	26687	26718	26785	26854	26864	26904	26927	26985	
52	1454	1465	1765	1968	4323	9329	11772	12036	13430	13484	14311	15059	15580	15588	15864	18559	18626	19158	20947	21043	21750	23356	24197	24485	24488	24658	24720	24837	24965	24980	25015	25145	25161	25176	25310	25428	25435	25479	25498	25828	25942	26033	26056	26194	26195	26245	26350	26351	26440	26472	26495	26557	26593	26715	26948	
100	787	1427	1816	3277	3443	4629	4845	4954	5492	5967	6757	8645	8757	9371	9896	10253	10647	11068	11859	13339	13513	13744	14270	15611	17823	19154	19245	20464	21184	21377	22209	22391	23254	24322	24407	24496	24536	24610	24644	24648	24709	24762	24770	24798	24828	24885	24953	24970	25100	25123	25158	25199	25248	25299	25303	25378	25405	25598	25606	25627	25674	25727	25824	25876	25954	25961	26118	26137	26297	26309	26334	26392	26640	26671	26796	26808	26847	26859	26921	26965	26977	26989	
203	1234	1455	1801	2142	2190	3271	3943	3987	4736	5660	6372	7949	9077	10075	10213	10222	12769	12944	13477	14069	14527	14903	15669	16657	17429	18143	18653	19391	20716	21159	21619	23497	23719	24415	24433	24438	24457	24472	24519	24612	24619	24649	24697	24712	24739	24822	24879	24914	24973	25059	25226	25252	25261	25285	25288	25339	25388	25499	25524	25816	25837	26362	26455	26535	26597	26669	26774	26809	26818	26860	26885	26950	
1718	2618	3187	5197	6075	7934	8781	9209	11702	14689	14758	14934	17988	21640	21930	24152	24192	24336	24434	24579	24638	24753	24805	24825	24877	24917	24927	24937	25007	25111	25229	25243	25247	25299	25378	25725	25730	25815	25824	25833	25920	25934	25979	26096	26230	26272	26363	26512	26646	26800	26808	26936	26965	
550	2858	3465	3904	4623	4629	5935	8024	8982	12083	13443	13814	15872	18327	19949	21660	22004	23496	23610	23869	24542	24561	24692	24877	24882	24884	25007	25151	25262	25435	25474	25867	25901	25956	26140	26191	26272	26279	26350	26382	26407	26440	26562	26570	26742	26747	26778	26800	26831	26935	26971	26986	
1290	1774	1975	2203	2528	3181	3288	3666	5929	6241	6317	6583	6759	7552	7818	9580	9965	10307	11758	11765	11992	12553	12913	13428	13716	14027	14735	15039	15721	16548	17112	17259	17803	18711	18838	22392	22983	24377	24415	24519	24619	24633	24673	24739	24796	24804	24849	24878	24901	24933	25059	25081	25193	25265	25288	25341	25484	25505	25599	25790	25816	25827	25840	25990	26099	26151	26215	26221	26362	26368	26398	26445	26455	26459	26597	26608	26665	26673	26677	26687	26704	26812	26834	26860	26885	26927	
515	1216	1372	1572	1591	4367	4783	5607	5850	6147	7718	8351	9786	10029	11428	12082	12298	12429	13993	16336	17429	17594	17744	18351	20067	20369	21641	22892	22978	23086	23118	24245	24319	24327	24338	24385	24417	24588	24633	24673	24693	24768	24796	24807	24893	24897	24926	25001	25013	25035	25119	25142	25180	25181	25184	25196	25316	25341	25356	25446	25509	25567	25580	25668	25714	25741	25748	25775	25787	25819	25889	25953	25988	26007	26069	26081	26091	26213	26241	26268	26411	26424	26477	26563	26722	26843	26844	26926	26927	
31	157	3176	3677	3808	4164	4398	5894	7213	8377	9377	10086	12331	12410	13045	13425	13643	16883	18259	20221	20301	23516	23784	24303	24354	24379	24383	24393	24521	24582	24606	24616	24848	24923	24935	24983	25027	25273	25366	25368	25416	25444	25455	25558	25642	25646	25786	25792	25869	26055	26202	26239	26262	26301	26315	26510	26580	26606	26630	26655	26694	26738	26890	
210	261	1376	1830	2149	2251	2302	2814	4930	6008	6187	7558	8223	8904	9697	9875	11225	11858	13330	13589	13859	14296	14446	14798	19202	19964	21218	21806	23490	24369	24545	24583	24615	24623	24653	24672	24677	24844	24950	25037	25038	25044	25159	25173	25178	25182	25427	25441	25518	25538	25541	25596	25742	25754	25755	25829	25841	25859	25860	26016	26121	26135	26240	26247	26308	26462	26466	26488	26492	26521	26596	26729	26949	26990	26992	
1377	1960	2174	3763	4522	6711	7804	10849	11377	14526	15502	17085	17748	17886	21196	21691	21961	21997	22182	23781	24377	24383	24492	24497	24502	24631	24688	24701	24804	24819	24901	24996	25150	25179	25312	25331	25374	25431	25477	25505	25717	25790	25803	25818	25894	25985	26041	26198	26223	26227	26369	26371	26399	26420	26673	26711	26718	26785	26904	26927	26980	
155	910	1144	2294	3158	7196	7594	9813	10220	10667	12065	13679	14128	15724	20219	20462	20949	21340	22864	23532	24488	24561	24634	24965	25091	25156	25176	25249	25310	25421	25435	25679	25749	25831	25867	25873	25883	26033	26112	26258	26350	26354	26361	26440	26715	26986	
251	1120	2779	3107	7307	7820	8064	9404	10314	10908	12913	14540	15260	16134	17493	18036	18345	19376	20733	22314	23527	24437	24505	24592	24640	24763	24822	24835	24840	24857	24972	25003	25014	25041	25103	25127	25317	25335	25552	25554	25592	25706	25812	25965	26009	26153	26163	26280	26322	26387	26444	26458	26480	26515	26625	26638	26645	26647	26690	26735	26740	26823	26852	26865	26874	26877	26930	
731	1235	1426	7334	7589	8027	9460	11302	13098	15144	17464	18612	18825	18990	19765	23335	24074	24253	24308	24728	24769	24801	24812	24816	25069	25168	25208	25213	25257	25318	25448	25481	25501	25526	25651	25654	25675	25839	25900	25960	26026	26331	26367	26427	26434	26471	26534	26571	26653	26720	26743	26957	
838	2121	3349	4053	4368	6246	8062	8354	11196	15269	17503	19625	20009	21587	23056	24843	25096	25168	25453	25584	25637	26088	26127	26286	26386	26479	26558	26598	26720	
296	680	3821	3871	4547	4960	5389	5697	6591	6990	7601	7690	7859	7952	8555	8918	9611	10019	11262	11460	12154	12202	12328	13359	13747	13781	15209	15256	16044	16104	16515	18018	18504	19210	19589	19822	22313	22915	23192	24423	24451	24473	24508	24575	24697	24796	24807	24811	24933	24958	24960	24978	24981	24989	25117	25162	25317	25356	25450	25463	25487	25515	25559	25586	25746	25748	25772	25856	25858	26085	26133	26199	26275	26306	26405	26563	26564	26587	26624	26766	26826	26852	26870	26926	26940	26942	26968	
38	306	526	2687	2698	3865	8742	8980	8985	9083	11554	11637	11772	11998	12023	12686	13646	13738	14472	15598	16367	18192	18738	19684	20117	20695	21127	21842	22104	22623	23272	23312	24662	24717	24755	24968	25031	25152	25620	25708	25901	25945	25952	26043	26050	26060	26108	26279	26407	26452	26728	26828	26831	26889	
93	391	873	1672	1889	2577	2906	3938	4722	4886	5268	5459	6506	7634	7920	8118	9168	10139	11563	11706	12474	12576	13551	13643	14877	15783	16926	17044	17218	17492	17573	17848	17859	18002	18066	19062	19223	19753	19952	20249	20942	21528	22960	23600	24049	24354	24385	24397	24398	24452	24550	24573	24582	24626	24698	24741	24819	24848	24923	25006	25027	25035	25082	25136	25139	25327	25348	25373	25416	25444	25446	25523	25642	25646	25668	25688	25783	25786	25790	25818	25819	25843	25869	25999	26063	26081	26150	26218	26223	26241	26262	26292	26359	26399	26487	26526	26544	26574	26610	26738	26834	26891	26974	26985	
325	1409	5516	5845	6586	8826	9779	10339	10810	12343	13541	14253	17707	17732	18678	20090	21745	23986	24302	24392	24480	24645	24792	25016	25141	25209	25263	25385	25766	25807	25911	26057	26095	26158	26163	26307	26311	26378	26448	26458	26504	26524	26553	26645	26647	26681	26953	26981	
1013	1323	1686	1750	1792	2124	4340	4504	5280	6233	6326	8316	11366	12753	16594	16615	17604	19684	21261	21641	21704	23034	24317	24331	24444	24492	24619	24843	24878	25099	25215	25312	25431	25717	25778	25985	26101	26139	26198	26274	26284	26298	26529	26608	26659	26687	26718	26862	26864	
1710	2333	2849	5046	5625	6279	7031	9292	10149	10158	10524	11146	11589	13071	13236	13281	14503	15129	15592	15595	15794	16001	17825	18338	18914	19302	19885	21023	21844	23232	23681	24313	24352	24373	24385	24436	24446	24455	24468	24552	24646	24680	24707	24794	24855	24893	25142	25180	25187	25203	25210	25264	25404	25432	25439	25441	25631	25686	25697	25799	25823	25829	25879	25935	25938	26025	26066	26197	26212	26233	26251	26474	26551	26685	26696	26702	26798	26840	26884	26932	
2764	3005	3043	3451	4874	5283	6941	7211	8691	9742	9815	11172	13104	13666	16664	17333	17437	19515	21837	22743	24351	24360	24426	24515	24570	24600	24687	24777	24860	24912	25216	25260	25375	25394	25461	25508	25525	25539	25542	25601	25649	25676	25723	25728	25763	25836	25864	25865	25872	26164	26273	26519	26628	26708	26713	26733	26851	
481	653	687	1390	2367	2761	2899	2931	7213	9601	9782	9928	9981	10604	11361	12134	12153	12566	13099	14753	14967	15569	16394	16740	17643	17798	21139	21345	21678	24220	24306	24318	24319	24324	24332	24360	24413	24418	24425	24479	24590	24599	24986	24990	25088	25090	25101	25131	25185	25186	25216	25235	25256	25277	25372	25539	25578	25636	25638	25649	25720	25765	25782	25843	25872	25966	25988	26017	26019	26154	26164	26249	26264	26290	26393	26401	26408	26468	26494	26568	26699	26708	26739	26767	26804	26817	26901	
368	583	2608	2672	2967	3639	4738	5614	5633	5815	6742	7104	7359	7582	9408	9473	9540	11179	12451	13313	17743	18506	20072	20332	21791	22354	22518	22822	24331	24444	24494	24500	24528	24802	24843	24861	24987	25050	25069	25312	25431	25437	25529	25584	25665	25717	25862	26024	26041	26181	26211	26267	26286	26332	26348	26386	26465	26471	26500	26541	26558	26561	26614	26718	26720	26786	26801	26854	26861	26882	26980	
162	961	1313	1332	1413	2590	3766	6127	6889	7387	7587	7673	7994	8246	8822	9042	9227	9443	9550	10627	10756	11340	11588	13772	14651	15540	16087	16334	16928	17199	17558	17780	18443	19097	19870	20190	20791	21606	21933	23125	24293	24309	24338	24423	24460	24473	24519	24592	24600	24633	24697	24719	24814	24857	24876	24897	24931	24933	24989	24990	25005	25043	25132	25341	25461	25485	25499	25528	25539	25567	25647	25649	25693	25746	25772	25775	25872	25875	25988	25990	26019	26129	26151	26264	26273	26275	26358	26408	26424	26468	26478	26503	26519	26676	26704	26736	26885	26968	
440	768	1325	2977	3666	3837	4355	5077	5914	7943	8287	9028	9881	10214	10288	10545	10666	10788	11349	12438	12613	13009	13785	14165	16213	16375	16529	16873	17072	17115	17560	18882	19101	20469	22430	22535	22675	23155	23442	23746	24317	24370	24377	24415	24519	24633	24673	24681	24807	24981	25043	25059	25099	25132	25171	25252	25265	25266	25324	25339	25341	25505	25515	25540	25567	25586	25609	25625	25690	25732	25790	25803	25827	25953	25990	26004	26014	26047	26074	26099	26101	26133	26139	26147	26151	26156	26362	26398	26410	26459	26513	26586	26665	26673	26674	26687	26704	26785	26809	26812	26826	26931	
336	468	1360	4923	4989	5545	6281	8861	10206	12119	13847	15552	16557	18868	20932	21378	22365	22481	24339	24548	24586	24714	24746	24826	25058	25060	25093	25255	25357	25420	25502	25583	25736	25825	25936	25939	25941	25959	26078	26102	26143	26185	26220	26257	26305	26430	26552	26623	26846	26894	
380	695	2846	3399	3729	3779	3940	5692	5864	7497	7551	8607	8834	9705	10716	11042	11484	11682	11769	11843	12002	12438	13038	13462	13680	14066	15554	15859	16818	18324	18368	20325	21040	22166	23287	24445	24576	24747	24782	24953	25100	25158	25247	25272	25294	25303	25328	25342	25369	25521	25543	25550	25620	25674	25824	25922	25944	25948	25981	26134	26152	26259	26316	26325	26381	26394	26405	26470	26476	26493	26518	26584	26624	26633	26852	26865	26889	26940	
408	1344	2525	3319	3589	4046	4153	4275	4550	4947	4998	5931	6286	9036	10430	10789	12567	12648	13223	13497	13510	13883	13963	14223	15816	16859	17445	19655	20303	20742	20782	21086	21943	24313	24372	24387	24388	24443	24482	24545	24602	24625	24765	24900	24946	24950	25037	25038	25056	25064	25114	25135	25147	25172	25178	25237	25238	25441	25449	25489	25507	25538	25628	25639	25697	25753	25754	25755	25761	25776	25798	25829	25841	25859	25895	25905	25951	26005	26034	26067	26121	26136	26240	26285	26428	26532	26582	26642	26679	26792	26795	26887	26949	26983	26992	
359	376	440	649	927	1134	2519	2794	4342	4522	5511	6320	6444	6518	6605	7724	8019	8040	8413	8868	9360	9862	11124	11579	13133	13552	14168	17628	17955	19056	20089	20109	21997	22519	23065	23471	23716	24354	24385	24398	24432	24487	24511	24768	24771	24793	24817	24848	24983	25045	25051	25075	25082	25129	25139	25273	25315	25320	25327	25348	25366	25392	25444	25642	25667	25719	25747	25819	25896	25938	25940	25999	26202	26218	26224	26253	26301	26487	26520	26527	26683	26685	26721	26726	
906	1119	4191	4199	5660	5993	6127	8807	9236	9927	10015	11115	11195	13174	13726	14800	14811	15640	15918	16676	17012	19148	19277	21203	21905	24181	24325	24374	24447	24506	24589	24621	24652	24704	24717	24818	25026	25128	25291	25347	25364	25445	25457	25545	25624	25962	25965	26280	26426	26432	26438	26452	26454	26497	26690	26735	26737	26769	26803	26837	26870	26883	26892	26941	26952	
2505	2738	5067	6572	7148	7744	8027	8186	10296	11185	13154	14658	14774	15090	16065	16915	17708	18477	18737	18787	19739	21113	21204	22529	24227	24303	24354	24383	24398	24432	24511	24529	24550	24582	24606	24616	24850	24861	24906	24923	24935	24983	25027	25095	25139	25273	25274	25327	25331	25346	25348	25354	25366	25387	25416	25431	25455	25456	25480	25610	25629	25635	25642	25646	25695	25786	25792	25869	25896	26063	26150	26155	26181	26256	26301	26359	26527	26544	26574	26606	26771	26825	26832	26890	26891	26980	26985	
667	1496	5618	6328	6439	10641	10941	13113	13115	15117	16143	16330	17097	17463	17499	17905	17993	18949	18982	19555	21064	22334	24344	24353	24364	24405	24549	24571	24585	24595	24751	24783	24800	24868	24870	24929	24988	25002	25056	25112	25173	25207	25234	25304	25439	25597	25623	25644	25686	25784	25888	25909	25989	26018	26100	26142	26204	26219	26364	26588	26595	26672	26691	26724	26754	26794	26848	26873	26932	26934	
1122	1821	2658	2681	2958	4301	5129	6946	9707	9975	10897	10993	11631	14038	15151	16484	18200	23877	23933	24433	24516	24600	24649	24695	24714	24857	24916	25085	25163	25259	25285	25361	25573	25933	26044	26078	26119	26377	26463	26700	26845	26950	26991	
1179	3345	3978	6182	7130	7839	9070	9805	10080	10099	10257	11149	12450	12807	13875	14271	16102	16324	17217	17514	17547	17705	17959	21200	22175	24229	24303	24398	24492	24497	24537	24582	24606	24631	24643	24671	24688	24694	24701	24819	24861	24906	24935	24961	24996	25095	25102	25179	25312	25331	25348	25403	25431	25456	25610	25783	25792	26150	26239	26371	26548	26554	26574	26606	26718	26786	26825	26954	26980	
612	1022	1228	1877	4743	4808	5696	9336	9840	12402	12964	12984	14381	14680	14817	15330	16782	17650	20463	21352	21865	21905	22655	22705	22892	23252	23498	24317	24374	24612	24679	24681	24874	24921	25086	25171	25265	25266	25339	25364	25457	25613	25827	25837	26000	26047	26099	26101	26115	26139	26147	26221	26282	26410	26418	26439	26441	26449	26497	26586	26608	26674	26701	26730	26777	26862	26885	26892	26931	
1565	2172	2365	5360	5890	6521	6808	7767	12166	13191	14443	14614	15467	15645	17499	17820	18314	18867	19893	20897	24336	24349	24359	24559	24569	24674	24692	24738	24775	24779	24859	24884	24927	25018	25047	25229	25243	25262	25329	25389	25476	25478	25496	25598	25664	25730	25815	25876	25877	25920	25958	26205	26230	26242	26333	26336	26340	26363	26572	26643	26807	26848	26856	
1520	3176	3951	5748	5936	6572	7979	9007	9226	10395	11213	11706	11980	12082	13547	13779	14466	15573	16385	16802	17195	17572	17727	18787	20156	23480	23516	24452	24502	24507	24510	24566	24573	24617	24626	24694	24718	24749	24846	24891	24945	24948	25025	25071	25101	25136	25275	25311	25333	25415	25497	25604	25633	25794	25818	25861	25931	25950	26003	26045	26141	26187	26209	26222	26237	26302	26388	26395	26399	26447	26473	26719	26783	26868	26904	26914	26944	26974	
640	1871	2847	3188	4185	5804	5876	6639	7072	11550	12376	13067	13992	14928	15540	16219	16284	16724	17030	17229	18081	18129	18223	18685	18687	21695	23351	23596	23753	24154	24377	24397	24415	24444	24494	24497	24502	24513	24554	24619	24703	24736	24745	24804	24901	25059	25119	25181	25193	25312	25324	25331	25354	25408	25416	25434	25482	25505	25790	25803	25862	26047	26063	26081	26101	26274	26298	26420	26500	26529	26541	26561	26573	26574	26597	26604	26663	26674	26687	26711	26854	26980	26985	
273	454	988	2475	3669	4146	4645	4659	4931	5531	7392	8766	8799	8958	11122	13300	14073	16394	18017	18093	21953	22437	23636	23662	24357	24372	24462	24470	24478	24482	24625	24722	24872	24902	25114	25238	25244	25399	25402	25443	25537	25639	25645	25699	25745	25752	25754	25779	25798	25895	25918	26005	26031	26117	26308	26428	26457	26517	26627	26679	26881	26888	26964	26983	
873	1296	1788	1999	2808	4704	5315	5708	6734	7706	11071	11101	11211	15163	15266	15877	17032	18001	18089	18149	18196	18472	20155	20218	21411	21674	22011	24354	24497	24513	24550	24554	24582	24588	24616	24622	24698	24703	24736	24741	24804	24849	24850	24923	24996	25006	25084	25095	25179	25273	25274	25327	25331	25354	25366	25416	25431	25434	25446	25456	25482	25563	25610	25642	25695	25704	25786	25803	25861	25862	25889	25985	26041	26063	26081	26150	26198	26223	26253	26262	26268	26398	26526	26541	26544	26574	26604	26606	26621	26718	26771	26864	26944	26974	26980	26985	
417	833	2087	3116	3580	5339	5719	6541	6576	7853	9497	10180	10728	10930	11381	11984	12260	12360	12454	12515	15001	15382	15852	16007	16283	17034	17230	17281	17682	17952	18223	19734	20265	20430	21115	22204	22429	22633	24104	24110	24175	24361	24431	24481	24494	24769	24816	24847	24886	24921	24987	25137	25208	25213	25271	25276	25324	25390	25458	25479	25481	25526	25643	25651	25657	25675	25820	25822	25845	25900	26038	26047	26077	26089	26115	26250	26332	26423	26434	26513	26534	26674	26730	26772	26876	26939	26994	
5198	8000	8523	8928	9271	9652	9775	17729	19188	20093	22007	24181	24429	24603	24782	25014	25092	25121	25141	25224	25263	25272	25369	25385	25510	25570	25698	25766	26158	26307	26311	26378	26379	26458	26505	26553	26681	26806	
867	1626	1640	3027	6383	6736	7308	8406	11836	13885	14870	16565	18875	19300	20876	21374	21837	21893	22446	23253	23277	23628	24412	24440	24510	24557	24560	24590	24641	24664	24749	24759	24826	24846	24871	24928	24931	24948	25058	25090	25186	25221	25250	25255	25256	25319	25367	25465	25532	25583	25633	25638	25640	25734	26129	26141	26154	26164	26237	26305	26324	26395	26430	26447	26567	26577	26618	26654	26695	26698	26767	26821	26858	26898	
1401	2974	3285	4340	5398	9223	12856	13109	14544	15440	15635	16375	18638	18750	19003	24469	24558	24778	24843	25137	25168	25194	25298	25437	25529	25584	25637	25712	25721	25978	26088	26127	26181	26267	26286	26323	26348	26386	26598	26743	26861	26882	
1135	1713	3687	3951	6335	7762	7999	11031	12577	13461	14230	14352	15725	17675	17816	18247	19261	20353	21630	22228	22639	22905	24059	24306	24360	24413	24479	24557	24641	24664	24772	24871	24928	25131	25186	25221	25372	25565	25638	25678	26017	26130	26154	26164	26447	26503	26530	26628	26699	26733	26739	26858	26947	
3359	4520	7574	13482	14143	19309	19596	21272	22414	22787	23026	24538	24642	24718	24746	24846	24992	25040	25071	25191	25230	25343	25562	25569	25680	25777	25870	26058	26183	26220	26516	26607	26648	26820	26909	26969	
103	584	887	3528	4126	4157	5302	5627	6694	8054	8851	9144	10483	12569	12979	14367	14609	15936	16624	17057	18812	19785	20015	20172	20946	21349	21350	22014	24013	24181	24381	24437	24438	24473	24592	24604	24637	24689	24695	24734	24835	24838	24840	24853	24972	24978	25041	25132	25308	25317	25359	25388	25396	25524	25528	25555	25592	25672	25701	25706	25804	25806	25827	25837	25846	25925	25937	25991	25996	26009	26377	26387	26480	26497	26515	26625	26638	26664	26669	26690	26735	26774	26838	26852	26958	26995	
1896	3675	4336	4916	11320	11776	12608	12707	13163	13708	22513	22756	22843	23044	24310	24496	24536	24610	24644	24670	24709	24798	24808	24825	24994	25158	25248	25353	25511	25561	25614	25674	25730	25824	25868	25920	26028	26097	26118	26137	26297	26374	26380	26409	26422	26481	26555	26763	26921	26965	26989	
35	74	1995	2791	2833	3241	3372	4200	4667	4735	5693	6798	7525	8010	8742	9156	9261	9600	9783	10042	10721	10739	11225	12477	13517	13853	15063	15165	15178	15458	16145	16264	17263	17382	18793	19433	19644	19837	20734	21080	21421	21739	22749	23218	23887	24305	24373	24387	24388	24409	24436	24499	24559	24607	24651	24732	24789	24811	24828	24900	24937	24941	24970	25046	25064	25108	25123	25147	25169	25178	25303	25397	25441	25614	25686	25730	25753	25780	25829	26086	26104	26172	26233	26240	26246	26309	26314	26475	26490	26619	26749	26924	26978	
1851	2590	2844	3071	3734	3741	4506	4639	4657	5431	5800	6672	7069	7749	7816	8381	9420	9738	9811	10653	11279	12199	12668	13640	17531	18082	19120	19283	19916	20907	22524	23581	24207	24366	24407	24534	24536	24584	24638	24648	24669	24737	24828	24841	24872	24907	24911	24949	24953	24976	24998	25108	25118	25146	25147	25158	25199	25222	25248	25299	25332	25355	25430	25511	25594	25600	25614	25674	25727	25752	25798	25821	25905	25932	25961	25973	25977	26005	26072	26097	26231	26288	26297	26402	26481	26482	26590	26640	26642	26679	26847	26875	26945	26964	26965	
482	576	1712	1767	2240	3621	5333	5602	5646	6431	7832	8937	9033	10315	11040	11735	12447	13595	17282	18212	18345	19141	19548	19949	22332	22926	24471	24587	24589	24597	24598	24608	24662	24913	25026	25429	25708	25756	25926	25962	26043	26108	26316	26344	26426	26438	26737	26782	26828	
915	2800	4090	5393	7266	7694	8267	10059	12147	12417	12995	14150	15136	18153	18838	18911	20931	23895	24301	24362	24393	24419	24432	24521	24550	24606	24793	24817	24850	25045	25075	25129	25368	25635	25646	25666	25683	25771	25786	25817	25940	26055	26093	26120	26155	26202	26301	26416	26485	26592	26694	26753	26855	26913	
1089	1108	3440	4173	4400	7208	9155	9442	10646	11222	12367	12484	12907	13728	15147	16198	16205	16746	16813	18123	18150	18564	18855	19030	19513	19766	19959	21737	22704	23445	23521	23732	23877	24445	24640	24734	24792	25014	25127	25141	25233	25263	25272	25294	25521	25804	25981	26079	26132	26163	26259	26307	26405	26458	26624	26625	26638	26645	26647	26760	26823	26865	26874	
636	687	1147	1464	2660	2808	3538	4540	6201	6537	10998	13566	13931	15444	15873	16222	16388	18095	18244	19301	19971	20863	20877	24339	24544	24548	24617	24724	24749	24806	25058	25133	25193	25235	25256	25259	25391	25419	25420	25465	25484	25502	25523	25577	25583	25636	25640	25775	25818	25825	25906	25939	26078	26102	26123	26145	26185	26237	26257	26327	26352	26385	26395	26547	26552	26618	26654	26677	26751	26783	26817	26821	26846	26914	
366	1195	1521	1806	2054	3192	5009	5308	5386	6250	7886	10563	12475	14150	14827	14915	14976	15920	16520	16603	17956	17987	18194	19219	20559	20606	22049	22180	22587	23276	23651	24146	24368	24446	24501	24630	24653	24707	24855	24887	24894	24915	24977	24984	25052	25065	25075	25187	25197	25210	25264	25392	25439	25488	25685	25742	25797	25930	26020	26051	26100	26142	26197	26217	26289	26294	26312	26342	26474	26520	26617	26696	26702	26721	26773	26810	26923	
459	833	966	3272	3644	3860	4016	5104	5193	5823	6156	9701	10224	10422	10658	10719	10804	10840	11172	12569	13981	14360	14505	14630	14643	14662	15023	15873	16614	18623	19114	20856	20911	21734	23020	23442	23765	24317	24319	24415	24460	24619	24673	24739	24932	24936	24973	25081	25132	25181	25193	25226	25266	25288	25341	25419	25499	25563	25573	25599	25772	25775	25790	25803	25816	25827	25837	25990	26014	26074	26099	26128	26129	26133	26156	26215	26223	26358	26368	26445	26459	26522	26597	26608	26623	26665	26673	26677	26687	26700	26785	26812	26834	26927	
573	977	2736	3195	4921	5560	6105	7353	8421	10638	10833	11309	11889	12314	14474	19704	21186	22024	22510	22725	24463	24471	24596	24604	24734	24840	24919	24942	25003	25113	25233	25246	25317	25335	25359	25418	25555	25706	25804	25812	25852	25925	25937	25965	25972	26079	26193	26370	26372	26387	26444	26480	26638	26690	26735	26740	26823	26836	26852	26869	26874	26922	
709	821	924	3485	6518	6804	7415	7723	8297	8875	9249	10724	10872	11619	12434	13321	14107	14898	15070	15762	16099	17618	18423	18827	20936	21724	21921	23729	24366	24407	24478	24493	24536	24610	24644	24648	24667	24699	24828	24841	24873	24911	24953	24976	24998	25108	25118	25146	25147	25158	25199	25211	25353	25409	25443	25504	25674	25727	25744	25752	25759	25882	25891	25905	25919	25973	25977	26052	26097	26117	26118	26297	26309	26392	26402	26409	26481	26482	26517	26591	26640	26671	26705	26796	26847	26921	26965	
721	1914	1954	2885	3322	4816	5031	5077	5363	5842	6406	8788	9492	9611	9659	10217	10672	10764	10860	11058	11356	11857	12879	13871	14493	16345	16397	18403	20682	20810	21587	23660	24327	24389	24417	24420	24513	24591	24593	24744	24858	24889	24943	25180	25184	25356	25434	25568	25586	25741	25748	25795	25820	25845	25849	25890	25915	26015	26039	26056	26147	26283	26320	26477	26576	26714	26762	
304	680	3951	4320	5924	6141	6627	7770	8469	9721	9953	10663	11141	12679	13052	14395	14502	14967	15528	16499	16712	17710	17821	19860	20704	20856	21067	21728	21931	22041	22395	22458	22942	23101	23149	23520	23574	24302	24309	24534	24575	24640	24669	24747	24748	24792	24811	24835	24854	24857	24958	24978	24981	25003	25005	25132	25223	25296	25317	25369	25450	25487	25554	25661	25846	25856	25981	25996	26076	26085	26266	26273	26275	26307	26322	26404	26405	26519	26564	26624	26676	26736	26766	26836	26897	26968	26995	26997	
177	1243	3116	4416	4955	5382	6826	9483	12939	13383	14298	15485	17412	19667	21415	21867	22789	23083	24315	24375	24503	24597	24598	24621	24652	24790	24985	25149	25301	25302	25345	25425	25545	25762	25850	25866	26050	26060	26438	26451	26566	26701	26744	26769	26803	26839	26984	
399	561	891	7994	8671	10727	10935	14197	15347	15810	17720	18922	19408	20077	22979	23796	23942	24325	24375	24381	24447	24596	24721	24853	24899	25086	25183	25339	25364	25483	25517	26040	26082	26291	26355	26418	26432	26438	26439	26497	26644	26797	26803	26860	26871	
266	302	954	1718	1831	2973	3355	4115	4298	4777	5755	5859	6052	7320	8083	8280	8516	9157	9308	10123	10125	10310	10439	11115	12451	14164	14561	15501	16166	16391	18802	18847	19409	20357	21020	22681	23809	24151	24361	24370	24374	24420	24431	24456	24461	24481	24591	24608	24627	24744	24769	24797	24874	24886	24889	24896	24899	24921	24968	25086	25128	25267	25291	25300	25407	25469	25483	25669	25675	25886	25945	25962	26000	26043	26056	26082	26087	26147	26426	26434	26439	26576	26622	26701	26717	26931	26994	
770	899	1179	1931	2264	2432	3801	4637	8654	9243	9311	9540	10707	11280	12566	12814	12826	13957	14751	18346	18444	18499	19725	20307	21652	22931	23129	23624	24004	24107	24452	24497	24502	24550	24566	24573	24626	24688	24923	24961	25006	25040	25071	25102	25136	25150	25331	25366	25373	25374	25416	25482	25610	25646	25683	25726	25783	25792	25818	25861	25869	26227	26239	26262	26399	26501	26574	26606	26655	26657	26663	26738	26904	26944	26959	26985	
336	2163	3270	13498	15823	18302	18875	19087	21457	22957	24299	24510	24514	24664	24758	24759	24827	24892	24924	24948	24957	25101	25292	25380	25400	25532	25814	26222	26232	26290	26360	26376	26431	26446	26473	26530	26577	26641	26802	26903	
317	458	604	1980	2782	3113	3405	3746	4575	4731	5498	6450	7226	7942	8890	10937	11449	12275	14424	15467	17011	17753	18949	18953	19091	19850	20453	20530	21917	22072	22590	22924	24007	24349	24439	24475	24545	24607	24783	24789	24946	25054	25056	25111	25140	25207	25340	25389	25449	25476	25507	25575	25588	25598	25628	25859	25951	25989	26054	26171	26172	26176	26277	26303	26310	26436	26461	26595	26765	26775	26794	26848	26880	
1203	3423	3864	4819	6264	6624	6961	7605	7623	9300	10318	10857	11192	11922	12646	13313	14352	14691	14911	15137	15558	16607	16810	17935	18074	18127	18451	18737	19504	21314	22273	22687	23728	24138	24319	24502	24544	24566	24573	24622	24626	24633	24698	24713	24736	24739	24741	24804	24951	24986	24996	25071	25179	25185	25331	25348	25416	25431	25434	25446	25505	25523	25580	25625	25668	25732	25746	25803	25818	25819	25830	25840	25889	25985	25999	26063	26074	26156	26268	26270	26292	26368	26398	26445	26526	26604	26673	26683	26687	26709	26785	26817	26834	26904	26944	
736	873	885	1554	1648	1964	2111	2659	4958	5170	5371	7060	7998	8578	10412	12361	12748	13536	13666	13907	13908	14507	15326	15536	15890	16140	16747	17974	18328	19094	19673	21038	21238	22962	23050	23980	24389	24422	24459	24498	24528	24535	24558	24564	24618	24696	24723	24786	24795	24956	25034	25076	25084	25206	25290	25327	25414	25434	25618	25629	25635	25822	25849	26020	26038	26039	26250	26267	26289	26295	26320	26330	26386	26412	26415	26511	26579	26611	26621	26636	26685	26689	26755	26788	26891	26951	26975	
238	2391	5678	5863	6462	8987	9166	9246	10537	12260	13724	14282	14425	14652	14915	17649	17666	18311	21416	22192	22311	24329	24401	24408	24498	24564	24658	24984	25080	25160	25161	25164	25310	25370	25398	25421	25428	25466	25547	25579	25751	25820	25822	25828	25848	25849	25863	25986	26022	26188	26194	26235	26245	26258	26330	26389	26442	26502	26557	26565	26570	26593	26637	26748	26781	26962	
409	1345	1691	2641	3862	4062	4218	4447	5813	6644	6870	8341	10364	15002	16681	17084	18144	18999	19633	21818	21931	22030	22210	22941	23368	24375	24427	24447	24456	24481	24503	24597	24679	24847	24852	24921	24985	25301	25322	25345	25407	25452	25457	25469	25483	25545	25560	25654	25762	25850	25866	25994	26010	26050	26115	26344	26435	26451	26543	26644	26701	26717	26744	26769	26797	26824	26892	26941	26976	
1010	1506	1568	3106	3483	3555	5771	8281	9217	10061	14546	15972	16601	17104	17817	18083	19197	20960	22027	22107	24362	24368	24379	24386	24771	24817	24848	24850	24910	25021	25045	25051	25055	25075	25129	25320	25392	25436	25642	25666	25667	25771	25817	25938	26093	26155	26202	26281	26294	26301	26365	26416	26485	26520	26620	26694	26753	26855	26907	
2240	6636	7132	7171	7832	15093	22731	23525	24249	24323	24363	24449	24569	24702	24805	24808	24825	24859	24917	25047	25140	25242	25269	25329	25476	25664	25851	25877	25887	25979	26096	26333	26336	26380	26646	26775	26778	26805	26807	
1441	3888	4532	4816	10782	10815	11745	11874	13067	13731	14451	14504	14532	15604	15807	18085	18478	18524	19356	21115	21224	21238	22627	23714	24317	24340	24444	24481	24528	24812	24816	24843	24987	25069	25099	25168	25171	25213	25276	25313	25324	25371	25408	25613	25643	25732	25810	25845	26047	26101	26198	26284	26298	26332	26384	26423	26500	26529	26546	26573	26583	26622	26659	26854	26862	26864	26871	26931	
2952	7090	8009	8189	9018	11900	12149	13090	14272	15020	17089	23158	23868	24359	24477	24702	24859	24927	24993	25047	25083	25243	25262	25496	25877	26011	26214	26263	26326	26336	26340	26650	26756	26776	26778	
4	1988	2611	2903	2918	3882	5508	6274	7134	7373	8695	9645	9737	12384	13031	14340	14481	15039	15056	15810	17350	17900	18941	19167	21273	21422	24346	24415	24433	24438	24472	24489	24519	24612	24619	24633	24637	24649	24681	24697	24712	24822	24853	24973	24981	25043	25059	25132	25171	25252	25285	25339	25388	26099	26215	26221	26269	26362	26410	26418	26459	26665	26669	26809	26885	26950	26995	
40	1308	3656	4280	4516	8295	9574	9845	10335	11226	11951	15073	15471	15621	15898	18807	19918	20005	20621	21599	21891	22808	24321	24357	24358	24512	24624	24722	24735	24844	24982	25218	25491	25572	25581	25694	25838	25895	25967	25970	25971	26083	26136	26175	26182	26460	26729	26731	26795	26992	
1308	1528	1677	2025	2697	2806	3114	4900	6475	8413	9210	9644	10739	11523	11551	12350	12648	13296	14707	15970	17774	18483	18877	19164	19747	20282	20460	21165	22863	23799	24026	24190	24312	24364	24562	24585	24615	24653	24659	24788	24800	24809	24832	24864	24880	24894	24934	25044	25153	25154	25187	25188	25234	25427	25527	25572	25596	25641	25673	25681	25685	25719	25742	25921	25969	26080	26142	26171	26421	26462	26488	26509	26521	26634	26758	26787	26873	26920	
208	475	2695	3223	4684	6968	9820	10718	12504	12829	15777	21168	22127	24016	24366	24384	24628	24654	24742	24833	24907	24997	25036	25049	25068	25120	25175	25409	25546	25655	25698	25759	25760	25977	26036	26098	26110	26117	26254	26296	26349	26366	26390	26413	26482	26517	26542	26590	26600	26627	26678	26716	26763	26768	26863	26916	26925	26966	26967	
1673	2328	2669	3143	3766	4558	4880	5499	5748	6296	6968	7062	8468	8764	9068	9683	9767	9850	10231	10433	10492	11597	11715	12409	13057	14162	14827	15512	16189	16547	16578	17615	17876	18249	18400	18518	18699	18827	18972	18979	20706	21005	21285	21569	24333	24373	24385	24468	24552	24588	24630	24693	24707	24750	24767	24768	24794	24813	24887	24926	25001	25035	25046	25052	25088	25106	25196	25446	25663	25668	25692	25797	25819	25823	25830	25843	25860	25879	25889	25999	26025	26032	26091	26170	26173	26241	26253	26276	26292	26424	26474	26487	26490	26551	26563	26617	26636	26683	26696	26814	26993	
589	1521	2191	2960	6683	8470	8550	10614	11646	12229	13019	13489	14751	15933	18124	21028	21295	21517	21641	21793	22505	24120	24492	24537	24631	24688	24736	24745	24819	24869	24932	24996	25150	25200	25354	25374	25386	25403	25431	25717	25862	25985	26256	26420	26443	26501	26554	26574	26663	26718	26904	
666	1728	1820	3926	4148	5890	5935	7960	8643	9352	10625	13647	13743	14118	16020	16732	17746	17902	18619	22600	23045	23876	24009	24361	24456	24485	24540	24542	24627	24634	24918	25310	25421	25428	25474	25587	25749	25793	25828	25883	26035	26195	26279	26283	26313	26350	26373	26440	26589	26594	26656	26781	26948	
431	1838	2240	4174	4469	4604	5340	5594	5757	6990	8030	8427	9600	10891	11303	11397	11489	11528	11624	11776	11920	13469	13742	14042	15797	16508	16650	16904	18509	20115	21241	21260	21868	23220	24313	24387	24388	24443	24475	24522	24532	24625	24646	24722	24732	24765	24820	24900	24902	24949	24950	24970	24976	25037	25056	25064	25070	25114	25135	25178	25336	25360	25430	25443	25537	25538	25541	25598	25639	25711	25754	25755	25821	25829	25841	25859	25860	25895	25951	25973	26005	26066	26104	26121	26176	26285	26308	26314	26461	26792	26847	26978	26992	
198	615	3504	4461	5185	6009	6249	6990	7039	7085	7188	9705	10535	11012	12505	12783	13064	13207	13356	14629	15406	16485	16584	17043	17183	18768	21226	21561	22502	22863	23647	24313	24387	24482	24522	24545	24625	24646	24648	24764	24765	24823	24872	24873	24900	24902	24940	24946	24970	25037	25073	25114	25146	25159	25204	25237	25258	25332	25336	25340	25381	25399	25430	25441	25443	25660	25697	25711	25745	25776	25798	25799	25829	25905	25967	26031	26037	26066	26136	26176	26207	26321	26569	26575	26590	26596	26619	26642	26679	26761	26792	26795	26816	26841	26887	26949	26964	26978	26992	
831	3629	4338	4410	5081	6636	7630	8070	9153	9431	10201	12695	12813	12832	15203	17728	18599	20782	21797	22786	23571	24081	24313	24364	24369	24388	24443	24475	24569	24823	24900	24946	24950	24970	25038	25056	25057	25064	25087	25114	25146	25173	25178	25237	25340	25518	25541	25697	25711	25745	25753	25755	25841	25859	25860	25905	25951	25958	25967	26034	26062	26067	26103	26136	26172	26176	26308	26314	26521	26585	26596	26758	26978	
1482	3295	3511	5281	6287	8566	9095	9909	9951	10688	11037	13828	13850	14634	17617	19051	19434	20801	23082	24501	24605	24609	24639	24691	24727	24730	24733	24771	24793	24864	24974	25021	25051	25062	25065	25075	25130	25138	25187	25190	25466	25616	25667	25684	25685	25718	25842	25874	25888	25893	25923	25924	25957	25964	25976	26020	26100	26116	26248	26251	26342	26365	26375	26397	26403	26667	26755	26773	26787	26810	26886	26933	
1043	3290	3351	3585	5267	5632	6568	7170	8043	9522	9557	12335	14859	16050	16569	18003	19106	19756	19763	20726	20897	20939	21848	22103	23331	23659	24255	24394	24406	24462	24465	24478	24482	24509	24515	24526	24685	24716	24873	24940	24955	25019	25097	25244	25258	25279	25358	25377	25537	25546	25634	25722	25729	25743	25750	25752	25779	25781	25918	25963	26031	26098	26287	26417	26464	26489	26517	26569	26590	26591	26642	26679	26793	26830	26835	26875	26964	
3325	4448	4708	4870	6820	8332	10831	10944	11249	12782	13405	13566	13985	14250	15358	15994	16055	16613	17356	17453	18128	19157	20053	21424	21556	21621	22596	24094	24377	24383	24397	24415	24441	24502	24544	24566	24573	24582	24688	24694	24736	24739	24745	24806	24819	24878	24951	24979	24996	25059	25071	25099	25139	25179	25348	25505	25523	25580	25688	25690	25714	25790	25803	25861	25950	25953	25985	26014	26041	26063	26156	26223	26237	26368	26385	26399	26445	26574	26663	26673	26677	26687	26709	26711	26718	26779	26834	26904	
326	448	1521	4049	4055	4295	5823	7250	9292	10131	10721	10884	11015	12470	13252	13450	16487	17411	18179	19306	20363	20498	21366	22305	23790	24131	24358	24396	24653	24660	24661	24666	24715	24743	24750	24813	24839	24866	24880	24888	24910	25104	25110	25174	25182	25218	25228	25325	25427	25530	25572	25608	25710	25878	25921	26016	26027	26071	26092	26146	26460	26462	26484	26506	26605	26634	26721	26841	26910	26949	
482	788	793	1631	1820	2843	3004	3252	4209	4779	4926	5150	5292	5398	5709	5745	5890	6042	6391	7107	8123	8634	9457	9554	9896	10308	11206	12150	12209	12247	12788	14180	14481	15230	15560	15828	16292	16515	16930	17426	18091	18537	18813	18945	19979	20403	20614	21361	21376	21666	22791	23531	24327	24370	24382	24389	24417	24461	24593	24614	24673	24744	24796	24807	24811	24933	24943	24960	24989	25005	25067	25117	25162	25180	25181	25184	25283	25296	25356	25362	25434	25494	25515	25559	25568	25580	25658	25692	25748	25757	25787	25795	26004	26025	26049	26133	26147	26178	26186	26252	26275	26306	26335	26576	26714	26766	26826	26844	26938	26940	
908	1720	3867	4188	5622	7344	7501	10024	10329	10380	10472	11200	13967	16038	16096	16817	17784	22650	23809	24336	24349	24448	24805	24845	25018	25289	25478	25496	25851	25934	26107	26263	26299	26333	26336	26340	26756	26880	
527	1332	2099	2530	4326	4385	4530	4729	4787	5183	6392	6844	7179	7959	8629	9458	11172	11262	11393	11875	14230	17428	18126	18143	18684	19290	19506	19525	20421	20828	21201	21627	22058	22543	24059	24371	24502	24544	24566	24617	24626	24650	24698	24784	24827	24948	24986	25013	25071	25088	25134	25136	25155	25185	25275	25316	25415	25422	25464	25497	25636	25688	25714	25736	25830	25843	25870	25906	25950	25966	26003	26069	26237	26290	26292	26352	26419	26447	26468	26507	26531	26567	26698	26719	26817	26974	26998	
1234	1612	2243	2664	2860	3697	4854	5018	6806	6897	8741	8837	10246	10666	12020	12716	13771	15056	16978	17548	18018	19328	20256	20712	21209	22197	22484	23070	23587	24339	24433	24438	24460	24472	24527	24637	24695	24697	24712	24726	24814	24853	24857	24981	25061	25132	25226	25259	25261	25285	25288	25321	25326	25388	25499	25524	25573	25599	25709	25925	25990	26128	26145	26151	26185	26215	26221	26358	26455	26459	26535	26539	26623	26700	26774	26809	26836	26894	26950	26995	
256	684	1136	1424	1453	1765	2825	3206	3411	3852	4788	5262	5770	6679	9201	9452	10063	11554	11615	11930	12322	12839	13745	16250	16277	16416	17218	17303	17714	18125	18689	20403	21479	21707	22095	22185	22673	23287	23456	24345	24401	24409	24436	24455	24499	24551	24559	24595	24607	24611	24630	24680	24785	24943	25067	25080	25116	25161	25176	25310	25389	25442	25553	25686	25751	25795	25802	25915	25989	26046	26171	26188	26312	26314	26415	26617	26781	26819	26924	26979	
906	1185	2757	2934	3084	6179	7900	10464	11055	13405	13969	15335	16596	16946	20938	21114	22337	23478	24110	24308	24315	24374	24427	24481	24728	24773	24790	24847	24921	25086	25149	25265	25267	25302	25307	25318	25324	25371	25390	25407	25457	25613	25643	25654	25669	25850	25897	26000	26101	26367	26423	26427	26439	26586	26717	26730	26772	26813	26939	26994	
926	3644	4448	14902	16108	16267	16740	19301	21580	21813	23455	24391	24490	24642	24655	24746	24761	25167	25212	25357	25367	25400	25532	25777	25789	26058	26114	26324	26338	26376	26395	26446	26626	26641	26695	26909	
1272	1467	1617	1622	1908	3152	4129	4173	5750	7813	8142	8170	8445	10804	11394	11581	13398	14830	14932	20195	20303	21058	21629	22360	22619	23191	24304	24318	24338	24360	24425	24509	24515	24748	24851	24860	24876	24952	25001	25216	25260	25372	25395	25447	25485	25509	25525	25539	25542	25544	25578	25630	25659	25723	25765	25782	25853	26007	26076	26159	26200	26273	26317	26408	26411	26456	26503	26522	26699	26708	26733	26804	26947	
154	1187	2370	4480	5635	5845	6293	7704	7848	8307	10777	10919	11556	12677	17907	20398	21861	22273	23243	24435	24748	24772	24938	25079	25419	25440	25461	25492	25539	25573	25676	25723	25731	25763	25933	25936	25980	26013	26044	26068	26078	26628	26658	26700	26712	26733	
2831	3788	6139	7029	7176	7400	9248	10334	11080	11102	11759	12645	12805	13964	17694	19766	20354	21637	23956	24162	24330	24400	24407	24467	24478	24584	24648	24669	24716	24737	24833	24872	24873	24907	24911	24963	24976	24994	24998	25036	25068	25100	25108	25120	25158	25222	25279	25352	25353	25377	25383	25405	25409	25443	25504	25546	25594	25729	25758	25759	25856	26052	26072	26073	26098	26266	26309	26346	26390	26402	26404	26433	26524	26591	26705	26723	26757	26806	26875	26899	26921	26964	
101	3721	5579	6807	12292	13848	16323	21241	24357	24390	24394	24462	24526	24556	24665	24685	24824	24955	25010	25070	25074	25244	25282	25358	25399	25402	25491	25645	25722	25750	25918	25963	25970	26031	26083	26182	26210	26457	26550	26632	26881	26888	26896	26973	
2099	2884	3285	3332	3987	4709	5393	6201	7839	7846	8181	10794	12967	13233	13428	13700	14005	15191	15264	16613	16690	18274	19015	20653	20753	20842	20934	21245	23890	24491	24492	24537	24550	24616	24631	24688	24694	24736	24861	24869	24932	25027	25099	25200	25312	25313	25331	25386	25431	25480	25482	25505	25695	25778	25862	25894	25975	26041	26150	26181	26198	26226	26255	26256	26262	26315	26359	26500	26554	26604	26614	26655	26663	26954	26980	
1646	2086	2859	5483	7107	7881	8432	9584	12019	13000	13049	13188	13424	16851	18736	18994	22618	23111	24047	24411	24467	24493	24524	24536	24584	24638	24699	24709	24833	24872	24881	24883	24907	24911	24953	24970	24976	24994	24997	25036	25108	25120	25158	25175	25211	25222	25248	25353	25383	25405	25409	25556	25594	25674	25752	25759	25882	25891	25932	25961	25977	25982	26052	26072	26073	26097	26117	26346	26390	26392	26402	26433	26482	26508	26542	26590	26671	26757	26763	26875	26921	26945	26967	
447	567	753	3940	6062	6142	7336	7384	14152	14529	15319	16432	18235	19377	21966	22428	22711	23578	23883	24435	24567	24600	24645	24695	24719	24777	24840	24857	25085	25236	25461	25492	25493	25528	25542	25592	25619	25647	25731	25807	25996	26013	26057	26448	26463	26519	26658	26664	26712	26845	26991	
244	543	545	793	1820	2328	2432	2632	2947	5050	5513	6028	6607	7239	7262	7583	8045	8405	8679	9114	9829	9862	10888	12417	12813	12874	15059	15807	15931	17565	19551	19817	20805	22025	24061	24329	24344	24345	24348	24404	24422	24430	24450	24459	24501	24630	24639	24696	24727	24771	24786	24984	25015	25051	25065	25122	25160	25164	25177	25187	25404	25466	25488	25547	25553	25616	25682	25689	25751	25797	25915	25976	26012	26020	26051	26138	26196	26212	26219	26236	26251	26312	26330	26342	26406	26412	26415	26442	26453	26495	26502	26525	26536	26545	26565	26667	26689	26755	26770	26840	26932	26951	
525	862	2190	2833	3929	6135	6796	7770	8289	8708	10851	11966	13765	14563	15213	15662	15993	16261	16544	17071	20592	21966	22041	22345	22686	23074	24309	24330	24426	24437	24451	24570	24592	24640	24719	24792	24835	24854	24919	24958	24973	25003	25014	25016	25132	25141	25162	25209	25296	25317	25450	25461	25485	25487	25492	25554	25619	25622	25661	25676	25709	25770	25787	25846	25996	26057	26076	26079	26132	26178	26180	26266	26307	26322	26404	26458	26504	26515	26564	26624	26633	26836	26899	26930	26942	26953	26968	
379	862	990	2713	5318	5385	5689	6579	6764	7083	9742	11873	12011	12851	13554	13799	14995	16918	17010	18025	18815	19493	19541	19657	20410	20672	21647	23560	23726	23834	24256	24306	24338	24360	24412	24413	24557	24560	24599	24657	24664	24860	24891	24928	24931	24986	25088	25101	25131	25185	25186	25216	25250	25277	25311	25316	25372	25394	25464	25503	25509	25525	25565	25583	25636	25638	25659	25687	25693	25713	25715	25720	25723	25775	25872	25988	26007	26069	26129	26154	26159	26164	26222	26270	26302	26353	26408	26468	26530	26567	26568	26688	26699	26733	26767	26817	26898	26914	26998	
697	917	1905	2296	2738	2844	5122	5193	5954	6257	6464	8157	8534	8879	9632	10938	11828	12664	13709	13997	14219	14243	14673	15606	15934	16455	16875	18677	19341	20094	20365	20492	20739	20969	21270	21613	23555	24373	24385	24436	24618	24646	24698	24767	24776	24791	24887	24897	24898	24926	24943	24960	24966	24989	24990	25001	25013	25035	25134	25142	25184	25264	25432	25568	25625	25668	25741	25799	25823	25830	25889	25898	25915	25988	26008	26042	26170	26173	26212	26213	26218	26241	26253	26276	26317	26345	26411	26424	26474	26490	26522	26551	26579	26610	26617	26636	26714	26721	26722	26725	26798	26814	26816	26843	26926	
414	1616	1984	3223	3428	4054	4928	5134	5403	7029	7820	8785	9244	11114	14147	16431	17234	17477	17683	18358	18945	19761	20771	22046	22423	22640	22838	23285	23390	24349	24387	24388	24439	24455	24559	24569	24595	24647	24738	24789	24885	24941	24949	24970	25056	25064	25087	25111	25123	25178	25229	25329	25378	25389	25430	25441	25449	25575	25588	25614	25628	25686	25745	25753	25958	25973	26066	26067	26103	26277	26309	26340	26392	26461	26585	26765	26794	26807	26856	
1072	1506	2387	2643	3671	3745	3802	4498	8226	12516	13096	14170	20025	24362	24386	24393	24419	24501	24574	24905	24915	24974	24991	25021	25075	25130	25201	25220	25231	25320	25337	25384	25436	25455	25514	25666	25738	25940	25957	26093	26168	26248	26397	26403	26485	26578	26580	26620	26675	26822	26855	26878	
30	134	1080	2539	2932	3087	3382	3688	4290	5606	5721	7596	7763	8019	8106	8437	9912	10429	11370	13145	14024	14419	14437	15428	17433	17890	19786	22394	22953	23151	24306	24309	24319	24338	24412	24440	24479	24548	24557	24560	24600	24641	24657	24664	24826	24871	25079	25155	25186	25250	25256	25309	25372	25375	25394	25440	25464	25465	25497	25539	25578	25583	25640	25649	25659	25676	25906	26017	26129	26130	26164	26222	26264	26408	26468	26567	26618	26698	26733	26817	26858	
1123	1194	1656	1823	2385	3917	5278	5682	7006	7167	7592	7908	8193	8388	8823	9968	10607	10650	11288	11865	12148	12444	13436	13783	14028	14303	14958	15326	15659	17551	19153	19869	20123	20334	20352	22350	23260	23825	24329	24340	24389	24459	24498	24500	24618	24629	24696	24723	24786	24791	24836	24858	24984	25052	25053	25122	25164	25276	25290	25414	25455	25456	25458	25468	25513	25629	25642	25682	25704	25705	25773	25822	25890	25915	26024	26038	26289	26295	26397	26406	26412	26415	26511	26545	26621	26689	26771	26780	26832	26857	26975	26987	
701	3050	3339	3407	7728	8533	10624	11516	13782	14443	15685	20686	20976	21564	23194	23254	24353	24405	24571	24581	24678	24683	24731	24830	24929	25024	25112	25579	25644	25733	25955	26090	26161	26204	26303	26499	26536	26595	26609	26672	26692	26734	26915	26919	
1620	2572	3224	4207	6177	7783	7973	9128	10297	12054	14365	14629	15116	15902	16001	16533	17277	17709	19516	20129	21442	24321	24341	24357	24358	24394	24512	24526	24602	24623	24624	24677	24722	24735	24764	24774	24863	24950	25037	25070	25073	25172	25202	25218	25402	25475	25538	25581	25582	25694	25724	25834	25878	25881	25918	25928	25929	25971	26135	26136	26175	26225	26228	26304	26308	26460	26466	26550	26731	26789	26795	26841	26887	26888	26896	26900	
3223	6707	8025	12139	13112	15443	17790	18888	19168	19519	20376	22727	24366	24395	24407	24949	24994	24999	25049	25144	25248	25360	25409	25471	25511	25556	25655	25759	25821	25826	25961	25977	26137	26285	26296	26349	26413	26433	26517	26542	26590	26600	26671	26727	26763	26875	26916	26925	26967	26983	
1914	3042	3179	3645	4184	5273	7464	8277	10242	11941	13867	14441	14875	16527	17733	19415	19603	20618	21386	23621	24102	24458	24540	24587	24634	24755	24837	24965	25152	25249	25301	25585	25587	25679	25703	25793	25809	25831	25873	25883	25952	26029	26087	26108	26122	26126	26260	26350	26361	26373	26407	26472	26589	26602	26935	26971	
440	1761	2115	4106	4326	4385	6534	6991	8776	9261	12138	12371	12446	14087	14851	15049	15502	16557	16624	17218	18822	21033	21287	21331	21410	22040	22377	22873	23152	24441	24502	24713	24736	24745	24806	24869	24878	24901	24979	25099	25119	25171	25179	25193	25288	25373	25563	25778	25840	25985	26156	26198	26274	26352	26368	26445	26455	26529	26544	26597	26673	26677	26687	26711	26785	26809	26812	26834	26854	26895	26927	26944	
1601	1981	2102	3414	3960	11250	14877	14928	15056	16025	16845	17368	17803	18525	20495	20665	20757	23090	24441	24497	24502	24537	24538	24566	24626	24631	24688	24694	24806	24819	24932	24959	25150	25179	25373	25374	25403	25482	25523	25736	25835	25894	25985	26102	26156	26223	26226	26352	26368	26369	26420	26663	26673	26677	26820	26904	26944	
126	1039	1371	2101	7931	10250	10415	11033	11109	11904	12465	14064	16076	16957	18218	18431	18636	18833	18854	18859	19508	19981	21722	22540	23588	24315	24627	24679	24769	24773	24780	24790	24874	24899	24903	25086	25213	25257	25267	25300	25302	25318	25407	25457	25613	25643	25654	25657	25669	25675	25762	25839	25850	25866	25886	25897	25960	26010	26367	26423	26427	26432	26434	26439	26571	26583	26622	26717	26984	26994	
75	229	1721	1840	2726	2760	3973	4221	4966	5107	6309	8500	9488	9641	10159	10466	11983	12153	15917	16483	16759	17072	18305	18559	19027	19090	20208	20771	21649	22417	22688	23419	23471	23570	24287	24329	24459	24530	24629	24680	24795	24858	24964	24980	25161	25177	25207	25439	25466	25513	25595	25623	25742	25863	25890	25909	25924	25935	26021	26032	26051	26142	26184	26188	26197	26212	26219	26233	26289	26312	26406	26412	26415	26442	26652	26685	26689	26702	26749	26794	26819	26840	26923	26924	26961	26962	26987	
96	534	3038	3276	5797	5953	6025	6795	7293	7461	9091	9217	9636	9725	9894	10050	12977	13988	19765	20730	21412	24154	24344	24345	24405	24422	24530	24581	24680	24705	24733	24786	24929	24969	25002	25024	25065	25126	25161	25187	25214	25488	25547	25553	25616	25641	25751	25888	25955	25969	25989	26018	26046	26053	26094	26100	26171	26197	26204	26219	26236	26251	26265	26342	26436	26442	26450	26525	26536	26652	26667	26691	26724	26734	26932	
4902	5196	5461	6037	6609	11442	11957	12803	13624	14215	14561	15584	15598	15743	15930	15931	19851	19928	20179	22018	23758	24485	24728	24801	24903	25257	25297	25300	25479	25481	25657	25669	25822	25942	25960	26022	26029	26038	26077	26112	26194	26320	26351	26367	26389	26423	26546	26583	26748	26824	26876	26957	
596	3422	6417	9033	10545	11091	11177	12492	13751	15759	18901	21490	23683	24435	24516	24546	24763	24822	24835	24840	24914	25012	25041	25092	25163	25236	25317	25555	25672	25706	25709	25804	25807	25812	25925	25991	25996	26057	26079	26153	26163	26193	26261	26372	26444	26448	26458	26463	26480	26515	26625	26660	26693	26706	26710	26774	26874	26877	26930	26958	
2148	2683	4457	4630	8238	10180	10197	11230	12802	12957	13003	15705	16471	18328	20688	20697	21816	23937	24491	24643	24861	25050	25286	25346	25480	25665	25695	25768	25910	25975	26075	26211	26339	26348	26639	26890	
2271	3308	3828	4943	7091	7546	7671	10930	13876	14522	18828	21547	22506	24558	24778	24895	25053	25109	25168	25208	25239	25276	25298	25346	25351	25406	25605	25637	25712	25721	25892	26088	26189	26323	26332	26386	26479	26534	26741	26780	26861	26867	26975	
2059	6301	6801	10654	11855	12369	15382	17904	19845	21294	21336	22005	23280	24308	24375	24447	24481	24506	24679	24684	24728	24760	24790	24899	24985	25086	25245	25302	25318	25322	25345	25371	25500	25654	25657	25762	25767	25866	25960	26010	26427	26435	26543	26603	26653	26772	26824	26939	26984	26994	
4801	5370	10182	10280	14628	15247	17158	19894	20121	20557	20778	21449	23220	24341	24358	24518	24677	24844	24866	24947	25048	25063	25089	25228	25241	25427	25582	25596	25653	25710	25716	25878	25904	25929	25998	26105	26175	26329	26750	26910	
100	978	1327	2318	2693	3652	4441	7969	8046	13954	14095	17881	19331	20738	21049	21814	23589	24322	24667	24747	24867	25100	25158	25199	25222	25247	25272	25303	25342	25561	25670	25725	25756	25922	25981	26028	26118	26259	26394	26402	26409	26470	26493	26518	26732	26784	26989	
80	2654	6819	8795	8991	9122	11333	12465	14311	15557	16048	16333	18442	20290	21036	23467	23631	23867	23946	24374	24456	24506	24597	24598	24652	24679	24790	24847	24874	25026	25267	25291	25302	25345	25429	25445	25469	25483	25517	25545	25560	25902	25917	25962	26010	26043	26050	26082	26291	26344	26426	26435	26438	26454	26514	26543	26603	26644	26701	26717	26769	26797	26837	26892	26976	
1630	3162	5352	6295	8859	9244	11139	11589	12076	12195	13558	15229	15520	16250	16338	16448	17156	17232	18238	19995	20146	21118	21955	23254	23415	24350	24409	24436	24455	24530	24552	24607	24611	24651	24705	24738	24794	24929	24941	24980	25056	25067	25116	25140	25160	25210	25389	25404	25507	25536	25623	25631	25689	25780	25863	25909	25915	25989	26051	26212	26219	26233	26246	26312	26319	26502	26617	26651	26702	26758	26794	26819	26840	26848	26856	26923	26924	26962	
1127	1713	1925	3083	4387	5305	7710	9215	10160	11394	12456	12631	14842	18094	18487	18752	19839	20268	21077	22753	23691	24378	24391	24490	24510	24517	24642	24725	24799	24846	24871	24928	24948	25167	25212	25219	25250	25319	25343	25357	25367	25400	25465	25532	25562	25612	25870	25906	25931	26058	26114	26222	26376	26430	26446	26473	26516	26567	26577	26581	26618	26641	26695	26846	26911	
653	729	1040	1984	3967	3969	4008	4927	5957	6480	7033	7206	8062	10031	10037	10140	10202	10683	11340	11549	12267	12380	13654	14621	15795	15949	16120	16397	16551	16689	16774	17404	17422	17860	18218	18805	19304	20354	20366	20679	20736	21499	21701	23533	23664	23770	23789	23931	24343	24370	24417	24420	24508	24576	24592	24593	24604	24663	24773	24807	24896	25026	25113	25162	25184	25291	25296	25356	25473	25559	25586	25609	25622	25748	25757	25827	26009	26015	26049	26082	26133	26186	26282	26306	26381	26426	26441	26452	26477	26587	26682	26762	26870	26940	26952	
737	1318	1885	3949	4146	4182	5499	5580	5686	5687	6006	6091	7767	8384	8416	11049	11197	11828	12042	12247	12427	12738	13361	13721	14178	15317	15427	15992	16598	17958	18962	21541	22819	23616	23964	24318	24352	24465	24479	24599	24602	24656	24813	24893	24898	24925	24952	25001	25019	25037	25066	25094	25174	25196	25198	25225	25432	25489	25509	25537	25544	25621	25765	25782	25799	25811	25878	25898	25970	26008	26070	26159	26179	26207	26276	26317	26328	26341	26345	26393	26456	26475	26569	26575	26616	26725	26761	26804	26884	26955	
130	3590	3898	4966	6390	6505	8396	8553	9692	10504	11686	13411	14572	16138	17186	17864	18416	21980	22856	24303	24398	24452	24497	24502	24566	24701	24736	24961	24996	25006	25040	25071	25095	25348	25354	25386	25387	25416	25477	25523	25783	25792	25903	26150	26226	26239	26256	26315	26371	26399	26527	26548	26554	26574	26655	26657	26904	26954	26959	26974	
564	3243	4123	5969	5990	6467	6769	8346	8657	8776	9045	9408	10735	11246	12011	12383	12393	12542	13270	13484	14696	15045	15567	16213	16860	17590	17628	18049	18060	18349	18603	20046	21045	21062	21791	23529	23567	24327	24331	24389	24397	24461	24500	24513	24528	24618	24620	24622	24795	25034	25084	25099	25122	25181	25273	25290	25300	25324	25446	25520	25529	25563	25704	25820	25845	25889	26021	26024	26047	26081	26184	26198	26268	26320	26332	26412	26477	26500	26511	26561	26604	26621	26636	26674	26689	26714	26730	26788	26857	26876	26891	
546	2652	3389	3857	4243	4745	5439	5727	5774	5962	6668	8281	8385	8812	10039	10473	11463	11592	11946	12077	12095	12855	14195	16049	18212	19122	19166	19852	19864	20991	21087	21926	22083	23005	23268	24151	24337	24397	24444	24494	24500	24529	24539	24555	24703	24741	24795	24861	24954	25034	25069	25084	25165	25208	25290	25298	25351	25406	25501	25513	25629	25704	25732	25845	26024	26038	26041	26081	26184	26198	26250	26320	26330	26386	26500	26513	26541	26579	26604	26611	26614	26674	26780	26813	26832	26864	26891	26980	
930	2331	2777	4753	5765	7207	7634	7853	8339	8696	9113	10469	11953	12398	13521	13861	14053	15891	16564	18179	19354	20249	20559	20848	21379	21790	21916	22439	23566	23672	23825	24008	24089	24354	24362	24386	24446	24511	24636	24707	24771	24793	24817	24832	24909	24910	24944	24964	24975	25051	25075	25076	25104	25106	25142	25153	25197	25264	25320	25327	25392	25533	25719	25797	25819	25842	25935	25947	26020	26113	26166	26202	26251	26289	26294	26342	26462	26520	26652	26696	26721	26814	26840	
126	279	546	1013	1022	1868	2076	5118	5794	6007	6209	6489	7228	8267	8589	9552	9725	11048	11402	11428	11578	12271	12947	13039	13601	14669	14939	15907	16380	16532	18074	18803	19214	20131	20188	20902	22277	22548	22592	24340	24389	24397	24529	24535	24618	24622	24741	24819	24850	24987	25050	25122	25206	25273	25290	25313	25327	25351	25354	25408	25416	25456	25482	25505	25520	25580	25695	25705	25732	25778	25783	25862	25889	25890	25953	26041	26063	26081	26253	26268	26332	26445	26500	26541	26574	26579	26611	26621	26636	26659	26674	26711	26780	26813	26832	26980	
3080	6394	7039	9051	13000	15800	16215	16357	23451	23492	24366	24384	24524	24699	24756	24999	25036	25097	25148	25175	25227	25254	25330	25352	25409	25433	25471	25556	25648	25813	25826	26097	26110	26366	26390	26413	26517	26542	26600	26640	26705	26763	26863	26916	26925	26945	26966	
1317	2149	2579	3215	3392	5247	5846	6064	6793	6958	7169	8944	8947	9840	10455	10497	10756	11149	11284	11332	11363	11695	13712	14087	14582	15462	15960	16318	17150	17426	18061	18548	18907	19147	19989	20697	20916	21113	21730	22440	22955	23458	24248	24385	24389	24397	24620	24673	24693	24698	24791	24796	24849	24926	24933	24951	24966	24967	24977	25139	25181	25356	25416	25434	25446	25458	25520	25563	25568	25668	25704	25732	25741	25748	25843	25953	26021	26063	26241	26253	26445	26477	26513	26544	26579	26621	26636	26714	26762	26788	26812	26844	26926	26927	
2719	4675	7013	7207	9115	10978	11911	12241	12732	12940	14000	16000	16237	16438	19056	19194	19434	21379	23429	23441	23547	24135	24380	24404	24430	24501	24639	24723	24727	24733	24771	24786	24793	24905	24915	24991	25021	25029	25062	25065	25076	25138	25177	25190	25414	25436	25466	25488	25514	25684	25685	25842	25874	25923	25924	25968	25976	26012	26094	26116	26138	26217	26236	26248	26318	26342	26397	26403	26525	26667	26755	26770	26799	26822	26907	26917	26933	26982	26996	
83	1583	1715	4281	5785	5976	6340	7205	7350	9236	9719	9743	9747	10522	11135	11423	11673	12058	12127	12132	12369	13378	14574	15321	16539	17124	24183	24420	24458	24523	24565	24587	24608	24755	24797	24865	24867	24882	24913	24968	25031	25128	25152	25251	25291	25708	25757	25808	25867	25945	25952	25956	25962	26015	26043	26126	26152	26452	26518	26682	26728	26782	26831	26889	26918	
1864	2665	2989	3513	3676	4907	5011	7483	8449	9248	10132	10958	11122	11127	11716	13119	13808	13833	13854	14531	16245	17995	20045	20290	21395	22936	23980	24305	24313	24387	24388	24395	24439	24443	24475	24610	24625	24648	24651	24789	24823	24902	24946	24950	24976	25038	25064	25140	25169	25242	25293	25329	25332	25381	25389	25449	25507	25541	25575	25598	25628	25697	25711	25745	25755	25798	25829	25841	25859	25905	26034	26054	26062	26067	26104	26121	26229	26240	26246	26308	26428	26521	26532	26555	26585	26643	26792	26847	26978	
387	1739	2048	2393	3984	7089	7703	8782	8893	9525	14309	15402	16124	17174	17825	18982	20145	22264	22844	24349	24359	24399	24434	24702	24779	24781	24808	24884	24993	25018	25083	25140	25195	25229	25242	25243	25262	25490	25496	25815	25877	25916	25979	26011	26033	26096	26107	26140	26205	26214	26277	26299	26336	26363	26635	26650	26756	26765	26775	26776	26800	26805	26807	26880	
1047	2102	2752	4185	5896	6218	6390	6677	6967	8425	10004	11895	11976	12618	13700	13929	15513	16192	16560	16724	18739	20522	21133	22287	23369	23507	23924	23983	24415	24619	24626	24739	24741	24745	24819	24849	24869	24901	24979	24996	25150	25331	25374	25431	25505	25512	25714	25732	25778	25803	25818	25840	25985	26041	26156	26223	26298	26368	26398	26420	26455	26529	26544	26574	26608	26687	26711	26785	26854	26864	26954	26980	
130	556	1011	1063	2674	2853	5590	6958	8452	8550	10860	11141	11844	11972	12930	13071	14107	14356	14951	14980	15242	15510	15540	16621	17968	18627	19007	19535	20127	21919	24319	24327	24382	24385	24417	24468	24622	24673	24698	24767	24791	24849	24887	24893	24951	24958	24986	24989	24990	25013	25035	25082	25088	25117	25134	25180	25509	25540	25563	25567	25590	25663	25668	25692	25746	25748	25772	25775	25819	25823	25830	25843	25879	25898	25988	26025	26069	26081	26091	26173	26241	26276	26345	26411	26522	26563	26579	26636	26704	26722	26736	26762	26814	26843	26884	
159	729	983	1614	2285	2576	3458	3516	3521	5011	5422	5650	5964	7109	7952	8300	9479	11503	11620	11724	11746	12614	12888	13890	13998	18774	19337	19355	19550	20007	20115	20893	21505	21521	22651	22908	23574	24534	24536	24584	24648	24667	24669	24782	24811	24828	24841	24911	24940	24953	24994	25036	25108	25118	25158	25199	25224	25227	25279	25287	25355	25383	25405	25543	25559	25674	25727	25743	25758	25800	25882	25899	25919	25981	25982	26072	26073	26307	26309	26346	26379	26402	26476	26564	26624	26859	26879	26899	26921	
1671	2284	2594	3770	3940	4358	4362	5026	5383	6321	7212	7682	8176	9193	9309	9569	10440	10558	10828	10889	11012	12089	12101	13965	14373	17719	18321	19085	19370	21315	22166	22389	22709	22848	23512	23801	23893	24322	24496	24667	24711	24747	24770	24882	24953	25003	25100	25272	25294	25303	25401	25550	25674	25757	25770	25922	25948	26316	26381	26394	26470	26493	26633	26732	26782	26889	
989	1785	3823	5584	6197	6670	6910	6950	7732	7971	8277	8394	10536	10691	11638	11783	12223	12297	12523	12675	12731	12791	13152	13409	14081	14916	15254	16223	17201	18428	19633	20458	20660	22261	22882	24253	24361	24408	24431	24564	24591	24608	24744	24769	24837	24858	24886	24918	25080	25145	25253	25310	25398	25481	25551	25557	25564	25703	25822	25839	25849	25883	25900	25942	26015	26056	26087	26112	26194	26195	26279	26354	26472	26566	26781	26876	26948	
1804	2093	3506	4578	5511	5863	6395	6510	6538	6768	6793	6925	8385	10178	11545	14071	17908	18167	19947	21386	23436	24348	24404	24422	24430	24450	24459	24488	24498	24564	24629	24630	24696	24720	24786	24795	24980	24984	25065	25076	25370	25404	25414	25466	25513	25547	25553	25682	25805	25820	25863	25915	26020	26038	26138	26196	26245	26265	26289	26312	26342	26412	26415	26511	26525	26557	26565	26593	26667	26702	26748	26770	26840	26961	26982	26987	
259	395	2582	3366	4088	4611	5368	6605	7088	7383	9439	13991	14861	16206	17156	19055	20446	24093	24342	24504	24530	24605	24615	24668	24691	24710	24727	24733	24809	24830	24934	25002	25023	25024	25029	25033	25124	25130	25138	25234	25338	25379	25423	25438	25462	25488	25650	25888	25974	25976	26051	26100	26142	26157	26161	26217	26236	26300	26375	26425	26453	26536	26667	26668	26672	26691	26773	26799	26873	26933	
18	573	694	766	1353	1752	2898	4445	5117	5323	6447	8283	8820	9743	9985	10986	11918	11926	12901	13328	16652	18289	18882	18933	19382	20115	20386	20749	21221	21475	22141	23059	24330	24351	24392	24451	24473	24480	24515	24777	24842	24978	24997	24998	25209	25279	25395	25461	25463	25508	25542	25619	25647	25649	25661	25676	25766	25875	25982	26068	26072	26079	26158	26178	26243	26266	26275	26346	26356	26404	26405	26476	26505	26624	26806	26897	26968	
106	1668	3736	4852	5508	5628	8973	9453	11278	13194	13547	14192	14563	14897	15804	16178	16446	16926	17062	17197	17898	18251	19195	19830	19884	20877	23095	24391	24413	24490	24507	24510	24590	24641	24725	24827	24846	24924	24948	24957	25101	25131	25155	25250	25256	25292	25357	25465	25720	25814	25906	25931	26360	26376	26388	26395	26446	26473	26567	26577	26581	26641	26695	26898	26914	
396	696	1297	2944	3990	4167	4188	4213	4827	7429	9391	10001	10173	10937	12071	12507	13472	14548	15449	16074	17191	18544	18921	19369	20085	20145	20570	20995	21160	22134	24109	24350	24359	24399	24401	24542	24577	24729	24781	24785	24845	24877	25039	25083	25112	25161	25176	25269	25289	25474	25498	25595	25603	25848	25873	25916	25956	25986	26140	26195	26205	26361	26440	26496	26562	26635	26651	26776	26778	26893	
834	1129	4321	4340	12272	12761	13641	14290	14500	14986	15817	17897	18081	18575	18940	19564	21113	21465	23859	24303	24398	24550	24566	24573	24688	24694	24701	24804	24819	24869	24923	25006	25027	25179	25200	25312	25331	25354	25374	25386	25403	25431	25523	25610	25688	25717	25783	25861	25894	25903	25985	26226	26227	26256	26359	26369	26371	26399	26443	26501	26574	26614	26718	26825	26985	
398	489	857	1945	2153	3826	4740	5441	6683	7231	8050	9466	10011	10675	10938	11462	11879	12644	15017	16425	16682	17031	17524	17743	18975	21380	21997	22716	22870	22914	22940	23319	24404	24555	24558	24723	24836	24895	24977	24984	25051	25109	25164	25239	25351	25406	25455	25466	25513	25618	25635	25666	25682	25704	25773	25822	25832	25890	25892	25923	25968	26012	26020	26116	26167	26184	26196	26265	26289	26295	26318	26342	26403	26412	26415	26511	26565	26685	26748	26770	26951	26975	26987	
2885	3411	4232	6956	7416	10554	10727	11884	13430	13942	20528	20989	24117	24141	24410	24523	24541	24597	24634	24658	25156	25301	25413	25474	25534	25587	25603	25679	25703	25793	25831	25883	25942	25956	26029	26060	26126	26260	26279	26373	26382	26407	26451	26496	26589	26594	26602	26715	26747	26828	26831	26946	
717	835	1293	3345	3760	3962	4181	4923	7457	8283	12110	14512	15579	15811	16157	17767	19001	19802	20008	20386	21061	22016	22641	24123	24527	24657	24719	24748	24777	24857	25061	25072	25079	25163	25235	25259	25419	25440	25447	25461	25542	25573	25619	25647	25676	25731	25763	25933	25996	26044	26273	26539	26628	26658	26712	26733	26991	
1960	3076	4793	5427	7498	8356	10125	11188	11834	16471	17082	18607	21075	22832	24481	24503	24679	24684	24728	24780	24790	24847	24903	25245	25257	25322	25365	25393	25407	25657	25675	25762	25767	25839	25900	25942	25960	25994	26050	26427	26434	26435	26451	26546	26594	26772	26824	26994	
522	1108	2135	6196	8330	8709	9267	9616	11926	13107	15282	15454	15882	18818	18836	19993	21125	22484	23277	24309	24435	24460	24547	24557	24600	24748	24772	24777	24814	24857	24938	25072	25079	25085	25492	25528	25539	25693	25723	25731	25769	25865	25980	25996	26164	26628	26658	26845	26897	26942	
263	2996	3597	4160	4270	5010	5148	5791	6029	6380	6865	7231	8460	9407	9635	10127	10317	10367	11001	11025	13081	13603	14118	14131	14977	15149	16768	18159	18167	21565	22487	24404	24450	24498	24564	24629	24639	24700	24720	24786	24836	24875	25034	25076	25122	25253	25276	25406	25414	25501	25553	25593	25611	25618	25682	25773	25820	25822	25890	25892	25923	26116	26138	26148	26167	26250	26318	26330	26342	26406	26412	26415	26495	26511	26545	26557	26689	26755	26770	26951	26961	26987	
604	1923	2311	6352	7229	7603	7787	8604	9691	11415	11630	12017	12765	12941	13382	15463	24153	24364	24388	24439	24475	24532	24545	24607	24823	24902	25056	25087	25178	25314	25340	25441	25507	25541	25697	25702	25754	25755	25859	26034	26176	26229	26466	26521	26596	
86	87	244	703	1430	1847	2170	3597	4581	5062	7694	8090	8880	9470	10188	12147	12390	18116	18447	18750	20179	20485	24337	24422	24498	24555	24696	24700	24723	24786	24956	25109	25165	25468	25501	25513	25611	25721	25773	26012	26330	26397	26406	26442	26495	26545	26565	26741	26748	26982	26987	
82	1200	1241	3759	3787	4872	5090	5441	5613	5707	5786	6331	6915	6988	8779	8948	9105	9285	12466	13282	13550	13612	13794	15434	17152	17316	19130	20397	21591	21778	21851	22192	22759	23035	23298	23880	24129	24322	24343	24382	24451	24474	24614	24632	24669	24740	24747	24811	24958	24960	24989	25294	25296	25303	25401	25463	25487	25559	25661	25727	25741	25748	25770	25858	25913	25919	25944	25981	26085	26086	26091	26178	26186	26252	26266	26275	26306	26325	26337	26381	26470	26476	26518	26587	26633	26762	26784	26796	26852	
1422	1587	2823	3919	4508	4914	5253	6618	9946	11093	11843	12612	15284	15422	18122	19374	22352	24559	24565	24579	24762	24808	24825	24867	24882	24927	24941	25123	25262	25378	25496	25522	25876	25920	25934	25979	26028	26096	26118	26126	26191	26646	26776	26800	26807	26808	26856	26977	
1246	2116	3024	4320	4624	5129	7958	8741	10104	10635	10968	11479	14638	15839	16860	17859	18785	21398	22733	23833	24412	24527	24916	24938	25058	25133	25259	25261	25285	25326	25420	25577	25769	25825	25933	25941	25980	26044	26119	26129	26145	26185	26215	26269	26327	26385	26535	26547	26552	26623	26654	26700	26764	26846	26894	26991	
9183	12847	17190	18528	18921	24674	24805	24825	24917	24927	25229	25243	25815	25851	25934	26011	26096	26230	26326	26336	26775	26805	
4799	5151	5920	6718	7841	9862	12252	13290	13809	13841	15566	16185	16287	16964	17044	17063	17353	17551	18492	19140	20380	20848	22447	23104	23295	24312	24353	24405	24504	24530	24549	24571	24678	24705	24710	24751	24788	24870	24929	24934	25023	25124	25188	25234	25314	25338	25439	25574	25575	25623	25650	25739	25784	25888	25909	25997	26018	26090	26142	26157	26161	26171	26229	26436	26509	26667	26672	26758	26773	26919	
619	2108	7115	7465	8201	8246	8294	10200	12092	12333	12404	16044	16454	16538	16759	17329	19382	19665	19738	20938	23860	24317	24331	24441	24444	24494	24619	24681	24802	24816	24869	24878	24901	24932	25099	25312	25371	25408	25505	25845	26000	26047	26198	26298	26398	26445	26529	26573	26586	26608	26659	26674	26687	26718	26785	26860	26864	
1251	2802	4547	4736	4810	5834	5924	6228	7375	7385	7830	8443	9409	9501	10223	10634	10999	12268	12574	12652	13925	14950	16567	16746	16877	18561	19209	19929	20819	21125	21655	23572	23678	23863	24330	24392	24426	24435	24570	24645	24719	24777	25014	25105	25121	25209	25236	25395	25508	25554	25766	25800	25871	25911	26079	26180	26243	26311	26322	26379	26458	26504	26505	26524	26664	26752	26851	26897	26899	26953	26968	
952	969	1484	1924	2472	4316	4601	5577	10428	10712	12763	12884	13982	15958	16207	17435	17494	21402	23197	23546	24411	24493	24654	24766	24824	24833	24872	24873	24907	24963	24994	24995	24997	25000	25068	25120	25144	25279	25282	25377	25504	25722	25750	25752	25813	25826	25899	25977	26098	26413	26417	26433	26517	26591	26600	26627	26705	26723	26830	26875	26925	
227	619	666	2078	2503	2707	2951	3190	4184	4865	4950	5755	6118	7217	7751	8237	8869	8992	9927	10716	12363	12687	13220	15781	15918	17092	17526	18939	21078	21234	21358	24375	24420	24447	24608	24621	24780	24797	24847	24921	25026	25128	25149	25291	25417	25452	25457	25483	25866	25917	25962	26082	26089	26108	26373	26426	26434	26438	26451	26546	26603	26682	26701	26717	26737	26918	26941	26952	26984	
1132	1469	2695	3283	3855	3952	4082	4146	10807	10848	11178	14038	14043	15016	16203	16711	18654	18973	20112	21315	22539	23798	24330	24384	24411	24480	24524	24536	24553	24584	24603	24782	24792	24841	24911	24998	25036	25068	25100	25121	25157	25211	25272	25355	25383	25543	25698	25758	25982	25984	26036	26072	26073	26111	26162	26259	26307	26311	26346	26378	26379	26402	26404	26476	26505	26508	26524	26584	26703	26705	26806	26899	26921	26981	
257	565	954	2369	3512	3993	4074	5640	6884	9448	10300	11362	12878	14021	14560	16355	17694	17762	18442	18478	19468	20570	20983	21195	21831	23420	23491	24445	24576	24711	24797	24867	25031	25328	25522	25550	25620	25708	25756	25858	25913	25926	25944	25945	25962	26108	26152	26381	26394	26452	26493	26602	26612	26889	
214	2638	3854	7608	8467	14650	16861	17836	20050	20087	23886	24429	24603	24676	24995	25036	25148	25330	25433	25760	25844	25899	26084	26111	26378	26498	26863	26981	
54	571	897	1259	1611	1735	2098	2303	3146	3559	3969	4479	6143	7554	7977	9989	10155	10616	12697	13199	13980	15585	15816	18140	18314	24059	24296	24352	24385	24487	24650	24750	24767	24821	24855	24880	24888	24898	25011	25013	25052	25106	25129	25153	25174	25196	25197	25203	25225	25316	25366	25444	25454	25472	25533	25663	25747	25898	25999	26001	26042	26048	26071	26113	26166	26170	26218	26294	26328	26393	26411	26526	26683	26798	26993	
439	619	857	1797	5378	5542	6354	6486	8583	8866	9006	9372	10102	10145	10219	12482	13528	15161	16257	17012	17653	17673	19648	20157	21352	22212	23467	24481	24528	24679	24728	24769	24801	24802	24847	24886	24921	24954	24987	25208	25213	25257	25281	25318	25390	25481	25526	25613	25654	25657	25669	25675	25900	25907	25960	26115	26165	26320	26384	26471	26546	26583	26622	26653	26701	26730	26743	26939	26957	
3721	4944	6136	6558	7007	8728	10193	12570	12818	14664	16123	16496	16634	22236	22916	23622	24376	24390	24394	24403	24462	24470	24478	24509	24675	24716	24890	24912	24952	25000	25019	25097	25377	25402	25411	25546	25729	25743	25781	25811	25853	25881	26037	26083	26159	26182	26200	26569	26708	26811	26835	26928	26973	
65	827	3224	3415	3687	3954	5087	5882	9869	9990	10788	11411	12780	12917	13450	13497	14279	14371	17527	17767	18671	21676	24318	24355	24360	24479	24526	24556	24599	24675	24685	24687	24831	24851	24856	24860	24890	25004	25008	25216	25358	25394	25495	25519	25565	25576	25634	25765	25781	25788	25853	25928	25987	26159	26207	26347	26353	26401	26533	26708	26835	26928	26947	26955	26960	
2311	3517	3927	4469	4749	4916	5775	6838	7896	9201	9639	9678	10056	10778	11518	12744	13426	13966	14257	15507	17515	17563	18394	18649	19638	20630	21296	21495	22135	24394	24462	24470	24509	24543	24556	24654	24716	24824	24851	24862	24872	24873	24955	25074	25097	25358	25377	25402	25411	25537	25634	25645	25729	25743	25750	25779	25918	25977	26037	26072	26083	26110	26400	26457	26464	26489	26517	26523	26550	26569	26590	26591	26642	26723	26793	26925	
7191	7483	7649	8482	9954	11779	12754	12956	13275	16000	17746	18557	18628	19459	19825	20010	20188	22985	23048	24562	24572	24583	24653	24659	24661	24708	24809	24864	24904	24930	25048	25323	25338	25467	25527	25641	25673	25681	26080	26157	26247	26588	26634	26873	
1043	1278	1539	2422	2611	3869	4814	5412	6775	7587	8082	8979	9606	10388	10702	10918	11123	11414	11667	12057	12084	12310	13562	15231	15827	16939	17532	17789	17975	18058	18734	18764	19066	20077	22235	22569	23086	23866	24123	24330	24423	24534	24570	24584	24640	24667	24747	24782	24792	24883	24911	24953	24978	24998	25003	25100	25108	25157	25158	25222	25263	25272	25355	25369	25463	25504	25521	25661	25727	25744	25758	25770	25856	25882	25981	26072	26073	26134	26158	26178	26259	26266	26311	26325	26379	26402	26404	26476	26524	26633	26859	26879	26899	26953	
247	3958	6584	8272	10186	10199	13283	13510	14046	16321	19049	21478	22469	24355	24390	24394	24403	24526	24613	24665	24890	24908	24982	25010	25077	25078	25125	25192	25241	25382	25402	25834	25881	25949	25998	26228	26304	26347	26400	26457	26550	26881	26973	
1954	2011	2835	5121	7243	8361	9163	9347	10103	12141	12352	13086	13894	14652	14847	14867	15741	16580	16607	18768	20968	21565	22403	22835	24361	24408	24458	24485	24542	24658	24865	24918	24965	24968	25145	25156	25249	25297	25310	25398	25428	25474	25551	25564	25679	25700	25828	25831	25849	25867	25883	25886	25942	26022	26029	26033	26035	26087	26089	26112	26195	26235	26245	26258	26319	26354	26361	26389	26496	26589	26656	26715	26948	
107	197	546	1514	5150	6233	9182	10783	11997	12872	13668	13986	14737	15656	15822	16837	17218	17316	18667	19433	19845	20268	20780	21624	22471	22628	22716	22928	22931	23532	23624	24343	24370	24420	24438	24508	24519	24589	24604	24614	24673	24681	24697	24796	24896	24936	24973	25043	25117	25119	25132	25181	25266	25288	25296	25307	25339	25356	25388	25469	25586	25609	25622	25748	25827	25837	26082	26099	26221	26426	26432	26477	26478	26497	26586	26597	26665	26844	26870	26885	26995	
304	1240	2898	4497	5333	5548	7041	8559	9723	11733	12622	13789	15369	16931	18741	21796	21922	22444	22512	22685	23908	24305	24496	24536	24638	24647	24709	24711	24737	24770	24937	24953	24994	25100	25199	25222	25247	25299	25342	25353	25511	25561	25600	25725	25891	25922	25948	25954	26096	26118	26272	26297	26796	26921	26989	
556	1011	2848	4617	4736	5048	5292	6017	6897	9337	10021	10236	10412	11245	11406	13566	14362	14438	17029	19118	19244	20040	20527	22601	23458	23691	24319	24339	24412	24548	24586	24724	24799	24826	25058	25133	25235	25255	25256	25261	25309	25357	25367	25391	25464	25484	25499	25506	25573	25577	25690	25734	25736	25737	25816	25840	25939	25959	26074	26078	26128	26185	26215	26257	26352	26358	26368	26385	26539	26552	26567	26709	26751	26759	26767	26817	26821	26846	
3738	4209	8308	11061	12637	12819	13595	15819	17058	19358	19638	21779	23225	24302	24330	24392	24429	24480	24603	24782	24792	24842	24911	25020	25068	25105	25121	25141	25209	25224	25263	25385	25766	25871	25885	25899	25982	26073	26111	26134	26158	26307	26311	26346	26356	26524	26645	26806	26899	26981	
186	618	1160	3749	5168	5547	5758	6825	7445	7495	8796	9011	10668	10812	11940	12063	13227	14838	15490	17629	17680	18353	20322	20875	20961	21763	22956	23910	24329	24337	24348	24629	24658	24795	24858	24965	24980	25015	25080	25145	25160	25161	25164	25176	25253	25297	25310	25370	25398	25421	25428	25479	25498	25557	25595	25611	25700	25749	25795	25820	25849	25883	26021	26022	26035	26053	26184	26245	26250	26313	26319	26320	26330	26354	26389	26406	26415	26442	26472	26502	26511	26565	26593	26656	26748	26788	26842	26948	26951	26961	26979	
136	363	3571	3785	3878	4095	4856	7238	7463	9649	11029	11798	12111	14090	14209	15415	15558	17198	17472	17910	17993	18025	18197	18211	18615	18829	19288	21155	21561	22047	23229	24005	24306	24318	24332	24334	24367	24418	24425	24479	24560	24599	24656	24815	24856	24860	24925	24939	25004	25094	25098	25107	25131	25198	25225	25277	25503	25621	25638	25715	25765	25853	25928	25966	26006	26019	26146	26159	26174	26190	26290	26328	26347	26393	26401	26494	26568	26616	26719	26725	26804	26947	26960	26998	
2825	4496	5035	5480	5538	5880	7095	7679	8664	9631	9772	9922	9998	10133	10778	13479	14845	14913	15286	16110	17993	18072	18580	18807	19379	19442	19444	19850	20728	22162	22315	24314	24321	24355	24466	24563	24613	24623	24624	24686	24743	24774	24856	24888	24939	25004	25028	25063	25098	25189	25192	25198	25202	25228	25240	25241	25258	25284	25566	25581	25653	25671	25691	25694	25696	25785	25854	25929	25970	25998	26006	26070	26083	26146	26169	26174	26182	26228	26341	26460	26537	26605	26616	26731	26789	26943	26955	26960	26988	26999	
868	2740	3435	4815	5133	5533	7587	8525	8975	9150	12114	14425	16733	18549	18955	20307	20922	21061	23370	23862	24317	24472	24489	24681	24853	24879	24914	24973	25081	25119	25132	25193	25226	25252	25285	25339	25341	25388	25499	25524	25690	25827	25857	26014	26215	26269	26377	26455	26459	26478	26597	26608	26623	26709	26774	26809	26812	26950	
984	1666	2082	2102	3389	5726	6463	6762	6776	6853	7709	8385	9110	9251	9557	9865	10009	13875	14565	15244	15360	16948	18137	19142	19697	20185	24378	24490	24507	24573	24582	24617	24626	24688	24694	24749	24959	25040	25090	25150	25155	25295	25319	25367	25373	25415	25465	25502	25506	25512	25523	25562	25604	25636	25680	25734	25736	25818	25840	25861	25943	26003	26141	26183	26352	26376	26385	26399	26548	26677	26783	26817	26868	26909	26959	
358	885	1380	1533	2413	2996	4118	9713	10063	10501	11703	13507	18773	19558	21959	22172	24300	24484	24668	24691	24904	24930	24969	25032	25115	25143	25217	25344	25423	25438	25527	25571	25874	25893	25974	26065	26094	26203	26668	26790	26917	26996	
486	519	841	885	1054	2022	2887	4511	5077	5898	6291	6793	9038	9074	9236	9752	10948	11149	12383	12868	13022	13073	13999	15704	16000	16066	17819	18588	22895	23124	23947	24329	24386	24430	24459	24501	24630	24696	24707	24723	24786	24836	25052	25065	25076	25122	25177	25187	25197	25206	25327	25392	25404	25466	25468	25513	25514	25663	25682	25685	25718	25797	25842	25890	25924	25935	26020	26021	26051	26138	26196	26212	26224	26253	26265	26312	26330	26342	26406	26412	26442	26621	26652	26702	26755	26822	26840	26923	26987	
1701	1961	2556	3030	3118	3767	6608	7332	8063	8420	9146	12307	12881	13862	14042	15009	15087	15247	15552	15923	15934	17709	18946	20582	23677	24307	24332	24338	24425	24465	24531	24560	24851	24897	24925	24926	24939	24952	24986	25011	25088	25094	25185	25196	25225	25316	25375	25394	25503	25509	25525	25565	25578	25772	25782	25843	25872	26019	26154	26276	26287	26302	26317	26353	26408	26411	26456	26468	26494	26503	26568	26610	26616	26708	26713	26725	26761	26816	26928	26947	26955	26993	
1432	2374	2648	2734	3350	4154	4659	4853	5006	6982	8511	10285	10731	11202	13342	14101	15638	16070	18997	21552	22144	23964	24314	24352	24396	24416	24446	24531	24623	24656	24661	24677	24764	24774	24813	24880	24888	24909	24947	25037	25104	25110	25174	25182	25218	25228	25412	25427	25472	25530	25533	25535	25538	25607	25608	25652	25662	25710	25719	25796	25878	25904	25929	25930	26105	26135	26146	26462	26484	26488	26841	26990	
129	1144	1957	2020	2502	2876	3058	4788	4845	4859	5756	6434	6805	8449	9752	10333	10537	10650	14025	15680	16272	16616	17956	18333	18916	21810	22240	22617	22804	24031	24062	24115	24209	24364	24530	24545	24585	24607	24788	24789	24800	24870	24929	24988	25002	25124	25207	25234	25314	25507	25536	25541	25628	25644	25686	25689	25697	25702	25739	25742	25784	25969	25989	26090	26121	26171	26204	26246	26724	26794	26873	26919	
713	1605	8220	12302	15075	15783	17202	22751	24586	24655	24746	24799	25191	25212	25219	25357	25367	25426	25734	25737	26114	26183	26257	26430	26547	26607	26626	26846	
210	2461	2893	3380	6615	7778	8040	8760	10430	13581	15471	15549	16002	16547	17125	19565	20465	24311	24347	24414	24525	24583	24615	24636	24653	24659	24672	24706	24710	24730	24788	24864	24894	25033	25048	25110	25154	25234	25334	25338	25379	25596	25626	25650	25652	26027	26080	26203	26206	26278	26329	26421	26631	26634	26750	26790	26886	26910	26920	
1145	1511	3796	4676	4826	5696	7756	8404	8572	9358	10146	10367	10622	13257	13896	14196	16241	18161	18532	20521	21025	21239	21468	22278	22591	23340	24337	24402	24404	24430	24555	24558	24574	24875	24895	25034	25109	25165	25190	25337	25351	25406	25414	25468	25513	25593	25611	25618	25637	25682	25721	25892	25923	25968	26116	26167	26196	26323	26397	26437	26545	26675	26780	26822	26861	26867	26987	
532	1017	1302	2174	4182	4448	5590	5877	7244	8809	9587	9692	9724	9989	11697	13056	15502	17027	17502	19718	20396	20892	24127	24324	24378	24510	24548	24586	24590	24617	24626	24641	24655	24725	24746	24759	24948	25060	25071	25090	25155	25167	25191	25212	25221	25250	25295	25309	25319	25343	25415	25420	25426	25464	25465	25502	25523	25532	25604	25640	25734	25736	25737	25794	25825	25870	25908	26003	26045	26141	26143	26237	26257	26270	26305	26352	26368	26385	26430	26473	26547	26552	26567	26607	26709	26767	26783	26817	26820	26895	26909	26914	
2781	3086	10205	10546	10800	16673	17127	18629	20816	21160	24323	24577	24702	25289	26011	26562	26756	26805	
568	1754	2141	3131	4588	5901	7238	8812	9013	9062	10719	11185	11203	16952	17116	17516	18883	21816	22645	24383	24996	25191	25386	25835	25884	26256	26501	26548	26648	26904	26959	
4304	5018	5923	7248	7700	8579	11047	15208	17783	19640	19752	22905	24586	24724	24826	24916	24938	25072	25133	25261	25326	25361	25420	25577	25640	25959	25980	26044	26078	26119	26185	26269	26535	26552	26654	26894	26991	
2058	2480	3962	4076	4421	4754	4940	5729	5921	5922	6174	6249	7113	7211	7455	9297	10358	13007	14218	14932	20624	21150	21974	22419	22426	22476	22827	22966	24400	24423	24426	24429	24480	24515	24553	24570	24584	24603	24628	24719	24792	24842	24907	24998	25016	25121	25141	25157	25279	25287	25385	25395	25463	25485	25546	25554	25728	25743	25758	25800	25856	25864	25871	25982	26073	26180	26231	26266	26379	26464	26476	26498	26504	26505	26524	26564	26624	26793	26899	26968	26981	
1636	2167	3145	4178	4812	4859	5394	5834	7896	8622	9450	9558	9817	10010	10518	10995	11305	14211	14694	15677	15764	15825	16528	17017	18026	18925	20398	20967	21049	22419	22727	22862	23253	23593	24304	24330	24400	24423	24515	24600	24777	24854	24860	24876	25016	25121	25209	25260	25395	25440	25508	25601	25647	25676	25723	25758	25781	25800	25836	25856	25871	26072	26243	26264	26266	26273	26379	26456	26464	26504	26519	26564	26664	26688	26708	26733	26752	26851	26897	26968	26997	
1128	1153	2853	2967	3074	3468	3642	4870	5245	8776	8823	9822	10187	11701	13174	13412	14586	16596	17919	18707	20716	20878	22458	23338	24444	24450	24494	24513	24554	24558	24769	24795	24801	24886	24967	25034	25053	25109	25137	25165	25206	25208	25239	25253	25274	25290	25298	25313	25351	25406	25458	25529	25611	25618	25704	25721	25773	25820	25890	25900	26038	26181	26250	26286	26320	26323	26332	26348	26465	26511	26513	26611	26621	26659	26743	26771	26780	26788	26842	26864	26876	26957	
1343	1636	1872	3103	3172	3235	3376	3609	4472	7477	7644	9243	9800	10707	12251	13923	14047	14139	14250	14386	15502	15880	15978	17585	19512	19952	20265	20312	21277	21702	21715	22290	22716	23481	23484	23510	24097	24107	24261	24301	24354	24452	24511	24513	24535	24703	24850	24967	24977	24983	25082	25102	25122	25134	25139	25206	25327	25434	25444	25456	25642	25668	25704	25889	25947	25950	25999	26063	26081	26113	26167	26218	26224	26253	26520	26526	26541	26579	26604	26621	26689	26722	26891	26980	26985	
266	855	994	1316	1412	4386	4941	5896	6091	6861	8116	10267	10591	12294	12389	12908	13474	13506	13662	14292	14392	15321	15494	16376	16527	17117	17192	19043	19491	20455	21579	21691	23378	24251	24397	24415	24431	24441	24444	24461	24494	24619	24622	24703	24741	24936	24967	24987	25099	25119	25171	25266	25281	25312	25324	25371	25431	25505	25580	25613	25732	25778	25953	26000	26041	26081	26139	26398	26445	26449	26477	26500	26513	26529	26544	26561	26604	26608	26614	26622	26674	26687	26704	26801	26812	26860	26862	26864	26891	26931	
829	2640	2680	3110	4046	4097	4790	5337	6663	6751	7062	7258	8255	9394	10642	11728	12021	13223	13263	14837	15283	15824	17132	17941	18780	18801	20984	22293	22411	22637	24321	24341	24416	24572	24583	24601	24602	24624	24743	24774	24844	24863	24947	24982	25028	25057	25073	25110	25228	25258	25535	25538	25572	25581	25582	25608	25639	25652	25710	25724	25895	25970	25998	26136	26175	26304	26789	26841	26949	26992	
593	3011	3630	4117	4343	7239	7755	7888	9566	9767	10188	10537	11271	11302	11752	11820	12138	12255	14569	14697	15343	16362	17328	17726	18596	21815	22154	22351	23230	24183	24329	24450	24459	24488	24564	24723	24786	24795	24956	25015	25017	25145	25164	25253	25398	25421	25501	25547	25595	25618	25749	26022	26038	26138	26184	26196	26250	26258	26389	26406	26495	26511	26565	26593	26748	26842	26951	26961	26979	26982	
3899	4503	4882	4916	5142	5165	5724	6522	7232	7287	8115	8236	8618	9615	10503	10616	10749	12152	12566	13880	14481	14845	16979	16994	17573	18003	18876	20122	20273	20406	20418	20961	21658	21984	22283	22414	22784	23197	23535	24031	24332	24465	24479	24509	24515	24547	24599	24687	24876	24952	25094	25260	25277	25287	25372	25375	25395	25411	25495	25544	25713	25765	25811	25836	25853	26019	26076	26159	26207	26264	26317	26353	26464	26468	26494	26688	26699	26708	26955	26997	
14	354	2317	4958	6577	6678	7454	12711	14263	17040	18351	19285	22138	23315	23868	24164	24369	24738	24929	25002	25054	25124	25126	25314	25541	25628	25702	25909	25969	25993	26062	26090	26171	26229	26303	26310	26364	26436	26521	26572	26588	26595	26643	26848	
833	1656	8245	9321	9963	14738	15356	18256	18274	18706	21041	21243	24469	24574	24643	24861	24875	24935	24971	25239	25286	25306	25346	25368	25558	25666	25695	25740	25768	25801	25832	25855	25995	26075	26155	26255	26339	26437	26540	26598	26746	26867	26890	26975	
303	391	893	1039	2125	2286	3125	3611	3803	5664	5710	6037	9543	9927	10007	10373	10503	10763	11734	12634	13500	14146	14210	14889	14903	14960	15273	16054	16683	17248	17692	18047	18230	21142	21345	21770	22037	22104	22151	22610	23690	24044	24340	24389	24397	24468	24513	24554	24593	24620	24633	24673	24698	24741	24791	24849	24933	24936	24951	24966	24967	24990	25088	25117	25119	25134	25142	25181	25184	25356	25362	25434	25567	25568	25580	25668	25714	25732	25748	25775	25843	25889	25999	26063	26223	26241	26268	26445	26477	26544	26579	26597	26621	26636	26704	26711	26722	26736	26834	26844	26857	
1895	2615	2631	3061	3837	5316	7123	7885	8693	8863	10224	11237	11740	12314	13918	14359	14441	15352	17014	17873	18822	19667	19771	19788	19995	21973	24370	24374	24375	24420	24461	24508	24589	24593	24608	24681	24744	24773	24874	24899	24921	25291	25339	25417	25429	25457	25469	25483	25515	25545	25586	25613	25643	25658	25806	25897	25962	26000	26015	26049	26082	26133	26418	26426	26432	26438	26449	26497	26546	26622	26682	26701	26730	26766	26826	26870	26931	26941	26976	
1893	3483	3728	3808	4164	4452	8515	9996	10965	11817	12665	14427	16564	19712	22401	24469	24492	24643	24843	25050	25437	25615	25617	25695	25712	25740	25764	25927	25975	26127	26348	26558	26598	26815	
993	1367	1530	2560	4814	5583	7113	7670	8875	11108	11348	12725	15758	16286	16509	16632	16695	16743	16851	17114	17978	18427	20302	21435	21680	22767	23656	23948	24384	24411	24524	24737	24883	24911	24997	25121	25141	25158	25199	25224	25227	25272	25353	25355	25405	25504	25521	25543	25648	25698	25758	25882	25899	25984	26036	26072	26073	26158	26162	26311	26378	26379	26390	26402	26404	26476	26498	26508	26591	26624	26633	26705	26757	26859	26863	26899	26921	
92	989	1847	2268	2495	5768	6444	7650	8663	8960	9832	10454	11003	11837	12515	13601	16505	17150	17444	18414	18539	19463	19662	21020	21245	21722	22439	22776	22941	23025	23306	23555	23912	24337	24555	24769	24786	24795	25017	25034	25109	25164	25165	25253	25276	25351	25406	25481	25501	25618	25721	25749	25822	25968	26039	26138	26148	26184	26267	26323	26330	26332	26351	26389	26412	26442	26534	26557	26748	26780	26957	26975	
458	1069	1716	2416	3524	3700	3770	3885	4833	6358	10042	10313	10627	12050	12297	14212	14789	15370	16932	17100	17846	17904	18560	18580	19172	19865	20426	20549	22125	22740	22941	22975	24322	24382	24420	24423	24451	24474	24508	24575	24576	24589	24591	24614	24620	24632	24663	24717	24797	24807	24811	24936	24960	25113	25283	25291	25356	25494	25515	25568	25586	25661	25692	25748	25770	25787	25858	25875	25913	25962	26015	26049	26086	26133	26335	26405	26576	26615	26766	26782	26784	26826	26843	26844	26852	26870	26879	26926	26940	
577	730	3907	4591	7509	10544	12111	15450	15955	16728	16793	20323	21371	24314	24321	24341	24665	24810	24863	24908	24922	24982	25192	25218	25228	25240	25241	25491	25653	25791	25834	25904	25971	26304	26550	26731	26888	26896	
2333	2395	3562	4901	4932	6742	6864	7312	7489	7778	8520	9377	9977	10123	10373	12240	13045	14368	14774	14896	15026	15289	15560	16243	18085	20278	21461	24393	24402	24404	24511	24521	24529	24535	24539	24574	24700	24836	24850	24861	24977	25109	25165	25206	25239	25273	25290	25298	25313	25346	25368	25513	25529	25629	25632	25635	25642	25666	25704	25773	25832	25892	25923	26012	26155	26167	26181	26295	26301	26318	26359	26500	26540	26689	26771	26861	26867	26975	
2795	3719	6756	9077	12060	12287	13610	19115	19640	21133	24527	24586	24714	24724	24826	24879	24938	25058	25133	25259	25261	25361	25391	25420	25816	25936	25959	25980	26044	26128	26145	26185	26305	26327	26539	26623	26846	26991	
179	1732	2222	2713	4279	4304	4895	5585	5789	6119	6882	7332	7368	14458	16863	17898	18142	22032	22246	24412	24655	24799	24992	25133	25212	25255	25309	25367	25502	25577	25583	25737	26058	26114	26143	26183	26220	26257	26305	26327	26338	26430	26516	26567	26607	26626	26695	26751	26759	
747	1731	1813	2266	3169	5132	6488	6795	7358	7495	11413	11951	13788	14420	16472	16552	17971	18621	19984	20306	24344	24365	24504	24585	24678	24733	24751	24800	24809	24929	25002	25024	25126	25304	25439	25527	25575	25597	25623	25684	25689	25739	25805	25909	25924	25989	26046	26051	26094	26100	26236	26364	26436	26453	26536	26595	26609	26667	26691	26734	26754	26929	26934	
1893	2359	2807	3447	4464	5168	5643	5824	6891	7771	8040	9285	10336	11633	11760	14254	15389	16719	17479	19728	20089	20534	20902	21527	21758	22550	22837	22859	23980	24301	24362	24368	24379	24386	24393	24432	24501	24511	24771	24793	24894	24905	24910	24915	24944	24975	25021	25051	25052	25062	25075	25231	25315	25436	25455	25514	25635	25667	25685	25719	25817	25896	25940	25947	26093	26113	26281	26294	26485	26620	26721	26855	26886	
1179	2045	4104	4769	4920	6364	8389	8442	9827	12240	12547	13352	13479	13483	14485	15437	15445	15510	15574	15795	18719	24089	24316	24421	24476	24650	24715	24817	24821	24829	24839	24909	24947	25009	25205	25472	25533	25607	25662	25719	25947	26048	26092	26113	26125	26149	26166	26201	26281	26383	26484	26487	26506	26520	26592	26694	
1741	4000	4686	5869	10401	12584	15012	16234	18168	18353	18370	18584	24002	24349	24363	24405	24581	24595	24683	24738	24751	24752	24754	24779	24787	24868	24870	24929	25018	25024	25054	25083	25112	25126	25195	25304	25363	25490	25597	25733	25739	25955	26303	26364	26635	26680	26724	26848	26880	26893	26919	26934	
599	898	1549	2444	2810	3856	6263	6290	8344	8684	8699	9416	11198	11821	12341	13355	15905	16411	21551	21863	22269	22874	24014	24162	24411	24467	24584	24603	24792	24997	25036	25100	25222	25224	25227	25263	25353	25433	25521	25589	25648	25670	25674	25882	25899	25982	25983	25984	26036	26073	26084	26231	26346	26379	26391	26498	26524	26584	26707	26757	
86	1211	1858	1869	1874	3787	4732	4937	6027	6549	8040	8111	8182	8267	8299	9810	10119	10777	11069	12713	12767	13087	14373	14539	15668	15842	16374	16564	17268	17915	19257	19363	20633	21792	22636	23802	24060	24385	24459	24552	24653	24696	24793	24794	24855	24880	25076	25082	25142	25153	25210	25264	25320	25404	25439	25488	25685	25719	25742	25823	25915	25930	26025	26042	26051	26170	26197	26217	26224	26265	26289	26429	26474	26490	26520	26652	26689	26702	26721	26722	26787	26840	26923	
791	2611	3695	6638	6803	7304	8283	8588	13144	13625	14214	14352	15834	16177	17045	19784	20002	21495	22408	23135	23581	24392	24429	24480	24842	25003	25016	25263	25369	25385	25521	25543	25554	25619	25758	25766	25856	25871	25885	25911	25982	26079	26158	26162	26231	26266	26311	26404	26458	26476	26504	26553	26584	26633	26645	26664	26806	26899	26953	
835	1798	1903	2846	3460	3649	5286	5646	5765	6977	7131	8421	9112	10308	10592	11024	12122	12692	13061	13959	14146	15295	15454	15631	16804	17583	19101	19780	20356	20769	22360	22878	23634	24302	24304	24338	24351	24451	24473	24515	24547	24570	24600	24657	24748	24854	24876	24931	24958	24978	25079	25085	25235	25260	25395	25419	25440	25450	25461	25463	25485	25492	25508	25509	25525	25528	25573	25578	25601	25659	25661	25693	25728	25772	25787	25811	25846	25865	25988	25996	26076	26178	26180	26322	26408	26456	26504	26658	26752	26942	26968	26997	
84	974	4227	5562	5715	7035	9658	10128	10797	10996	11727	13160	13524	16265	20394	24008	24355	24390	24403	24406	24470	24543	24556	24665	24766	24831	24862	25000	25004	25010	25125	25282	25402	25576	25630	25634	25645	25724	25834	25881	25928	25949	25963	26031	26083	26457	26533	26550	26632	26795	26835	26881	26888	26896	26955	26960	
715	2735	2814	5961	6903	7464	10033	10565	11063	14854	15475	17866	20480	22515	23254	24312	24345	24405	24439	24571	24595	24683	24754	24783	24800	24830	24868	24870	24929	24988	25024	25112	25126	25188	25207	25424	25686	25689	25733	25805	25955	25969	25989	25993	26090	26161	26229	26277	26588	26680	26692	26848	26880	26919	26929	26934	
2114	2808	6330	7409	9817	14119	14841	17705	17890	18037	21893	23924	24566	24642	24746	24806	24959	24992	25133	25191	25319	25343	25357	25391	25562	25604	25680	25737	25835	25870	25884	25908	25912	26045	26102	26183	26220	26257	26516	26556	26607	26677	26820	26959	26969	
1032	3889	4598	5830	6031	7445	9847	9930	12572	12643	12866	13409	18195	18559	21057	22124	22592	23038	23377	23448	23552	24410	24540	24760	24837	24918	24965	25176	25428	25564	25587	25679	25703	25749	25828	25886	25942	26022	26026	26029	26089	26112	26194	26235	26260	26354	26373	26389	26434	26566	26594	
1390	1701	2737	3024	3194	4297	4625	4704	4854	5186	6612	7920	8215	8231	8836	9944	9975	10966	10988	11601	13761	13984	14216	14258	14340	14852	16652	17678	17765	18099	18573	18605	19336	19764	20820	22070	22190	23220	23714	24330	24333	24382	24423	24426	24465	24478	24522	24534	24570	24648	24669	24732	24737	24811	24854	24940	24989	25001	25066	25211	25223	25278	25287	25332	25355	25397	25430	25504	25727	25743	25744	25776	25811	25856	25879	26072	26085	26091	26173	26213	26309	26404	26476	26564	26575	26591	26761	26816	26843	26879	26899	26926	26938	26940	26964	26997	
176	283	2069	3312	5468	21999	24326	24328	24355	24464	24495	24635	24922	25192	25232	25240	25268	25350	25382	25475	25671	25694	25735	25834	25949	26225	26228	26357	26537	26896	
414	551	718	1985	4608	6120	6228	6569	7384	9903	10421	11073	11189	12264	14134	14198	16654	17298	17413	17609	19421	19517	19860	22773	24376	24400	24411	24716	24766	24833	24995	24999	25000	25036	25068	25097	25227	25244	25279	25282	25504	25546	25594	25722	25743	25752	25844	25864	26110	26433	26489	26523	26591	26705	26723	26875	26925	
502	907	1441	1464	2159	3031	3240	4095	4237	5220	5443	5539	6242	6678	7308	7847	8833	8849	8861	10553	10589	10884	11594	11723	11796	14773	14851	15180	17559	17685	18025	19506	19669	20696	20942	21164	21548	24307	24385	24468	24507	24544	24573	24588	24626	24656	24698	24767	24768	24891	24893	24898	24951	24990	25013	25030	25035	25107	25134	25196	25446	25497	25503	25563	25625	25636	25668	25688	25714	25726	25782	25818	25830	25843	25861	25943	25947	25966	25999	26019	26069	26223	26241	26270	26290	26411	26424	26507	26522	26531	26610	26779	26783	26804	26814	26817	26868	26901	26974	26998	
192	1369	2692	3919	5255	6191	6284	8429	9600	11320	12462	13530	16125	20810	21197	23823	24076	24323	24336	24363	24449	24477	24674	24702	24775	24805	24859	24877	24917	25047	25111	25140	25262	25476	25478	25496	25606	25730	25815	25851	25876	25920	25934	26011	26096	26191	26263	26334	26340	26646	26756	26776	26778	26805	26807	26808	
649	684	1097	1177	1284	1806	3711	3968	5364	8395	8506	9422	13045	13432	13795	13843	14084	16350	16503	19041	20165	20197	20776	22810	23380	24354	24379	24398	24487	24520	24650	24817	24983	25045	25129	25315	25366	25472	25591	25642	25683	25819	25869	25896	25938	26125	26187	26239	26487	26520	26526	26527	26630	26721	26970	26974	
492	509	2805	3636	3962	4312	8261	8683	8851	10914	11618	12273	12800	13644	14095	14377	16549	17761	18115	18356	18670	20294	22391	23347	24302	24392	24426	24429	24534	24553	24841	24842	24911	24998	25016	25036	25105	25121	25141	25157	25224	25227	25272	25279	25355	25369	25385	25504	25758	25800	25864	25871	25882	25899	26073	26084	26134	26158	26243	26346	26379	26391	26404	26498	26504	26584	26591	26624	26633	26707	26757	26806	26899	26953	26968	26997	
1632	2353	3277	4875	6787	6867	8211	8627	8911	9654	10939	10957	11439	12829	13563	14160	16447	17825	19053	19069	20598	21118	21416	21660	24359	24399	24448	24568	24702	24729	24805	24845	24993	25007	25091	25151	25289	25478	25490	25873	25887	25916	25979	26011	26033	26107	26214	26263	26271	26299	26326	26333	26635	26646	26650	26776	26986	
3203	5153	5976	6249	6514	7099	7171	7184	7261	8596	8796	10264	10678	11139	11971	12394	13063	14758	15171	15178	15576	19166	19265	20190	20961	21569	22405	22431	22543	24305	24313	24322	24348	24350	24373	24382	24499	24522	24651	24740	24789	24811	24877	24885	24900	24941	25080	25123	25283	25332	25442	25473	25559	25692	25727	25780	26054	26091	26106	26186	26233	26242	26319	26381	26585	26587	26619	26651	26819	26843	26847	26856	26924	26938	26962	26977	
570	1934	2171	2282	2380	5606	6399	6881	7157	8019	8157	9409	10021	12545	14016	14750	15412	17716	18254	18715	19076	19199	20653	21481	22923	22957	24324	24360	24412	24440	24557	24590	24641	24664	24725	24871	24931	25058	25079	25090	25155	25186	25255	25256	25277	25309	25357	25372	25394	25440	25465	25497	25539	25565	25577	25578	25636	25640	25659	25678	25693	25723	25931	26130	26154	26164	26222	26264	26408	26447	26468	26473	26503	26530	26567	26618	26654	26695	26698	26767	26817	26914	26947	
1532	2732	3483	5320	6948	11055	11644	13697	14802	16192	21311	22750	23338	24497	24537	24631	24736	24819	24869	24878	24996	25050	25150	25179	25200	25215	25312	25331	25354	25374	25386	25408	25431	25480	25482	25695	25862	25894	25975	26041	26226	26298	26315	26420	26501	26554	26574	26606	26663	26786	26980	
1421	3643	4138	10631	11129	13172	13748	14269	15107	16081	16830	17230	17308	18681	21352	24427	24481	24847	24852	24874	24899	24921	24985	25213	25265	25302	25307	25318	25371	25390	25469	25654	25850	25897	26010	26367	26439	26586	26772	26777	26862	26892	26939	26994	
1518	1566	3229	3855	4007	4534	4733	5933	6437	9599	9932	9953	10238	11167	11345	11502	11894	11953	12015	12853	16073	17783	18427	18551	18602	19363	23713	24355	24394	24400	24403	24509	24515	24526	24599	24687	24716	24766	24831	24856	24860	24952	25004	25198	25216	25358	25394	25402	25411	25495	25519	25537	25576	25634	25660	25724	25750	25765	25781	25881	25928	25987	26037	26083	26174	26182	26200	26207	26287	26304	26347	26353	26464	26550	26569	26708	26713	26811	26830	26835	26887	26955	26960	26973	
607	1487	5209	5864	6706	9130	15318	16030	16780	20037	21089	24376	24384	24462	24716	24833	24890	24963	24995	25097	25120	25227	25282	25471	25594	25634	25655	25752	25914	26098	26110	26117	26349	26400	26413	26489	26517	26875	26916	26925	26973	
48	207	342	665	1022	4293	4886	5623	7437	7839	8255	8564	9143	12147	12951	14633	15405	17777	18047	23736	24303	24383	24582	24606	24616	24688	24850	24935	24961	25095	25102	25354	25387	25416	25444	25558	25610	25646	25683	25695	25768	25783	25869	25896	25903	26155	26227	26239	26255	26256	26262	26371	26443	26510	26527	26753	26890	26980	
673	1657	2094	2628	5677	8020	8441	11383	14806	15812	16241	16406	17860	20627	24523	24587	24597	24755	24780	25128	25301	25322	25345	25413	25452	25560	25679	25809	25945	26050	26260	26279	26373	26407	26451	26566	26612	26728	26747	26831	26941	
905	936	3073	3729	4078	4248	5744	6049	6235	7277	8721	8815	12639	13162	13690	14398	15628	15927	16949	17032	18886	19204	20324	21026	21498	22055	24346	24433	24438	24592	24612	24619	24637	24681	24695	24712	24726	24822	24838	24853	24879	24914	24942	25059	25061	25119	25252	25261	25285	25288	25347	25388	25599	25690	25709	25816	26151	26215	26221	26282	26358	26362	26377	26478	26497	26535	26665	26690	26809	26836	26885	26958	26995	
905	1167	1249	1642	1776	1840	2375	2435	2794	3229	3508	4145	4420	5321	5707	7636	7934	8215	9776	9934	10094	10181	11554	12156	12539	12589	12608	12633	12768	13017	13682	14255	15452	15668	16250	16458	16468	16699	16731	17169	17517	17556	18837	19796	19942	19987	20139	21382	21984	22280	22713	23096	24382	24436	24443	24455	24474	24499	24522	24533	24611	24646	24648	24651	24732	24776	24828	24885	24887	24900	24926	24958	24960	25046	25064	25066	25067	25123	25169	25180	25223	25278	25283	25303	25362	25473	25494	25744	25757	25879	25919	26025	26054	26085	26086	26091	26103	26104	26173	26186	26213	26233	26252	26314	26337	26429	26475	26563	26585	26587	26617	26749	26796	26819	26843	26884	26924	
312	2758	3118	3120	4096	5305	5571	6342	7007	7374	8759	9461	9518	9613	10421	10571	10956	11034	15932	17615	17790	21159	22415	22938	23192	23731	24304	24318	24413	24418	24440	24664	24831	24851	24856	24860	24912	24925	24952	24957	25004	25008	25131	25186	25198	25372	25394	25544	25565	25630	25649	25713	25723	25765	25781	25782	25987	26006	26019	26174	26447	26494	26538	26688	26699	26708	26804	26829	26858	26898	26928	26947	
1540	2437	3970	4813	6313	9900	10307	13203	13752	14133	14358	14684	14762	15192	21582	22745	23092	24101	24457	24472	24489	24505	24637	24649	24726	24814	24822	24857	24879	24914	24981	25061	25132	25261	25285	25321	25359	25599	25701	25731	25857	25936	26044	26064	26193	26269	26358	26377	26444	26459	26463	26478	26535	26669	26706	26712	26836	26885	26897	26922	26950	26995	
514	551	686	2013	2937	3130	4632	4907	5750	7357	8173	10576	10658	11624	12978	13625	13704	14263	17540	17784	18850	19686	20032	21525	21778	21869	22509	22828	23044	24057	24310	24449	24625	24638	24648	24699	24709	24753	24770	24798	24828	24885	24937	24970	24976	25108	25146	25247	25340	25378	25430	25588	25600	25606	25627	25674	25725	25727	25730	25824	25954	25961	25973	26052	26246	26314	26334	26363	26392	26409	26461	26555	26847	26908	26965	26989	
1425	1453	2163	3020	4733	4792	4843	4920	5274	5305	5636	6081	6345	6461	6558	6620	7108	8368	8808	8819	8833	10168	11790	12249	12338	12664	13959	14999	16036	20027	21799	23167	23642	23760	24316	24355	24466	24483	24512	24526	24531	24624	24666	24686	24810	24925	24952	24982	25009	25098	25172	25198	25202	25218	25258	25475	25491	25519	25656	25694	25791	25834	25878	25881	25904	25928	25970	25971	26070	26083	26144	26146	26169	26174	26190	26341	26347	26460	26537	26538	26662	26829	26835	26905	26937	26943	26955	26960	
638	764	1896	2410	3897	4000	4564	4814	5134	7608	9819	10057	10524	10923	11259	11277	11934	12447	13248	14917	15435	15684	17134	17372	17560	17950	19393	20015	21513	21542	21831	21972	23303	23675	24305	24322	24499	24541	24576	24632	24667	24737	24740	24762	24797	24882	24937	24941	24953	25123	25199	25247	25294	25328	25342	25473	25543	25674	25725	25858	25913	25919	25922	25948	26028	26086	26109	26152	26186	26272	26316	26325	26337	26402	26409	26602	26615	26784	26791	26859	
605	917	954	1117	1444	1524	1584	2147	4025	4486	5287	5801	7584	9774	10356	10783	11358	12369	12913	14465	14993	15218	17014	18632	19877	20552	20607	20933	22939	23083	24381	24427	24447	24506	24604	24612	24652	24662	24679	24704	24852	24853	24921	25302	25307	25347	25364	25396	25445	25517	25545	25806	25866	25897	25902	26082	26099	26291	26344	26426	26432	26438	26439	26449	26454	26497	26543	26586	26603	26644	26690	26717	26797	26870	26871	
1313	8433	9638	10677	11712	13845	14714	17189	19417	19474	21121	22207	22792	24464	24466	24483	24495	24803	24922	24982	25004	25010	25028	25098	25192	25198	25268	25350	25475	25621	25691	25694	25791	25834	25949	25971	26070	26225	26228	26347	26533	26632	26896	26900	26988	26999	
38	550	1468	2019	3339	3697	3879	4834	5315	5546	5991	7790	7854	8315	8573	8679	8704	8882	8952	9628	11048	11060	11649	12112	13403	13677	14058	14351	14759	14895	15026	15181	15973	17567	17699	18310	18608	18647	21075	21613	21705	22068	22280	22720	23137	24408	24540	24551	24587	24608	24663	24740	24780	24797	24889	24968	25080	25152	25291	25310	25401	25473	25474	25866	25886	25952	25956	25962	26029	26035	26050	26109	26186	26279	26381	26452	26496	26566	26682	26728	26828	26889	
1684	2307	3312	3985	4048	4390	6833	9842	10076	10500	11499	13739	17842	20372	20748	22009	22862	24321	24355	24394	24526	24831	24856	24890	24908	24982	25004	25008	25098	25125	25402	25576	25621	25630	25694	25724	25791	25854	25928	25949	25970	26006	26174	26207	26228	26304	26537	26835	26900	26905	26960	26988	
948	1409	3883	4224	4608	4645	5737	5954	6960	7022	8893	11125	11465	12222	12895	13076	15279	15887	16796	17515	18004	18309	19120	22907	24366	24395	24407	24411	24493	24670	24699	24756	24872	24907	24976	25036	25120	25147	25175	25352	25353	25360	25405	25409	25486	25504	25600	25826	25891	25899	25954	25961	26005	26117	26374	26392	26422	26481	26482	26517	26542	26671	26705	26863	26875	26916	26921	26925	26945	26956	26965	26966	26967	
364	452	1019	1116	3370	5605	5709	6364	8044	9712	9821	11551	11865	13442	13577	14255	14878	15540	16948	17393	17952	19547	20969	21251	21276	23825	24511	24539	24574	24616	24768	24848	24850	24935	24983	25027	25045	25095	25102	25139	25239	25348	25366	25416	25444	25455	25635	25642	25646	25666	25683	25792	25819	25869	25896	25947	25999	26055	26093	26113	26120	26224	26239	26295	26301	26520	26630	26891	26974	26985	
477	1864	12120	15968	20058	21080	21479	24323	24359	24477	24568	24702	24729	24731	24783	24845	24859	25083	25289	25363	25424	25490	25877	26011	26107	26271	26562	26635	26680	26915	
1944	2122	2689	4485	5097	8366	10104	12370	12948	15761	16943	17869	17934	18183	18946	20244	20655	20713	22011	22817	23907	24087	24391	24517	24586	24642	24655	24761	24799	24846	24871	25058	25060	25093	25212	25219	25221	25250	25255	25309	25357	25391	25532	25612	25906	25959	26058	26114	26119	26130	26143	26220	26257	26324	26516	26547	26567	26577	26618	26641	26695	26751	26759	26821	
437	702	724	987	2768	4049	5318	5727	6375	7091	8492	9040	9174	10802	11030	12033	15356	16290	17048	18986	19727	20436	21996	23670	24469	24529	24558	24643	24861	24895	24971	25095	25109	25165	25206	25215	25437	25456	25480	25548	25584	25632	25665	25695	25768	25892	25927	25978	26075	26088	26127	26181	26234	26267	26286	26315	26332	26414	26467	26598	26639	26746	26861	26890	26912	26975	
1650	1755	3244	4711	6578	7263	9174	9566	9646	10693	11048	11193	11543	11597	12396	12775	13821	14858	20395	20397	21379	24212	24344	24345	24409	24422	24459	24488	24630	24696	24720	24727	24795	24800	24980	24984	25015	25017	25164	25177	25370	25404	25466	25557	25595	25631	25689	25751	25805	25828	25848	25915	25955	25968	26051	26148	26197	26236	26251	26258	26289	26412	26415	26565	26637	26651	26667	26724	26929	26934	26982	
350	829	1107	1220	1278	1721	1830	2465	2684	2707	3287	3959	4732	6834	6937	7273	8749	9230	9373	9821	9971	11150	11377	11618	11844	11953	12389	13982	15619	16925	18001	18827	19034	19378	20344	20432	21201	22103	22700	22791	23244	23625	23857	24443	24522	24552	24646	24651	24707	24750	24764	24767	24794	24832	24839	24880	24887	24897	24898	24926	25001	25037	25064	25082	25094	25106	25174	25197	25237	25264	25381	25432	25535	25544	25663	25711	25799	25823	25841	25860	25879	25898	25930	25938	26032	26103	26170	26173	26192	26213	26241	26276	26317	26411	26460	26474	26487	26490	26532	26551	26585	26610	26696	26816	26887	26990	
2090	5561	6664	7687	8244	16184	16991	21213	24359	24477	24561	24568	24692	24702	24845	24920	25243	25289	25873	25887	26107	26122	26191	26271	26299	26333	26562	26742	26756	26805	26986	
263	562	3642	4368	4603	5082	7475	8909	11745	12126	13601	13824	14586	14686	15097	16843	18346	18424	18511	18839	19402	19819	20754	23362	24259	24331	24370	24444	24528	24679	24773	24801	24802	24886	24921	25168	25213	25281	25300	25324	25526	25584	25643	25721	25810	25900	26039	26047	26101	26115	26286	26320	26332	26434	26500	26534	26561	26583	26586	26611	26622	26674	26720	26801	26813	26842	26854	26864	26882	26931	26957	
1697	1860	2394	4102	5933	8043	8432	8457	8561	8698	9812	9867	12918	13807	14114	15427	16125	17160	17319	17865	18970	19281	20584	21324	21477	22620	22843	23950	24195	24411	24467	24478	24524	24584	24833	24841	24883	24907	24963	24976	24994	24995	24998	25068	25097	25108	25120	25222	25227	25352	25353	25383	25433	25471	25504	25511	25556	25600	25655	25759	25882	25961	25977	26005	26072	26073	26097	26110	26254	26349	26366	26390	26392	26413	26517	26542	26590	26600	26671	26768	26793	26863	26875	26921	26945	26966	26967	
1586	1905	2662	3787	4380	5246	6344	7023	8221	8859	9565	9769	11448	11998	12855	13697	14985	15545	18190	19090	19694	20690	21923	22572	22802	23020	23076	24431	24461	24481	24494	24744	24886	24921	24987	25253	25271	25276	25300	25324	25390	25458	25469	25481	25501	25526	25658	25675	25705	25810	25820	25849	25900	25907	26000	26010	26026	26039	26089	26115	26139	26250	26320	26423	26449	26513	26546	26576	26583	26656	26701	26730	26813	26862	26876	26939	26957	
2309	2978	3902	3942	3976	6032	6729	7085	8706	8893	9438	9772	11244	13301	14266	14741	15332	16070	16285	16798	16881	16903	19631	20683	20748	21625	21833	24139	24314	24333	24341	24352	24358	24482	24512	24531	24532	24623	24624	24735	24764	24774	24820	24844	24888	24898	24939	24950	24982	25073	25074	25094	25174	25202	25402	25537	25538	25639	25660	25697	25699	25724	25761	25798	25799	25834	25841	25853	25881	25904	25967	26016	26037	26174	26182	26207	26288	26308	26321	26347	26492	26532	26582	26795	26841	26887	26900	26949	26990	26992	26993	
1033	1217	3715	4435	4534	4845	4940	9035	9553	10489	11684	11818	13926	14032	14204	14595	15043	16070	17119	18641	18797	18864	19024	19346	19455	19916	20041	20094	20449	21305	22058	22135	22700	22807	23175	23964	24304	24332	24333	24351	24372	24470	24478	24531	24602	24675	24685	24716	24765	24831	24851	24860	24898	24952	25001	25066	25172	25202	25282	25358	25394	25485	25509	25544	25581	25724	25729	25743	25765	25853	25928	25970	26083	26159	26174	26207	26249	26317	26347	26456	26475	26489	26532	26569	26575	26616	26713	26723	26793	26816	26835	26887	26955	26993	
948	2750	2898	5011	8204	8355	8416	8965	9224	9387	10806	12063	12167	12352	13249	13745	14232	14569	15082	15325	15575	17575	18168	18816	19629	20215	20390	20686	21255	22077	22656	23894	24108	24287	24349	24388	24439	24559	24569	24579	24595	24607	24610	24644	24647	24674	24762	24775	24789	24798	24808	24825	24877	24885	25018	25087	25207	25269	25340	25389	25478	25598	25614	25627	25730	25753	25815	25876	25958	25973	26054	26062	26066	26172	26176	26229	26242	26340	26363	26461	26555	26572	26643	26794	26807	26848	26856	
79	481	756	1006	1046	1156	1195	1567	1721	2631	2814	4034	4832	5823	6371	8030	8629	8891	9166	11470	11808	12389	13029	13555	13980	14687	17365	17736	17751	18211	19009	19300	21076	24352	24364	24373	24436	24443	24446	24455	24623	24624	24707	24764	24823	24832	24839	24855	24880	24946	24950	25044	25073	25110	25135	25153	25174	25197	25202	25225	25454	25489	25518	25535	25538	25541	25572	25581	25639	25697	25761	25780	25823	25829	25841	25878	26032	26042	26135	26170	26192	26201	26240	26247	26276	26308	26462	26469	26474	26488	26490	26492	26596	26634	26721	26758	26798	26816	26884	26887	26949	26978	26992	26993	
1253	2476	6362	6828	7170	8170	9638	12842	13855	19244	19366	19705	22300	23843	24306	24318	24413	24418	24440	24560	24641	24664	24725	24758	24892	25131	25186	25270	25720	25987	26006	26154	26190	26222	26353	26360	26530	26568	26577	26581	26699	26858	26903	26911	
645	1577	2631	2924	4616	5452	6234	6491	9197	9846	10804	12568	15958	16270	16785	17333	18097	19920	20764	20922	21219	21221	23162	23164	24423	24534	24570	24640	24747	24782	25003	25041	25121	25157	25162	25199	25223	25287	25355	25369	25385	25521	25554	25661	25875	25981	25982	26076	26079	26178	26259	26266	26307	26504	26564	26645	26664	26752	26806	26899	26953	26968	26997	
2774	3279	3895	3981	4280	5258	12622	14326	15216	16087	17707	18550	20912	22213	22747	23409	24225	24318	24332	24355	24390	24406	24483	24509	24526	24531	24543	24685	24851	24856	24860	24862	24890	24925	25004	25008	25125	25198	25216	25475	25495	25519	25544	25634	25694	25724	25791	25834	25854	26083	26159	26182	26200	26287	26304	26347	26353	26550	26569	26708	26713	26900	26905	26928	
28	322	1242	4832	7789	9685	11964	12246	12436	16263	16282	16858	16903	17379	19268	19306	22047	22330	24059	24358	24466	24495	24512	24518	24531	24580	24623	24624	24666	24735	24743	24803	24810	24856	25028	25098	25172	25189	25192	25198	25202	25240	25241	25284	25470	25475	25621	25653	25671	25691	25791	25854	25878	25904	25928	25929	25971	25998	26144	26174	26175	26182	26225	26228	26304	26347	26460	26533	26538	26550	26629	26632	26661	26835	26955	26960	26988	
324	5026	5362	6790	6903	8584	9201	9599	10809	13622	14581	14737	14945	15611	17381	18455	18488	18673	18971	19589	23670	24244	24305	24382	24423	24499	24551	24575	24576	24611	24614	24632	24648	24663	24828	24885	24937	24953	25108	25118	25123	25162	25303	25332	25355	25397	25430	25463	25543	25670	25856	25875	25879	25913	25919	25981	26086	26091	26104	26109	26152	26173	26186	26199	26266	26309	26325	26337	26381	26405	26409	26476	26493	26518	26619	26624	26633	26762	26843	26977	
359	1468	2556	3282	5612	5650	7069	7150	7236	7333	10374	10375	10545	10960	11590	13010	13404	14300	14435	14587	14635	16859	17823	18650	19744	20419	21763	22919	23278	24305	24474	24499	24551	24663	24737	24882	24937	24941	24953	25108	25123	25158	25247	25303	25401	25473	25494	25522	25543	25561	25606	25670	25932	25944	25948	25981	26109	26252	26272	26309	26316	26325	26337	26381	26493	26518	26615	26646	26784	26856	
515	847	1497	1622	1649	2732	2839	4031	8784	10580	11056	13878	14890	15635	16280	17341	17935	19495	20794	21908	22500	23957	24494	24528	24554	24769	24801	24812	24843	24954	25137	25208	25276	25281	25298	25300	25408	25526	25613	25643	25669	25705	25721	25810	26039	26041	26181	26198	26274	26284	26286	26298	26320	26332	26471	26529	26611	26622	26653	26718	26720	26730	26743	26801	26813	26854	26864	26882	26931	26939	26972	
527	1497	3103	3202	5102	5811	6877	7305	7330	7596	9809	10321	10589	15003	16685	17350	17537	17968	19866	21103	21356	22175	22500	22778	24415	24444	24492	24497	24631	24736	24745	24802	24804	24816	24843	24869	24878	24932	25171	25215	25265	25324	25431	25717	25778	26041	26139	26198	26398	26445	26561	26608	26614	26674	26785	26801	26854	26864	
5740	6855	7254	9367	9451	11588	12327	16354	16513	18149	19269	20393	20858	21204	21526	21627	23690	24306	24318	24391	24440	24507	24514	24560	24590	24599	24641	24892	24948	24957	25008	25022	25090	25101	25131	25221	25270	25277	25292	25309	25311	25400	25465	25532	25633	25638	25659	25678	25715	25720	26003	26141	26154	26190	26395	26401	26431	26446	26473	26530	26568	26601	26699	26719	26802	26821	26898	26947	
3888	4356	6505	6894	8858	13154	13345	15636	16807	22632	23914	24469	24812	25050	25096	25168	25194	25208	25298	25437	25453	25529	25605	25617	25637	25665	25740	25810	25910	25975	26211	26267	26286	26348	26386	26465	26471	26479	26867	26972	
879	1321	4222	6242	6900	7833	8709	8927	9548	10996	11284	13693	14191	14192	16753	17261	17728	23042	23249	24318	24355	24479	24483	24514	24815	24860	24957	25098	25186	25277	25394	25671	25720	25765	25928	25987	26169	26174	26177	26190	26200	26347	26401	26533	26616	26898	26960	
71	418	2608	7009	13233	14696	17484	19789	22989	23624	25165	25194	25584	25637	25975	26211	26234	26414	26471	26867	26882	
1396	2722	4053	5403	5434	9911	11842	12600	13552	15489	21512	22857	24301	24379	24398	24487	24511	24520	24550	24588	24817	24821	25102	25366	25591	25642	25677	25683	25747	25786	25792	25869	26055	26093	26113	26166	26187	26294	26301	26419	26520	26592	26630	26726	26753	
716	1026	5679	5929	7240	10236	11863	12865	13601	13844	13889	14096	14532	14556	15123	19309	20131	20185	21320	22557	23000	23086	23289	23443	23731	24377	24441	24502	24573	24713	24718	24736	24804	24869	24901	24959	24979	24996	25071	25506	25512	25714	25736	25778	25818	25825	25908	25985	26014	26102	26156	26352	26368	26385	26420	26663	26677	26687	26711	26783	26785	26820	26895	26904	26954	
362	440	788	1047	1061	1938	2626	3559	4933	7582	8094	9692	10643	11782	13062	13666	13718	14099	15742	15904	16579	17443	17630	18445	18981	21025	21116	21249	21447	21696	21956	22043	22065	22810	23241	23395	23596	23638	24071	24276	24379	24385	24432	24452	24487	24550	24616	24793	24923	24935	24977	24983	25006	25027	25051	25082	25102	25129	25142	25273	25315	25327	25348	25455	25642	25677	25683	25786	25792	25817	25819	25889	25947	25950	25999	26001	26113	26166	26202	26218	26224	26253	26294	26301	26520	26527	26592	26630	26855	26974	
1033	6410	6966	8439	9922	11057	11385	11435	11798	12292	24321	24355	24464	24483	24922	25004	25010	25198	25232	25268	25305	25475	25653	25694	25834	26177	26228	26357	26900	26905	26960	26988	26999	
690	2192	2375	2402	3000	3319	5874	6253	6286	7144	7206	7810	8692	8850	10081	10370	11577	11589	13398	13399	13534	14131	15064	15209	15324	16964	17129	17361	17551	19566	20619	21263	21353	21806	24098	24313	24373	24395	24478	24482	24602	24625	24732	24765	24823	24872	24902	24946	24949	25038	25064	25070	25114	25118	25135	25204	25237	25332	25340	25360	25381	25441	25443	25489	25518	25537	25541	25598	25614	25628	25639	25699	25702	25745	25754	25779	25798	25821	25859	25905	25961	25973	25977	26034	26104	26121	26240	26242	26297	26308	26309	26321	26428	26466	26590	26596	26613	26697	26792	26964	26992	
1911	1953	2255	3030	3452	3835	4089	4097	4470	5048	5089	5895	7963	8759	9711	11648	11907	13874	16502	17609	17870	20727	24116	24372	24400	24462	24465	24478	24482	24526	24543	24556	24669	24716	24732	24766	24851	24872	24883	24907	24952	25066	25118	25120	25147	25172	25204	25211	25237	25244	25282	25358	25399	25411	25489	25546	25660	25743	25750	25752	25776	25779	25811	25853	25881	25905	25918	25977	26005	26072	26098	26287	26288	26321	26489	26550	26575	26590	26679	26723	26761	26795	26928	
2388	3445	3515	3944	5495	8129	9242	10029	11445	11949	13091	13471	15598	17293	18500	18694	19757	20328	21078	22159	22770	23118	23168	23245	23452	24329	24404	24555	24564	24778	24836	24956	24971	25034	25053	25165	25253	25276	25414	25428	25468	25481	25526	25584	25611	25618	25721	25773	25822	25892	25907	26024	26077	26138	26184	26332	26386	26534	26545	26741	26746	26748	26842	26867	
959	1603	2485	3209	3369	5444	8289	10619	11766	12016	12384	13132	14194	14444	14775	14983	15882	16209	17517	18142	18947	23500	24435	24516	24840	24857	24916	24919	24938	24972	25163	25236	25321	25492	25493	25528	25807	25933	26131	26261	26448	26660	26845	
1061	1135	1545	2829	2901	4177	7016	7840	8332	10189	11218	15530	15627	18841	18892	21021	22436	24340	24354	24398	24500	24511	24521	24535	24539	24550	24554	24582	24606	24622	24631	24703	24768	24848	24849	24850	24923	24967	24977	24983	24996	25027	25102	25179	25206	25273	25274	25313	25455	25456	25482	25610	25629	25683	25695	25704	25732	25783	25786	25792	25861	25862	25869	25889	25896	25999	26155	26198	26202	26224	26239	26262	26294	26315	26359	26500	26527	26574	26604	26614	26621	26683	26711	26753	26825	26832	26891	26974	26980	
287	1054	1312	2320	2985	2989	4379	4567	5644	7171	7253	7328	8030	8655	8970	10977	11141	13684	14184	14252	15267	15475	15862	18213	19741	19972	20378	22370	22404	22483	24350	24399	24499	24559	24565	24753	24762	24775	24781	24808	24825	24877	24882	24884	24937	24941	25018	25140	25151	25262	25378	25442	25496	25730	25815	25851	25916	25934	26191	26272	26277	26337	26363	26646	26765	26776	26778	26807	26808	26850	26856	26962	26989	
213	285	723	1576	2326	2780	3079	3577	3967	5989	8251	9613	10785	12952	14097	15408	16079	16401	17373	17813	18316	18813	20193	21869	23799	23814	24301	24352	24379	24520	24636	24653	24817	24839	24894	24909	24910	24944	25051	25052	25075	25104	25129	25182	25315	25320	25472	25533	25535	25747	25796	25947	26027	26166	26201	26383	26421	26462	26469	26484	26487	26488	26506	26630	26814	26886	
2784	4349	8768	9748	12077	14973	16180	20221	24491	25349	25437	25480	25602	25605	25615	25665	25712	25764	25910	25927	25975	25978	26075	26234	26815	
2097	7628	8915	9632	14827	16915	17949	18771	19908	19919	22792	23331	24318	24406	24418	24483	24514	24831	24856	25004	25008	25131	25277	25376	25475	25519	25630	25696	26006	26070	26124	26174	26177	26190	26353	26396	26533	26537	26829	26835	26898	26955	26960	
612	2445	2990	3643	3866	4211	6770	7854	10040	10689	10848	11453	11950	13232	14201	18325	18537	18821	20003	20403	20414	20618	20903	21626	22392	24075	24325	24375	24381	24598	24604	24621	24652	24818	24852	24874	24899	25026	25302	25347	25429	25445	25457	25483	25517	25866	26043	26082	26291	26418	26432	26497	26603	26644	26797	26803	26837	26952	26976	
83	263	2452	2736	3515	4030	4875	5353	7084	7677	10439	11571	12462	12767	15190	18689	19662	20575	21533	23018	24110	24408	24410	24485	24627	24918	25251	25474	25534	25587	25703	25793	25867	25883	25901	25942	25952	26029	26087	26112	26260	26350	26373	26407	26451	26472	26589	26728	26744	26747	26831	26946	26963	26984	
828	1123	1132	1156	1201	1554	2288	3117	3887	4671	5566	5591	5807	6111	6124	8329	9927	9940	10357	10435	11375	11869	12466	12534	13324	14253	14523	15209	15252	16476	16805	16887	17655	18025	18947	19376	19499	20112	20716	20925	20980	21068	21096	21378	21968	24373	24423	24465	24474	24522	24534	24575	24611	24614	24669	24693	24828	24854	24876	24940	24958	24960	24989	25001	25005	25011	25067	25162	25196	25283	25287	25355	25356	25362	25397	25450	25485	25559	25568	25590	25622	25772	25787	25988	26104	26213	26275	26475	26476	26551	26564	26587	26615	26619	26761	26816	26843	26879	26884	26938	26940	
179	1155	1450	1668	5205	7943	8539	8787	11966	16217	16467	17112	18256	21879	23385	24377	24415	24441	24497	24619	24626	24713	24745	24806	24819	24869	24878	24932	25059	25099	25150	25179	25374	25386	25408	25431	25482	25569	25778	25840	26123	26156	26223	26398	26663	26673	26677	26687	26785	26809	26820	26895	26904	26927	26944	
1875	2164	2855	4212	6035	6509	9441	11073	13271	18016	19884	20973	21684	24326	24464	24495	24613	24810	24922	25010	25063	25189	25240	25268	25305	25350	25382	25791	25834	25854	25949	25971	26225	26228	26629	26745	26988	
461	517	3169	3174	3607	4193	5143	6261	8127	8267	8866	10639	11048	11175	12802	13500	14171	16514	18350	19134	19247	19490	19995	20034	20117	20717	20851	21894	23738	23851	24329	24337	24564	24720	24956	25053	25253	25297	25370	25428	25479	25481	25547	25557	25611	25820	25822	25849	26038	26039	26077	26194	26250	26330	26389	26406	26442	26593	
539	3449	3825	6246	6659	10546	13078	13287	14813	16391	16870	18273	19495	23177	24410	24627	24760	24903	24918	25145	25421	25479	25564	25587	25603	25679	25700	25831	25883	25886	26022	26089	26260	26313	26350	26351	26373	26566	26589	26594	26946	26948	26963	26984	
3757	3917	5628	6844	7007	8161	8590	8739	9253	10284	10503	14767	15122	15540	17566	17662	17716	17842	17859	18324	18586	18693	19836	19967	20839	21104	24008	24319	24338	24425	24426	24547	24570	24599	24814	24860	24897	24990	25005	25235	25260	25277	25287	25372	25395	25447	25461	25485	25525	25539	25565	25578	25647	25659	25713	25723	25728	25787	26007	26017	26019	26068	26069	26085	26159	26180	26213	26249	26264	26408	26456	26468	26503	26519	26522	26564	26676	26688	26713	26733	26739	26761	26804	26942	26968	
874	904	1039	1744	4203	4814	4845	5011	5021	6332	7210	8745	9308	9479	9577	9935	10855	11289	12901	13120	13324	14008	15490	16391	17044	17427	18048	18802	19364	21094	21223	21312	22124	23018	23085	23161	23218	23778	24055	24434	24449	24458	24474	24499	24523	24541	24542	24559	24594	24658	24663	24755	24762	24770	24797	24867	24877	24884	24885	24937	25031	25067	25080	25116	25123	25151	25303	25389	25474	25494	25522	25550	25756	25802	25824	25833	25919	25952	25956	26086	26109	26140	26186	26188	26191	26195	26272	26279	26319	26470	26615	26646	26651	26828	26856	
225	2613	2692	3248	3470	3692	4458	5455	5467	6030	6429	6769	7696	8500	8842	8967	9229	9622	9898	10127	10177	11012	11183	11505	12190	12983	13661	16959	16993	17831	18569	19885	20357	20783	20820	21078	21673	21851	21900	21984	22255	23490	24329	24385	24389	24409	24459	24552	24611	24629	24630	24696	24723	24794	24858	24984	25052	25122	25153	25187	25197	25362	25520	25536	25553	25631	25663	25686	25692	25795	25797	25823	25879	25935	26032	26042	26051	26197	26212	26219	26233	26245	26312	26415	26490	26502	26617	26652	26722	26810	26840	26923	26932	
56	580	1195	2009	2395	2860	3933	4266	5227	7551	8806	8969	9044	9422	11103	11575	12071	13230	13437	15372	15800	15863	16591	16702	16946	18311	19697	20377	20944	20962	21142	21678	22181	22315	22338	22733	23585	24243	24327	24333	24436	24468	24552	24646	24693	24698	24768	24776	24897	24926	24986	25011	25082	25088	25094	25142	25196	25225	25264	25316	25446	25509	25625	25663	25668	25692	25741	25797	25819	25823	25843	25889	25988	25999	26008	26025	26170	26213	26249	26292	26411	26424	26429	26456	26474	26475	26487	26490	26522	26551	26714	26762	26814	26816	26843	26884	26901	26926	
2330	2443	4477	4533	11061	11091	12787	13644	16209	16299	16744	18818	19724	23135	23187	23391	24325	24381	24437	24457	24596	24612	24689	24704	24734	24942	25041	25183	25246	25335	25359	25396	25429	25555	25706	25804	25806	25852	25925	25965	25972	26009	26040	26132	26280	26291	26370	26387	26444	26625	26638	26670	26690	26735	26740	26774	26833	26837	26866	26869	26877	
96	526	733	1641	1964	2391	2624	3294	3902	3989	5084	5340	5742	6108	6294	7099	8970	9432	9479	10703	11116	11619	11864	12101	13366	14204	14280	14507	15405	15415	15874	16344	16977	17427	17476	18531	18577	19644	20217	20410	21949	22089	22334	24313	24373	24443	24455	24474	24499	24522	24552	24632	24648	24651	24680	24693	24776	24811	24820	24828	24943	24960	25046	25067	25169	25180	25237	25283	25332	25362	25397	25441	25489	25536	25559	25598	25692	25711	25727	25795	25799	25823	25860	26032	26066	26085	26170	26212	26233	26240	26252	26288	26314	26429	26474	26490	26563	26585	26615	26617	26619	26819	26843	26847	26884	26926	26932	26938	26962	
2569	3437	5431	5884	8243	9814	11427	12679	13637	17753	24467	24496	24524	24536	24709	24756	24963	24994	25036	25068	25100	25175	25224	25299	25352	25353	25383	25405	25409	25570	25648	25674	25882	25983	26073	26097	26111	26390	26422	26508	26671	26705	26921	
2819	3108	3116	3579	3799	4695	7492	8121	10440	10638	12050	12358	13072	13831	15927	16543	17457	21036	21466	23061	23732	23810	24325	24437	24589	24592	24596	24640	24818	25003	25041	25246	25335	25418	25517	25552	25555	25806	26280	26291	26370	26387	26426	26497	26625	26670	26710	26782	26836	26852	26865	26866	26869	26883	
3404	3898	6166	6776	6844	9782	12348	12566	13179	13698	14127	14191	14734	14739	15514	18594	18813	18981	20061	21272	22478	23716	24127	24265	24398	24502	24566	24616	24694	24701	24718	24749	24784	24923	24945	24959	25006	25071	25102	25136	25139	25150	25366	25444	25523	25591	25646	25683	25688	25726	25786	25835	25847	25870	25950	26227	26237	26239	26256	26262	26419	26491	26531	26655	26738	26783	26868	26895	26944	26959	26985	
455	605	658	3091	3894	3960	4120	4594	5208	5748	6472	6532	7303	7404	8323	8999	9570	10566	11398	13408	15208	16146	17238	17512	17590	19807	21209	23406	23760	24319	24324	24377	24452	24507	24548	24566	24573	24688	24718	24804	24849	24951	24996	25136	25150	25155	25185	25191	25193	25311	25357	25367	25373	25415	25464	25482	25502	25506	25604	25714	25790	25803	25818	25825	25840	25843	25870	25943	26045	26074	26102	26156	26223	26257	26352	26368	26385	26399	26420	26473	26531	26567	26711	26751	26767	26779	26817	26820	26868	26895	26914	26959	
2787	3314	3347	5391	5575	6575	7412	8519	9956	10050	10585	11864	12355	12452	12488	14484	15262	16768	17052	17689	17915	17973	18162	19197	21650	22688	24380	24386	24446	24501	24636	24733	24793	24800	24809	24930	24934	24944	24975	25029	25076	25115	25130	25153	25154	25187	25217	25320	25334	25338	25379	25436	25451	25462	25488	25514	25616	25684	25685	25842	25893	25921	25969	25974	26051	26094	26100	26206	26251	26281	26342	26453	26667	26668	26691	26773	26799	26873	26996	
150	1682	2205	2892	2908	3481	4900	6345	7412	7563	7707	7973	10191	12690	13380	14955	15652	18926	21881	22265	22492	24358	24364	24416	24572	24653	24677	24788	24863	25048	25057	25073	25110	25182	25338	25535	25596	25673	25838	26016	26105	26175	26247	26278	26329	26462	26488	26631	26634	26729	26731	26750	26949	26990	26992	
1303	2038	3828	6570	8729	10820	11621	21950	22149	23417	24356	24447	24503	24621	24684	25149	25245	25267	25301	25393	25452	25500	25850	26514	26769	26824	26839	26946	26984	
1147	1360	2071	3270	3601	3737	3751	5297	6253	7485	7613	8286	9771	9831	9875	10857	12415	12464	12786	13057	13531	14134	17313	19124	19196	19306	20007	20206	22087	24425	24509	24526	24531	24599	24831	24851	24957	25004	25008	25098	25198	25202	25225	25277	25394	25544	25581	25621	25630	25782	25788	25853	25881	25928	26083	26169	26207	26304	26317	26328	26341	26393	26396	26401	26533	26569	26708	26835	26887	26900	26960	26993	26998	
946	1299	2509	3894	4060	7997	8659	8737	9082	9911	10485	10666	10985	13756	16114	16876	17481	18034	21073	21246	22558	23907	24159	24354	24452	24511	24588	24622	24626	24694	24698	24768	24819	24821	24848	24850	24923	24945	24951	24983	24996	25027	25045	25136	25139	25150	25331	25373	25446	25610	25646	25668	25688	25783	25786	25790	25818	25847	25861	25889	25896	25999	26001	26224	26239	26253	26292	26359	26399	26491	26527	26604	26606	26655	26694	26711	26904	26927	26985	
275	1003	2106	4203	5182	5515	6373	6769	8426	9111	11950	12778	14423	15397	17670	18425	18725	19521	19851	19981	21026	21490	23213	23379	23837	24173	24375	24587	24598	24608	24621	24780	24874	25026	25128	25152	25291	25407	25417	25452	25545	25560	25620	25708	25762	25945	26043	26060	26082	26108	26344	26373	26407	26451	26566	26612	26644	26737	26803	26828	26941	
335	367	466	973	3918	4732	4776	4949	7031	7615	8617	10597	10639	14655	14714	14855	15981	16437	17438	18838	19164	19952	19991	20180	20617	20953	24069	24352	24416	24446	24572	24583	24615	24624	24653	24660	24661	24672	24715	24855	24864	24880	24888	24910	24944	25075	25153	25187	25197	25325	25379	25454	25472	25572	25607	25652	25681	25718	25719	25742	25938	26166	26247	26278	26281	26460	26488	26492	26631	26787	26886	
518	895	1458	1757	2125	3242	3420	4506	4557	5438	9309	15016	20080	24384	24429	24480	24524	24553	24584	24603	24792	25068	25141	25227	25383	25844	25871	25882	25982	25983	26073	26084	26158	26162	26231	26311	26356	26379	26498	26505	26524	26584	26705	26806	
110	1679	2179	2527	4056	4116	5332	6623	6875	7813	7956	8380	8854	11920	12449	13341	15202	17087	17341	17344	18087	18279	18364	19916	20224	21913	22428	24304	24309	24423	24426	24451	24473	24695	24748	24772	24777	24814	24842	24931	24972	25079	25085	25209	25226	25287	25317	25395	25419	25440	25447	25487	25492	25525	25528	25542	25573	25590	25619	25647	25649	25676	25693	25709	25723	25728	25763	25787	25836	25846	26068	26076	26273	26275	26322	26358	26408	26539	26564	26628	26658	26664	26688	26733	26968	26991	
918	2882	5009	6523	8408	9262	9704	11928	11951	15011	18533	18967	19264	19572	21006	21191	22048	24352	24358	24416	24583	24601	24624	24636	24653	24660	24672	24677	24832	24839	24866	24909	24910	24947	25044	25048	25110	25182	25228	25338	25412	25427	25530	25533	25535	25538	25572	25596	25608	25626	25652	25662	25710	25719	25921	25930	26092	26175	26247	26460	26462	26488	26492	26506	26634	26729	26990	
1665	2006	2666	4139	5408	9685	10765	11028	11073	11150	12670	19267	22236	22965	24328	24406	24464	24483	24526	24686	24810	24831	24856	24922	24982	25004	25028	25189	25192	25198	25232	25240	25268	25350	25376	25382	25519	25621	25696	25724	25735	25834	25854	25928	26169	26174	26177	26304	26347	26396	26533	26537	26538	26632	26662	26745	26835	
1317	2891	4972	5811	8902	11041	13340	16172	17580	17673	18447	19340	20535	22621	24402	24469	24491	24558	24861	24971	25109	25165	25239	25274	25286	25346	25529	25548	25632	25637	25665	25712	25832	25892	25910	25995	26088	26189	26211	26234	26286	26323	26339	26343	26348	26386	26467	26741	26861	
957	1433	4922	5240	5919	6682	7991	8820	8822	11162	11191	13387	14005	17909	19002	20608	21991	22372	23046	23112	24391	24490	24507	24617	24655	24718	24725	24799	24827	24924	24948	24992	25101	25191	25219	25230	25275	25295	25319	25400	25415	25506	25532	25562	25569	25680	25734	25777	25794	25814	25906	25912	25931	26003	26183	26220	26324	26338	26360	26376	26430	26431	26567	26577	26607	26618	26802	26903	26909	26911	
1045	1951	4279	5075	5411	7240	8015	8207	10073	11694	13772	16614	17968	19293	20795	21137	21704	22496	23000	23092	24033	24339	24489	24637	24714	24724	24916	24938	25072	25261	25285	25321	25361	25420	25599	25816	25857	25936	26044	26064	26078	26128	26145	26185	26269	26327	26377	26463	26535	26539	26623	26712	26764	26894	
1158	1584	3879	4203	5031	5488	5688	8458	10307	11745	16352	17171	17308	22005	22448	22704	23354	24315	24356	24503	24621	24652	24684	24780	24985	25267	25322	25407	25425	25452	25850	25994	26010	26050	26059	26060	26438	26514	26803	26839	26941	26984	
252	950	1937	2333	5344	8457	8829	9076	9152	9281	9719	10110	11126	11148	12916	14515	15800	18148	18689	19110	22301	24172	24349	24439	24569	24607	24738	24753	24779	24789	24870	24929	24988	25002	25018	25054	25140	25169	25207	25229	25449	25478	25623	25628	25644	25686	25689	25702	25739	25753	25784	25989	26062	26090	26171	26229	26242	26314	26340	26364	26521	26595	26724	26765	26775	26794	26848	26919	26934	
308	1587	3324	4454	5513	6426	7594	8890	9040	9306	10410	11153	11997	14758	14975	16891	18773	18998	19398	20546	23087	23298	24353	24401	24422	24459	24488	24530	24571	24639	24678	24696	24723	24785	24786	25160	25161	25214	25304	25595	25623	25733	25805	25848	25955	25986	26051	26053	26148	26161	26236	26258	26406	26536	26609	26691	26724	26734	26961	26982	26987	
3008	3557	4019	4416	5755	6089	6994	9260	11000	11218	11695	11946	14476	14645	14704	15941	15978	16233	16725	18049	18999	22633	24481	24886	24903	24954	25069	25137	25168	25253	25257	25276	25300	25479	25481	25526	25643	25657	25721	25839	25845	25886	25900	25907	26039	26077	26165	26250	26320	26384	26423	26434	26534	26546	26583	26653	26876	26882	26957	26994	
1338	1354	2671	2765	3151	3638	4156	5064	6554	7123	8693	9543	11904	12886	13535	13570	13667	14957	15806	16091	17071	18308	19648	23610	24067	24325	24346	24374	24381	24427	24471	24472	24596	24598	24612	24662	24681	24717	24818	24874	24899	24942	25026	25081	25113	25307	25339	25347	25364	25457	25469	25483	25515	25609	25624	25658	25806	25827	25837	25902	25962	26000	26040	26049	26133	26344	26355	26410	26418	26439	26441	26576	26586	26690	26766	26818	26837	26852	26870	26874	26892	26952	26976	
245	1228	2369	2742	4299	6608	6981	7949	9336	10176	13007	13203	14347	16678	16769	19052	19967	21141	23157	23332	24433	24453	24463	24505	24695	24712	24834	24914	24942	25103	25308	25552	25672	25701	25706	25812	25852	25937	26193	26261	26372	26444	26483	26599	26660	26693	26706	26710	26774	26853	26872	
3533	5309	5736	5973	9597	10611	11790	16893	22047	24464	24810	24908	25063	25240	25284	25350	25382	25653	25694	25791	25971	26225	26629	26632	26684	26789	26896	26988	
789	3326	3858	9076	9160	12235	13833	14887	18428	18584	20567	20670	23264	24399	24561	24578	24634	24692	24845	24920	25091	25151	25585	26126	26350	26361	26440	26589	26650	26800	26971	
64	406	834	993	1165	1480	1712	2011	2173	2736	2802	3180	4664	5427	6714	7159	7375	9189	9424	10599	10613	10912	12501	15905	16457	16782	17376	17419	17421	17433	17857	18818	19212	19389	20921	21581	22571	22649	23225	23498	24346	24374	24415	24472	24519	24592	24619	24637	24673	24697	24807	24896	24914	24933	24973	25043	25226	25252	25296	25307	25339	25341	25347	25524	25567	25580	25622	25690	25827	25837	25846	26047	26099	26151	26215	26221	26362	26398	26410	26418	26439	26459	26478	26597	26665	26669	26687	26704	26777	26844	26860	26871	26931	26995	
695	1068	1884	6638	7133	9118	9218	11395	11747	13567	13888	15016	16778	17141	17717	18025	18993	19620	19968	19993	21745	22875	23842	24366	24384	24524	24584	24833	24841	24907	25036	25068	25224	25227	25330	25383	25405	25433	25471	25570	25589	25594	25600	25674	25698	25760	25826	25891	25932	25983	26052	26073	26117	26162	26349	26390	26498	26508	26600	26640	26705	26768	26863	26925	26945	26966	26967	
31	1255	3378	4157	4179	4778	5607	6464	8330	9286	9810	10536	10607	12884	13181	13453	13576	13942	13959	14062	14776	15475	15660	15875	17766	18263	18307	18764	20245	20410	20681	22470	22915	23103	23367	24382	24451	24474	24508	24533	24575	24576	24614	24693	24744	24811	24897	24960	25067	25162	25223	25296	25397	25450	25487	25494	25515	25559	25568	25622	25661	25741	25748	25757	25787	25858	25875	26015	26049	26085	26091	26133	26186	26306	26381	26405	26424	26563	26576	26676	26762	26766	26843	26879	26938	26940	
692	998	1374	2643	2870	4152	4532	4725	5077	5107	6180	7049	9053	9397	11734	13030	14079	17168	17213	17863	18777	18907	19931	20043	20189	21380	24077	24402	24491	24500	24521	24539	24554	24555	24778	24850	24861	24895	24935	24971	25027	25034	25050	25084	25109	25215	25239	25274	25290	25313	25351	25456	25529	25584	25615	25632	25635	25637	25773	25832	25892	26024	26181	26255	26286	26295	26315	26465	26500	26541	26771	26864	26867	26891	26975	26980	
420	1236	2864	4857	7118	8928	10300	10391	10659	11560	11916	12878	12910	14036	14591	15051	15805	17232	18084	19399	22673	24734	24747	24792	25014	25041	25141	25233	25272	25294	25328	25369	25521	25543	25554	25770	25926	25981	26009	26079	26158	26163	26311	26405	26584	26624	26633	26645	26740	26760	26782	26784	26865	26874	
3174	5403	6655	7686	7788	7847	8065	8090	8456	10373	10954	11260	13501	16164	16415	17394	17587	17919	19034	19779	21277	22223	23218	23341	23848	23873	24311	24342	24530	24615	24636	24653	24672	24710	24733	24800	24809	24864	24915	24934	24944	25002	25029	25075	25115	25130	25154	25187	25214	25217	25379	25423	25436	25438	25439	25451	25462	25488	25527	25616	25685	25718	25842	25888	25921	25935	25969	25974	26051	26094	26100	26216	26217	26251	26265	26342	26375	26421	26668	26691	26696	26787	26799	26840	26873	26886	26923	26933	
2164	3502	4011	4091	5070	5468	5604	6410	6513	7691	7792	9127	10956	11338	12445	12503	12978	13106	14578	14682	14761	15729	16603	16740	18981	19593	19661	20081	20585	23975	24220	24328	24334	24418	24531	24563	24580	24666	24690	24803	24810	24829	24922	25008	25009	25028	25042	25098	25189	25205	25232	25350	25376	25410	25475	25519	25566	25621	25656	25691	25724	25735	25785	25854	25904	25928	25929	25971	26006	26048	26144	26149	26174	26190	26347	26396	26538	26568	26905	26937	26955	
4336	5669	6707	6931	9087	11577	11795	12367	12385	12902	14056	14184	15035	15733	17114	22490	23302	24411	24429	24480	24841	25036	25100	25263	25405	25433	25648	25800	25882	25982	26073	26111	26259	26311	26378	26391	26498	26524	26707	26757	26863	26981	
2574	3650	3979	4120	4376	4757	4880	6183	7804	8303	11675	12845	13179	15846	16377	20312	21091	21097	21793	24378	24490	24510	24517	24642	24759	24799	24846	24948	24992	25030	25040	25167	25191	25212	25219	25319	25343	25400	25426	25465	25506	25569	25604	25612	25633	25680	25774	25777	25794	25870	25906	26045	26143	26183	26324	26431	26446	26516	26547	26556	26607	26626	26783	26909	26911	26959	26969	
290	2182	2686	2740	2757	3674	5282	5411	6178	8082	8997	9824	11638	13294	13893	14249	17424	17426	18220	18931	21454	23506	24205	24325	24598	24604	24734	24818	24822	24913	25113	25183	25233	25246	25308	25517	25555	25624	25852	25965	26132	26625	26670	26690	26735	26737	26740	26760	26833	26852	26866	26869	26874	
339	3908	5013	5718	9411	13220	13260	13744	14156	14445	16995	17203	17281	17760	17904	19816	19863	20358	22383	23278	24375	24447	24456	24523	24540	24608	24780	24903	24918	25149	25251	25267	25322	25393	25417	25500	25534	25560	25708	25962	26043	26050	26060	26082	26373	26435	26451	26514	26682	26728	26744	26769	26941	26946	26952	26984	
178	1297	3228	6808	7954	9495	9734	10418	11396	11852	12023	13815	14613	15317	15351	16772	21518	24323	24350	24359	24542	24577	24729	24781	24785	24920	25039	25091	25249	25262	25478	25498	25833	25851	25873	25887	25916	25956	26033	26106	26122	26140	26214	26263	26562	26570	26742	26765	26776	26807	26849	26986	
354	2211	4001	4514	5274	6027	8287	8468	8479	9242	9433	9531	10144	10271	11208	12036	12956	14697	15880	16343	16763	17423	17440	18263	19811	20815	21532	22173	23230	23913	24329	24344	24345	24365	24409	24422	24459	24530	24571	24629	24630	24786	24964	24975	24984	25002	25160	25188	25304	25404	25439	25488	25553	25623	25685	25742	25805	25874	25888	25909	25935	25976	26018	26051	26094	26100	26142	26171	26217	26219	26251	26265	26289	26310	26342	26442	26502	26525	26536	26637	26672	26810	26934	
1113	1716	2504	3964	5133	5342	5371	5693	5825	6379	7202	7951	8514	8751	10328	11001	11102	11366	12113	14795	15702	16116	16531	18459	19495	19654	19965	20710	20717	20901	21157	22844	23466	24542	24561	24634	24658	24918	24980	25015	25145	25176	25297	25421	25474	25498	25551	25557	25793	25828	25867	25883	25942	26022	26029	26033	26035	26056	26087	26089	26106	26194	26258	26279	26319	26382	26472	26570	26589	26594	26602	26781	26935	
188	1041	1774	4052	4158	4528	4847	5299	6355	6815	8011	8019	8137	8194	8475	8626	9197	9241	9807	10174	11170	11243	11729	11998	12729	12739	13083	13282	13461	13510	13933	14893	15245	17972	18011	18323	20743	20947	21202	21300	21720	22394	22456	22689	23137	23482	23526	23984	24423	24533	24575	24592	24633	24693	24697	24807	24835	24854	24876	24897	24936	24960	24973	24978	25005	25117	25223	25296	25341	25485	25540	25568	25586	25622	25661	25748	25772	25856	25858	25875	26049	26076	26085	26091	26133	26151	26173	26178	26199	26213	26273	26306	26424	26476	26563	26664	26704	26766	26826	26879	26938	26940	
352	432	559	2075	2815	2967	3070	3536	3978	4501	7790	8131	8352	8589	9354	9836	10812	11034	12204	12311	12643	13403	14022	16527	17177	18052	19224	19356	19738	21020	21245	21954	22243	23215	24317	24370	24374	24427	24679	24681	24853	24899	25171	25266	25339	25347	25371	25469	25609	25613	25658	25837	25897	26000	26099	26101	26133	26147	26221	26282	26410	26432	26449	26608	26622	26659	26674	26687	26777	26813	26871	26885	26931	
942	1605	2245	2534	4226	5409	6723	7368	7503	8270	8299	8691	9201	9357	10765	11037	12661	13442	13527	14504	15909	17098	17158	17752	18549	18753	19059	20195	20751	20850	21059	21204	21302	21439	21571	22576	23151	23317	24061	24307	24318	24338	24418	24479	24588	24599	24656	24698	24767	24815	24827	24860	24897	24898	24925	24931	24986	25001	25011	25025	25088	25106	25134	25185	25186	25196	25311	25422	25525	25544	25715	25720	25765	25830	25843	25872	25966	25988	26007	26069	26169	26190	26218	26241	26264	26290	26292	26317	26328	26353	26393	26408	26424	26468	26487	26494	26522	26610	26616	26698	26767	26804	26901	26914	26947	26970	26993	
3731	4592	6960	7878	7962	9539	12192	13014	14982	17463	17753	18701	19021	19292	22608	24320	24449	24568	24594	24692	24702	24753	24775	24805	24825	24877	25007	25018	25140	25229	25262	25269	25289	25478	25496	25815	25916	25934	25979	26096	26122	26140	26205	26238	26333	26340	26363	26562	26650	26742	26756	26765	26775	26800	26807	26808	26856	26893	
917	2740	3425	5071	5861	6593	8035	10605	11781	12686	14348	14616	14866	15154	15452	16730	17735	18323	18854	19206	20134	21415	21591	24375	24381	24471	24604	24704	24721	24942	25347	25429	25483	25517	25545	25555	25806	26040	26082	26280	26291	26344	26355	26370	26452	26454	26497	26644	26670	26690	26735	26737	26769	26803	26866	26883	26952	26976	
1294	1576	4273	6859	8409	12226	13084	13470	16805	17155	19251	21238	21568	22220	22869	23022	24182	24353	24578	24729	24754	24779	24781	24785	24787	25015	25039	25083	25112	25161	25398	25421	25435	25557	25595	25828	25863	25986	26046	26502	26593	26635	26637	26650	26724	26734	26929	26934	
1364	2662	5287	5569	6481	7257	7538	7685	7943	8867	12071	12097	12334	12705	14726	18182	19223	19531	20358	20718	21971	23383	23598	24343	24381	24457	24472	24489	24505	24592	24697	24726	24807	24838	24853	24914	24981	25043	25132	25233	25266	25339	25364	25388	25396	25499	25528	25552	25599	25701	25709	25804	25806	25937	25996	26009	26099	26132	26151	26221	26280	26291	26459	26665	26690	26774	26818	26836	26874	26885	26950	26958	26995	
1914	2180	2568	3566	3836	3934	4054	4599	6605	6953	7966	7978	8661	8672	8808	9244	9904	11522	11621	12166	12260	12458	13543	13573	15600	15684	16941	17239	17779	18136	18324	19186	19796	19940	19987	20498	20549	22477	23096	23189	24043	24069	24081	24287	24295	24348	24458	24499	24551	24578	24634	24658	24680	24720	24738	24779	24785	24787	24877	25017	25116	25161	25176	25207	25210	25269	25310	25398	25498	25551	25579	25631	25686	25828	25848	25863	25986	25989	26054	26086	26188	26195	26205	26277	26415	26496	26502	26570	26593	26635	26637	26702	26724	26749	26765	26794	26819	26924	26934	26961	
743	937	1172	1636	3850	4612	5180	5233	5562	6451	7760	8755	9531	10959	13252	14439	15496	17132	17529	18671	19207	19333	19574	20081	20493	22496	23843	24307	24316	24334	24367	24421	24466	24520	24531	24580	24690	24750	24803	24813	24829	24925	24947	25205	25410	25422	25454	25470	25656	25707	25747	25785	25796	25929	25966	26048	26070	26071	26125	26187	26201	26396	26486	26662	26719	26827	26901	26937	26943	26970	26998	
1914	2276	2750	2937	4952	5276	5349	5794	8614	10050	10317	10341	11600	13195	15771	16389	16887	17285	17440	18327	18850	19053	21367	21552	22524	23427	23894	24313	24348	24350	24401	24409	24436	24530	24559	24595	24607	24611	24651	24680	24705	24929	24946	25160	25178	25207	25242	25293	25314	25404	25441	25575	25598	25628	25631	25644	25686	25689	25702	25711	25739	25742	25780	25909	25989	26032	26103	26233	26240	26242	26277	26303	26310	26363	26436	26474	26521	26585	26617	26702	26724	26794	26848	26919	26932	26934	
330	634	1930	2012	3331	5076	5388	5975	6390	7278	7856	8380	8475	9725	10263	10501	10983	13780	15289	16722	17630	17945	18943	19975	20283	20547	20665	21311	21625	23872	24307	24354	24368	24421	24452	24511	24650	24829	24909	24962	24983	25102	25106	25129	25142	25315	25366	25392	25444	25472	25591	25663	25747	25786	25796	25817	25819	25896	25947	25999	26048	26055	26113	26187	26239	26294	26419	26507	26520	26592	26694	26726	26814	26827	26855	26974	
4943	6402	7036	7853	8226	9096	9755	10241	10705	10805	11366	14037	14802	16454	18085	18392	18955	19183	20201	20205	20571	21956	23189	23531	23845	24337	24498	24555	24629	24696	24720	24769	24786	24954	24956	25015	25017	25053	25164	25276	25479	25481	25501	25526	25611	25618	25749	25822	25849	25907	25968	26022	26077	26184	26250	26313	26320	26351	26412	26442	26511	26534	26565	26593	26656	26842	26951	26957	26961	
539	2644	2755	2955	3010	4319	4671	4695	5170	5172	6339	6813	7263	7673	8662	9087	9236	9306	10007	10404	10464	10990	10991	11088	11175	12223	12413	12874	13377	14214	16101	17744	18069	18225	18344	18520	21179	22231	23473	24361	24471	24523	24533	24575	24589	24591	24593	24608	24662	24663	24740	24744	24889	24936	24968	25026	25113	25128	25291	25401	25469	25473	25494	25515	25586	25609	25757	25858	25962	26015	26035	26043	26056	26082	26087	26109	26133	26186	26252	26282	26306	26335	26441	26452	26477	26576	26587	26682	26870	26952	
753	837	1015	6177	6658	7896	8259	10153	10551	12502	12679	14932	15338	16255	16645	17287	17823	19238	19872	20457	20769	20907	21046	21891	22127	24333	24372	24373	24394	24400	24465	24522	24543	24685	24722	24764	24765	24950	24952	25000	25037	25064	25135	25146	25172	25237	25282	25381	25402	25443	25537	25544	25639	25660	25722	25729	25743	25745	25799	25811	25853	25895	25905	26005	26037	26083	26104	26179	26182	26192	26207	26240	26287	26288	26317	26321	26456	26551	26569	26575	26590	26725	26792	26841	26884	26928	26993	
538	709	826	1295	1790	3207	5600	6134	6625	6922	7341	8025	8223	9305	9582	10226	10389	10517	11793	11977	12156	16030	16832	17327	17509	19006	19078	20206	21661	21838	22767	22982	24372	24387	24395	24407	24482	24610	24625	24647	24722	24872	24949	24950	24970	24976	25070	25074	25087	25147	25159	25178	25237	25293	25360	25381	25399	25449	25511	25722	25745	25754	25755	25761	25776	25826	25905	25961	26034	26176	26246	26308	26428	26482	26590	26908	26945	26964	26967	26983	
1013	1026	2154	2423	3202	3270	4350	5017	7733	8298	8622	9839	10564	11205	11520	13255	13605	15564	15892	16781	17481	17535	17811	17849	18514	19097	19276	19661	19662	19783	20339	21003	21350	22340	23452	23967	24377	24415	24417	24502	24554	24619	24703	24849	24932	24933	24951	24966	24986	24990	25059	25099	25117	25119	25134	25139	25356	25434	25499	25505	25563	25580	25732	25775	25790	25818	25830	25843	25950	25990	26004	26069	26156	26223	26268	26292	26424	26445	26677	26683	26687	26711	26714	26779	26785	26844	
64	1277	1755	3016	3101	3338	3388	3531	3559	3713	4662	4870	4896	5244	6011	7161	7388	9328	9642	9692	9942	10954	12802	13187	14292	15113	17332	18424	19248	20243	22278	23481	24301	24383	24393	24398	24511	24529	24539	24606	24616	24850	24923	25006	25027	25045	25050	25095	25206	25239	25274	25444	25456	25558	25635	25642	25646	25683	25695	25869	26120	26150	26202	26255	26294	26315	26526	26574	26580	26606	26614	26694	26753	26825	26832	26855	26890	26891	
614	1026	2855	3850	4042	4087	4912	5632	6163	6515	7917	9903	15970	16123	16235	16756	18376	19522	22948	24316	24334	24418	24495	24686	24690	24815	25008	25009	25022	25270	25410	25470	25656	25671	25696	25707	25720	26070	26144	26190	26232	26357	26388	26396	26486	26537	26601	26905	26943	26960	
1105	2149	3037	3640	6479	7500	7607	7860	8860	10171	10558	10587	11117	11842	16693	17133	19566	20416	20639	20840	21279	21479	24312	24344	24345	24401	24409	24439	24585	24595	24607	24680	24738	24783	24785	25002	25024	25039	25126	25160	25195	25314	25389	25439	25507	25623	25631	25644	25686	25751	25753	25784	25863	25909	25955	25969	25993	26046	26051	26090	26142	26197	26219	26229	26310	26521	26595	26643	26691	26724	26765	26873	26880	26919	26929	26932	
287	1417	1870	1939	3341	3553	4424	4884	5017	5023	5431	5840	6234	7441	7657	7783	8145	8516	8990	9666	10602	10752	11776	11997	12355	14287	15425	16810	17131	17301	18802	19297	19588	20823	21654	21808	23657	24322	24373	24499	24522	24551	24559	24611	24632	24646	24651	24680	24762	24775	24789	24794	24884	24900	24941	25123	25210	25283	25303	25332	25389	25441	25598	25614	25631	25686	25727	25780	25795	25876	25879	25989	26054	26066	26086	26103	26104	26188	26197	26233	26490	26585	26617	26619	26651	26749	26794	26924	26977	
627	950	2244	2669	2696	2954	3642	3725	4252	6478	7129	7144	7176	7391	7473	9420	10976	11585	11989	12199	12654	12979	13424	13745	14276	15606	16115	16648	16797	17853	18290	18585	19314	20028	20924	23421	24305	24474	24499	24536	24648	24663	24667	24737	24762	24811	24883	24937	24953	25100	25108	25158	25199	25222	25223	25247	25299	25303	25355	25378	25401	25430	25494	25543	25559	25561	25670	25730	25744	25824	25922	25932	25948	26118	26152	26186	26252	26309	26325	26337	26404	26409	26921	26977	26989	
299	1027	1714	3529	3615	4149	4159	4700	6299	7093	10126	11459	12039	12498	16765	17592	18525	20692	22276	24378	24642	24718	24746	24749	24799	25060	25191	25219	25230	25343	25367	25391	25465	25502	25506	25612	25680	25734	25736	25789	25835	25870	26058	26114	26257	26324	26376	26547	26626	26751	26820	26909	26959	
543	1545	1712	2405	2653	2692	2738	2960	3759	4092	4098	4343	4598	5441	5442	6106	6340	6458	6840	12126	12600	13345	13528	15861	16017	16438	21013	21711	22280	22307	22363	22822	23129	23913	24167	24337	24348	24422	24459	24535	24618	24629	24630	24639	24696	24791	24795	24943	24967	24980	24984	25017	25122	25414	25458	25468	25520	25553	25611	25704	25705	25795	25820	25822	25890	26020	26138	26148	26167	26196	26245	26258	26289	26330	26342	26495	26565	26579	26611	26748	26780	26857	26987	
721	4114	5246	8131	8191	8657	13746	14003	17112	20049	20371	20746	22232	24315	24374	24375	24427	24447	24503	24506	24621	25086	25183	25267	25302	25347	25407	25445	25457	25483	25624	25850	25866	26010	26082	26291	26355	26438	26543	26701	26769	26797	26803	26941	26976	
93	2045	2208	3023	4890	6459	6727	7665	8613	8924	9790	10988	11879	12860	13070	13276	16944	18544	21239	24335	24414	24572	24636	24661	24672	24708	24788	25044	25154	25166	25234	25334	25338	25379	25412	25459	25467	25596	25626	25652	25710	25838	25921	26002	26080	26092	26105	26278	26421	26462	26634	26902	26920	
359	1014	1441	2239	2698	4146	4528	5989	6130	6488	7516	8192	8417	9667	11164	11407	12874	12928	13170	13939	14337	14366	14373	15934	16409	16555	16576	18735	19210	20158	20461	20691	21968	23635	24436	24443	24455	24499	24569	24607	24611	24648	24651	24680	24738	24941	25056	25064	25067	25210	25242	25269	25283	25340	25397	25441	25507	25536	25631	25780	25802	25916	26054	26086	26103	26104	26171	26172	26188	26197	26219	26233	26242	26277	26314	26319	26363	26617	26619	26702	26749	26847	26924	26962	
1255	1896	2986	6652	7292	7344	7381	8146	9940	11519	12226	12888	14021	15480	15592	15792	15975	16137	16793	17614	18721	18866	21984	22079	22936	23022	23071	23618	24322	24449	24584	24632	24638	24644	24647	24667	24709	24737	24770	24885	24911	24937	24953	24976	25100	25199	25222	25299	25342	25543	25600	25606	25670	25674	25725	25727	25954	25973	26028	26118	26297	26309	26392	26409	26481	26555	26615	26808	26859	26921	
304	2146	4076	5548	8558	11104	14167	15009	17068	19004	21802	22312	24366	24384	24493	24995	25049	25144	25148	25254	25330	25471	25556	25655	25759	25983	26097	26433	26627	26678	26705	26716	26763	26768	26916	26925	26966	
1536	3996	5632	6248	6802	8075	8325	9401	9741	10752	11238	11882	14106	14710	15674	15734	17447	20483	24366	24470	24824	24872	24949	24955	24976	25070	25074	25120	25352	25443	25821	25826	25961	26005	26117	26137	26210	26296	26482	26542	26600	26627	26642	26679	26697	26727	26916	26925	26945	26967	
1548	2125	2902	3108	3563	3689	5204	6130	7269	8272	8561	10225	10890	10981	11506	13230	13497	13923	14868	15843	17218	17380	18138	18433	18464	18856	19223	20347	20493	20706	21641	21661	23691	23854	24318	24338	24465	24479	24515	24560	24599	24675	24860	24931	24940	24952	24958	24990	25001	25011	25196	25216	25277	25278	25372	25394	25485	25509	25525	25578	25659	25660	25765	25782	25811	25872	26007	26076	26173	26179	26264	26287	26317	26408	26456	26468	26494	26522	26569	26688	26713	26725	26816	26928	26955	26997	
171	310	4137	4932	5502	5751	8303	9715	10003	11481	12952	14087	16140	16687	17290	17628	19382	19420	21134	21506	22392	22892	23361	23600	24415	24441	24444	24619	24713	24802	24843	24901	25099	25171	25215	25281	25312	25324	25505	26101	26139	26198	26274	26529	26561	26608	26674	26687	26777	26785	26801	26854	26864	
241	1769	1965	2212	2864	2873	3666	5445	6195	10338	11688	11998	12723	13798	14529	15223	15950	19097	19977	20345	20388	21834	21854	22794	23589	24325	24381	24457	24472	24596	24712	24818	24822	24942	25183	25359	25388	25396	25524	25555	25624	25672	25701	25804	25827	25837	25902	25937	25972	26280	26599	26690	26706	26710	26818	26833	26838	26866	26872	26874	26877	26958	
1220	1308	1867	4042	5001	6584	9664	9894	13360	13398	14589	16915	18771	21121	21799	22298	23922	24316	24321	24326	24396	24512	24563	24601	24666	24686	24810	24829	24922	24947	25063	25189	25205	25228	25240	25284	25325	25530	25621	25662	25691	25710	25785	25834	25929	26070	26105	26144	26341	26484	26661	26662	26745	26789	26900	26902	26943	26999	
210	1403	3463	4801	5146	5486	6133	7679	8074	10577	13972	14585	15665	16162	16272	19661	19964	22415	22492	23065	23494	23495	23562	24520	24563	24572	24580	24601	24661	24690	24715	24743	24803	24829	24888	24909	24947	24962	25009	25042	25104	25182	25205	25218	25325	25412	25530	25608	25652	25662	25992	26092	26105	26125	26144	26146	26175	26506	26726	26789	26910	26937	26943	
1075	1144	2936	2952	6645	9763	10033	12809	13191	14059	14732	15329	17477	23205	24320	24359	24448	24561	24578	24683	24754	24779	24787	24805	24845	24993	25039	25262	25363	25424	25478	25490	25877	26214	26238	26333	26336	26562	26635	26776	26893	
370	631	3625	4122	4214	4671	6914	7028	8428	10576	11564	12139	14800	14917	15701	17339	17810	18123	18438	18488	18517	18797	19549	19569	20555	22010	23546	24330	24400	24411	24536	24584	24603	24833	24841	24907	24963	24994	24995	24999	25097	25120	25211	25222	25227	25355	25546	25570	25589	25655	25698	25743	25752	25813	25864	25899	25914	25982	25983	25984	26036	26072	26073	26098	26111	26379	26404	26433	26505	26517	26590	26671	26793	26875	26925	
1399	2091	3226	3544	3556	5072	5282	7316	8521	10244	10315	12757	16051	16724	17523	18693	19278	19371	23824	24433	24453	24463	24695	24763	24834	24914	25061	25163	25321	25493	25701	25812	25925	25991	26064	26193	26261	26463	26528	26535	26599	26660	26706	26872	26877	26922	26950	
870	1966	2491	3481	3681	5003	6122	9741	9998	11125	11225	11343	14101	15231	15894	17594	17970	18135	20261	21448	21661	22258	24373	24388	24465	24482	24532	24602	24646	24722	24732	24776	24820	24872	24873	24900	24946	24952	25011	25037	25066	25073	25074	25094	25114	25118	25135	25147	25172	25178	25202	25204	25237	25278	25293	25430	25432	25441	25443	25489	25544	25660	25697	25711	25744	25745	25761	25776	25798	25829	25967	26005	26103	26121	26135	26179	26192	26207	26287	26288	26308	26321	26466	26492	26532	26569	26575	26585	26596	26613	26619	26723	26725	26761	26792	26795	26847	26949	26993	
1185	1597	2021	5023	5547	7047	10977	16283	16355	18610	19956	20811	22822	23972	24037	24456	24540	24760	24769	24780	24837	24918	24965	25267	25428	25481	25654	25657	25675	25762	25793	25809	25831	25886	25942	26026	26087	26089	26194	26235	26367	26389	26427	26571	26594	26653	26656	26744	26842	26946	26948	26984	
982	1093	3233	4128	4266	5001	5626	6734	7326	7636	7763	8384	10489	10969	11500	12007	12440	12824	13099	13208	13244	15018	15652	16061	16802	17864	18029	19155	20849	21365	21403	22419	23043	24318	24352	24396	24421	24531	24656	24666	24750	24767	24829	24839	24898	24925	24939	24947	24952	24962	25009	25013	25028	25094	25106	25107	25174	25198	25202	25203	25218	25225	25316	25325	25376	25410	25422	25454	25470	25503	25544	25581	25724	25782	25796	25898	25904	25928	25929	25966	26048	26125	26135	26174	26192	26201	26208	26249	26276	26287	26328	26341	26347	26396	26411	26460	26486	26533	26538	26605	26616	26725	26798	26804	26814	26901	26970	26993	
371	2864	3073	3865	4068	4203	6274	6464	6797	7883	9414	9462	9711	10951	11611	13002	13677	15234	15656	16851	17648	18049	19453	19690	20604	22303	23498	23564	23568	24437	24445	24473	24640	24734	24747	24792	24913	24978	25014	25369	25521	25552	25661	25670	25706	25875	25926	26134	26163	26306	26311	26316	26625	26638	26645	26740	26766	26782	26823	26852	26865	26869	26883	26940	26953	26958	
2953	4385	7291	10371	14024	14438	14504	14701	16186	17713	18157	19182	19679	20942	22109	23234	23541	24377	24412	24548	25059	25071	25191	25357	25373	25484	25502	25506	25569	25714	25734	25736	25737	25816	25939	26102	26129	26183	26185	26352	26552	26654	26709	26783	26809	26895	26904	26944	26969	
874	1504	1823	3723	5207	6285	6354	6357	8554	9380	10764	15452	15459	16720	16809	17238	18233	18562	18702	19476	20016	22108	22836	24374	24481	24681	24773	24847	24852	24889	24899	24921	24985	25171	25265	25300	25307	25324	25483	25545	25609	25613	25643	25654	25658	25669	25675	26000	26082	26101	26115	26139	26147	26282	26410	26546	26622	26701	26717	26730	26777	26813	26892	26939	
545	1002	1459	2317	2339	4317	4940	5188	6337	7885	8427	8633	9741	10050	11903	12260	12718	13021	13550	14639	15792	16549	16931	17166	17270	18009	18590	18709	18748	18894	19561	19674	20461	21891	23284	23449	24096	24239	24313	24333	24373	24387	24388	24443	24465	24522	24532	24545	24611	24646	24765	24789	24811	24900	24902	24946	24950	24970	25064	25066	25067	25114	25135	25146	25147	25178	25237	25283	25332	25340	25430	25441	25489	25537	25628	25697	25699	25711	25727	25744	25745	25754	25776	25780	25823	25829	25841	25879	25905	25977	26005	26054	26104	26136	26240	26288	26309	26321	26466	26475	26490	26532	26551	26596	26619	26642	26679	26792	26816	26884	26964	
4114	5139	8978	10088	11693	12984	14351	14811	19458	21553	22332	24110	24410	24597	24627	24760	24780	25152	25245	25251	25301	25345	25407	25560	25793	25945	25994	26260	26373	26451	26839	26941	26963	
124	627	1057	2013	2751	2951	4173	5810	6142	7769	9371	10383	12401	12974	14056	14540	15791	16551	18385	18733	19021	19050	19603	20211	21217	22883	23801	24098	24407	24536	24584	24669	24770	24811	24828	24883	24900	24911	24937	24953	24976	24998	25100	25118	25123	25146	25147	25222	25247	25283	25299	25355	25378	25405	25430	25511	25543	25598	25614	25670	25727	25730	25856	25954	25973	25977	26052	26104	26242	26252	26309	26476	26859	26921	26965	26977	
621	1717	2351	2357	2371	2457	4513	4551	4945	5406	6749	7417	8176	9594	9833	10316	11036	11169	12319	13321	14190	15755	16137	16338	16407	16770	16825	17681	18152	18994	19044	19236	19603	21603	21850	22370	23782	24320	24323	24448	24449	24577	24578	24579	24634	24729	24805	24867	24877	24884	25039	25249	25289	25435	25498	25815	25851	25873	25887	26106	26122	26191	26214	26238	26272	26299	26361	26382	26562	26570	26776	26778	26800	26807	26986	
154	338	3527	4105	4417	6956	8555	8851	10211	11902	13544	14069	14816	15209	15765	16465	16521	18703	19281	19337	20044	21477	22010	22944	24384	24411	24467	24667	24841	24994	24997	25036	25157	25222	25352	25353	25383	25405	25409	25600	25648	25674	25698	25759	25891	25932	25983	26111	26162	26346	26524	26584	26671	26863	
1619	1705	2715	2907	3430	5258	5642	6295	8267	8597	10043	10586	12887	13630	13681	14053	15087	15353	15522	15542	15704	15868	16016	16374	16469	17297	17496	17822	18997	20763	21142	21811	22107	23442	24362	24422	24430	24562	24630	24636	24653	24696	24707	24786	24793	24809	24910	24964	24975	25052	25062	25075	25076	25130	25177	25392	25616	25685	25719	25797	25874	25930	25938	26100	26142	26217	26251	26294	26342	26375	26397	26415	26453	26652	26689	26721	26799	26810	26923	26979	26987	
3425	4230	4276	4802	9833	11060	12065	14351	15749	16007	18902	21466	24315	24356	24506	24597	24621	24652	24684	24852	25149	25251	25267	25345	25393	25407	25417	25452	25500	25560	25809	25994	26050	26059	26060	26373	26435	26451	26644	26769	
1363	1410	3152	3312	5574	6297	8087	8272	9267	9524	9649	9787	10016	10533	12992	13060	13581	13633	15800	17027	17249	17737	20667	21089	21739	22963	23141	23148	23951	24201	24304	24418	24425	24560	24599	24675	24912	25004	25008	25094	25131	25186	25198	25277	25372	25375	25495	25503	25509	25519	25544	25565	25578	25678	25713	25811	25853	25928	25987	26019	26154	26159	26249	26287	26317	26345	26353	26393	26401	26408	26616	26688	26699	26708	26713	26739	26955	26960	
586	3230	5385	7653	8269	10603	11031	12397	13829	14700	16267	20580	21601	22409	23628	23793	24507	24510	24655	24761	24799	24827	24924	24992	25030	25155	25167	25219	25275	25357	25367	25400	25415	25633	25774	25794	25906	25912	25931	26141	26324	26338	26388	26395	26431	26446	26473	26601	26641	26783	26914	
513	1754	3496	6020	7050	7244	7794	8392	8594	9527	12187	12845	16327	19072	20268	20351	21666	23023	24538	24959	24992	25058	25060	25133	25367	25391	25502	25789	25908	25912	25941	26058	26102	26114	26123	26145	26183	26185	26220	26305	26338	26385	26430	26516	26547	26556	26677	26751	26759	26764	26820	26846	26909	
672	2428	6014	7012	9892	9911	11001	14013	15676	16214	24227	24402	24428	24491	24529	24643	24778	24861	25215	25274	25286	25349	25453	25584	25605	25617	25712	25764	25978	26075	26088	26127	26189	26211	26234	26255	26339	26348	26414	26598	26861	26867	
1062	1269	2015	2165	2774	3942	4856	7470	7512	7933	9155	10007	10060	10264	10825	11611	12307	12624	15038	15137	15870	16073	16560	18264	18394	19416	19831	21085	21226	21937	22458	23191	24204	24351	24426	24515	24557	24570	24600	24772	24860	24931	25085	25216	25372	25375	25440	25508	25542	25601	25647	25649	25728	25763	25865	25872	26007	26013	26019	26200	26408	26688	26752	26851	26942	26997	
1147	1407	1787	2830	2892	4985	5520	7932	8154	10671	13882	18711	18863	20038	21071	23961	24065	24306	24655	24664	24758	24761	24871	24892	24928	24957	25101	25131	25221	25250	25309	25380	25400	25565	25678	25720	25814	25906	26154	26190	26232	26395	26401	26431	26447	26473	26581	26641	26898	26914	
299	459	827	1548	2142	3359	4129	4624	5986	6537	7949	9933	10912	11251	11467	13124	13959	15227	17210	17536	17672	20946	21033	23121	23883	24338	24339	24412	24519	24527	24544	24548	24617	24626	24724	24951	24986	24990	25058	25071	25079	25090	25193	25250	25259	25311	25319	25341	25391	25440	25464	25484	25497	25502	25539	25577	25583	25636	25638	25640	25659	25714	25734	25746	25775	25825	25906	25908	25939	26017	26069	26074	26119	26129	26185	26257	26270	26473	26503	26547	26618	26654	26677	26767	26783	26820	26821	26846	26894	26895	26944	26969	
671	1315	3374	5221	6528	8385	11236	11847	11954	13434	15716	15972	16961	21453	22478	23638	24539	24558	24843	24861	24971	25194	25215	25239	25313	25437	25548	25584	25602	25605	25637	25665	25695	25740	25764	25768	25927	25975	26023	26127	26234	26267	26323	26332	26339	26348	26479	26598	26771	26780	26861	26912	
1182	1718	1848	2937	3681	3829	3832	3948	5791	5820	6200	6637	6724	8540	10612	12595	12696	12901	14660	15247	16362	16397	17215	17840	20767	21080	21419	22083	22518	22702	23285	24327	24373	24382	24385	24409	24417	24443	24468	24552	24611	24618	24646	24651	24693	24776	24791	24811	24897	24926	24984	25067	25142	25184	25196	25210	25264	25283	25397	25432	25631	25741	25748	25797	26025	26042	26103	26170	26212	26213	26241	26252	26335	26412	26424	26477	26490	26563	26685	26702	26714	26722	26749	26762	26788	26843	26857	26884	26926	26938	
9234	9563	14389	14640	14897	21108	21365	21635	24378	24490	24746	24761	24992	25167	25219	25400	25612	25789	25794	26114	26183	26324	26376	26395	26446	26516	26556	26607	
2275	2394	2766	3005	3105	5376	7272	8645	9479	9663	11710	11850	12689	13851	13956	14442	17701	19154	19218	19949	20225	20961	20981	21208	21301	22222	23071	23157	23171	23618	24471	24640	24747	24792	24913	25041	25233	25272	25294	25328	25369	25543	25554	25555	25620	25670	25770	25926	25981	26079	26134	26163	26307	26316	26325	26387	26518	26624	26638	26645	26732	26760	26782	26791	26852	26874	
613	1026	1354	1545	1868	1996	2005	3182	4192	4265	4387	5585	5751	8585	9843	10461	11711	15495	15565	15747	15923	16057	19368	21068	21092	23865	24377	24398	24502	24538	24544	24582	24626	24701	24736	24804	24819	24849	24891	24959	24996	25040	25060	25071	25179	25193	25295	25374	25415	25426	25569	25604	25633	25636	25790	25835	25847	25870	25931	25943	26003	26045	26123	26237	26270	26531	26548	26657	26677	26751	26779	26817	26820	26904	26969	26974	
486	736	2347	3886	4273	4344	4840	5511	9262	9315	10131	11551	12183	13039	13246	13949	15440	15676	16927	17496	18203	19617	19904	20917	21138	21621	21622	22914	23338	23694	24329	24362	24393	24402	24404	24422	24430	24511	24521	24618	24639	24696	24795	24836	24850	24915	24977	24991	25034	25052	25053	25062	25065	25122	25206	25351	25392	25414	25466	25513	25520	25593	25618	25629	25635	25682	25771	25773	25842	25935	25964	26012	26020	26120	26202	26251	26253	26318	26330	26339	26545	26621	26675	26755	26907	26975	26979	26987	
753	2349	2529	7783	8038	8738	11506	11581	11977	14183	16448	17137	17988	18446	19111	19124	20212	20411	24207	24366	24372	24387	24395	24407	24470	24478	24493	24625	24699	24824	24872	24883	24900	24976	24994	24999	25074	25114	25248	25336	25352	25360	25430	25443	25511	25546	25614	25699	25729	25743	25752	25779	25826	25905	25961	25977	26052	26067	26097	26098	26137	26254	26285	26288	26433	26517	26590	26613	26697	26723	26727	26875	26908	26916	26964	26983	
232	1577	2278	2367	2642	3899	3949	4559	8463	8746	8861	9771	10544	10902	11384	12153	12434	12535	14780	15393	16311	16371	16638	17189	19395	19744	21721	23785	24304	24332	24351	24360	24376	24479	24526	24556	24675	24687	24766	24851	25004	25008	25094	25198	25216	25260	25277	25358	25375	25394	25402	25411	25519	25544	25565	25578	25601	25630	25660	25713	25729	25765	25788	25914	25928	26031	26159	26200	26207	26249	26353	26464	26489	26569	26575	26708	26713	26928	
1692	2411	2458	2579	6577	7597	9364	9379	9938	10929	11440	13237	14173	14618	20488	20709	21650	23154	24342	24365	24424	24504	24562	24571	24668	24691	24710	24733	24788	24800	24809	24830	24969	25023	25032	25033	25124	25143	25154	25234	25344	25379	25462	25527	25641	25650	25673	25684	25893	25974	26094	26100	26157	26216	26300	26450	26453	26509	26649	26667	26668	26691	26754	26773	26799	26873	26996	
1513	3889	7847	8567	9288	9313	11083	14300	14364	14694	16487	17947	18238	18845	21965	24344	24401	24549	24595	24680	24738	24751	24779	24781	24783	24785	24830	24870	24988	25024	25112	25126	25160	25161	25195	25207	25439	25536	25575	25689	25733	25739	25751	25863	25909	25969	25993	26018	26046	26090	26171	26197	26219	26310	26453	26502	26536	26609	26651	26691	26724	26734	26758	26850	26880	
2657	3052	3097	3255	5157	5558	6209	6677	7467	7486	8757	8807	8886	9936	11371	12062	12293	13309	13934	15181	16121	19711	20104	20392	22416	22681	23280	24427	24447	24471	24597	24608	24621	24627	24652	24679	24847	24899	25026	25152	25291	25302	25407	25457	25469	25517	25560	25708	25866	25897	25917	25945	26050	26060	26082	26108	26291	26432	26435	26438	26514	26543	26566	26603	26717	26769	26803	26941	26952	
2249	3360	3486	3685	4048	4884	6490	8003	8413	9127	11384	12431	12615	14578	16647	17035	17331	17385	17438	17828	22317	24255	24314	24316	24321	24328	24495	24512	24518	24563	24601	24613	24635	24686	24690	24743	24803	24810	24922	24982	25004	25042	25098	25218	25240	25268	25305	25325	25350	25382	25470	25475	25491	25566	25621	25656	25691	25735	25791	25854	25929	25971	26144	26225	26341	26347	26357	26486	26538	26549	26559	26605	26629	26661	26684	26789	26905	26937	26943	
6074	7616	8586	9430	10929	11384	11738	13753	15450	15981	18138	20447	24000	24096	24314	24512	24601	24613	24774	24810	24863	24922	25089	25192	25218	25228	25305	25582	25653	25791	25838	25904	25929	25971	25998	26175	26225	26632	26731	26888	26999	
334	1639	3892	4674	7327	11839	12402	13066	14347	14675	16898	17875	17924	18272	18814	23225	24463	24516	24546	24645	25012	25103	25163	25170	25280	25812	25991	26064	26131	26483	26660	26706	26838	26872	26877	
210	443	655	1351	2811	4080	4734	4765	6359	7561	7565	7973	8754	8910	9463	10170	11015	12305	12761	14615	15771	16162	17361	19034	19923	21058	22486	23271	24301	24396	24446	24572	24636	24660	24793	24817	24832	24839	24855	24880	24894	24909	24915	25055	25104	25153	25182	25187	25320	25392	25427	25436	25451	25454	25533	25607	25667	25677	25719	25921	25938	26027	26093	26166	26201	26294	26383	26462	26469	26485	26506	26520	26630	26631	26634	26787	
2550	3128	3167	4405	4876	5983	6456	6480	6586	7353	8077	11919	13328	14152	17265	18368	19449	20272	20503	23451	23950	24392	24435	24480	24645	24842	25014	25016	25020	25121	25141	25157	25209	25236	25263	25280	25510	25619	25766	25800	25871	25885	25911	26079	26084	26134	26311	26378	26448	26458	26504	26553	26645	26930	26953	
518	1577	1973	2176	2298	3700	4830	4934	5033	6263	7552	8207	8529	10116	10178	10891	10957	11043	11707	12345	12818	14621	15761	16077	16103	16887	17753	20028	20597	21209	22477	22850	23564	24351	24426	24478	24534	24669	24716	24811	24873	24883	24940	24989	24998	25005	25066	25108	25118	25121	25199	25209	25278	25279	25287	25395	25463	25487	25504	25728	25729	25743	25744	25856	25875	26072	26076	26085	26199	26266	26309	26379	26456	26524	26564	26624	26806	26899	
325	1040	1455	7020	8424	11286	11807	12342	14883	15043	15151	17968	18950	19218	21986	22125	23520	24105	24273	24423	24451	24473	24669	24748	24792	24842	24854	24857	24919	24958	24972	24978	25003	25005	25121	25141	25209	25223	25287	25317	25355	25395	25450	25461	25487	25510	25528	25590	25619	25622	25647	25758	25787	25800	25865	25875	25981	26076	26178	26273	26379	26405	26504	26505	26519	26564	26633	26664	26676	26752	26806	26897	26940	26953	
3225	3615	7449	7644	11734	12525	14688	16154	16497	16622	17368	17894	18452	19937	22472	23895	24383	24492	24537	24688	24736	24923	24996	25179	25200	25312	25354	25374	25386	25403	25431	25480	25512	25862	25903	25927	25985	26226	26227	26262	26315	26371	26548	26574	26606	26655	26815	26954	26980	26985	
728	1289	2945	3545	3775	5267	6324	6546	6791	8648	11607	11882	13550	14168	15129	17971	18268	18618	19932	21419	21741	24040	24240	24349	24353	24581	24585	24595	24607	24705	24775	24859	24868	24870	24929	24988	25024	25054	25056	25112	25195	25207	25424	25478	25623	25753	25877	25989	26090	26205	26340	26364	26521	26643	26724	26775	26794	26807	26848	26880	26919	
687	813	1545	1547	3007	4343	4676	5929	6742	7440	8329	8597	8904	9379	11496	11658	11737	13860	14717	15723	16393	16579	16959	17919	18014	18576	20109	20882	22541	24297	24379	24385	24446	24487	24511	24588	24653	24707	24767	24768	24817	24832	24839	24848	24855	24909	25052	25075	25082	25106	25129	25142	25315	25320	25472	25642	25663	25667	25685	25719	25747	25819	25930	25935	25947	26113	26166	26202	26276	26383	26630	26694	26696	26814	
709	971	2090	2144	2699	3046	3547	5867	6254	6284	8834	9147	9636	10270	10414	10517	10523	11685	11779	12014	12131	14969	15279	16095	16383	16451	16617	18427	20279	20783	23456	24305	24336	24401	24409	24434	24439	24499	24559	24565	24595	24753	24785	24884	24937	25018	25039	25140	25169	25242	25389	25442	25536	25631	25802	25815	25876	25989	26054	26066	26106	26140	26172	26205	26214	26233	26277	26299	26314	26333	26337	26363	26436	26570	26651	26765	26848	26850	26893	26924	26962	
332	861	1084	1136	1175	2694	3060	3536	3765	4569	4708	5111	6532	7220	7935	8303	8606	10062	11106	12095	14549	14815	15364	17492	17634	18580	19222	19359	20109	21705	22508	22526	22821	22954	24288	24377	24415	24497	24513	24619	24622	24703	24745	24804	24819	24878	24967	24987	25084	25119	25171	25274	25324	25416	25434	25482	25732	25783	25845	26024	26081	26156	26181	26223	26284	26298	26359	26500	26573	26597	26771	26785	26801	26813	26854	26862	26927	26980	
1111	2790	4552	8227	9874	10597	11338	11964	12278	12912	15100	16896	18583	19155	19162	19919	21126	21339	23305	24056	24158	24314	24326	24483	24495	24613	24774	24803	24810	24908	24922	25004	25189	25192	25218	25232	25284	25305	25470	25475	25491	25566	25621	25691	25696	25834	25878	25880	25904	25970	26070	26144	26182	26225	26304	26341	26533	26550	26559	26629	26632	26661	26684	26745	26835	26896	26900	26960	26988	26999	
479	2183	2667	3126	4118	4505	5352	7555	7657	9165	9206	10293	10484	10662	11342	11545	12102	12109	12205	13099	13167	13933	15228	15646	16829	18076	20033	20606	21195	21852	22102	22172	23490	24312	24353	24380	24405	24549	24571	24581	24585	24595	24607	24678	24680	24783	24800	24830	24868	24870	24929	24988	25002	25112	25177	25214	25314	25439	25575	25623	25686	25689	25733	25739	25751	25784	25805	25969	25989	25993	26051	26090	26100	26142	26171	26219	26310	26453	26588	26595	26609	26667	26672	26691	26773	26919	
258	2891	2906	3991	4723	5731	6048	6243	6528	7372	7853	8339	9497	9911	10240	11442	11819	12368	12485	18966	21926	22937	23600	24048	24419	24454	24529	24574	24606	24895	25034	25109	25165	25190	25206	25306	25548	25593	25615	25618	25632	25771	25773	25892	25923	25995	26120	26167	26295	26318	26339	26386	26403	26437	26540	26580	26822	26867	26912	26913	26975	
1341	3229	3246	3272	3884	5088	6323	6673	6876	7137	8415	8967	9599	9723	10308	11178	12001	12264	12273	13150	13730	14454	14729	15318	15863	16090	16244	16741	17277	17422	18018	21253	23254	23813	23842	24280	24305	24407	24478	24534	24648	24667	24669	24737	24872	24883	24907	24976	24998	25100	25108	25118	25158	25199	25211	25279	25352	25353	25355	25383	25405	25409	25443	25504	25543	25727	25743	25744	25824	25856	25882	25932	26052	26072	26073	26309	26346	26379	26392	26402	26409	26481	26640	26671	26784	26796	26921	
64	374	2457	2949	3198	4077	4771	6257	8226	10179	10621	11166	12412	12977	14085	14269	14353	14597	15728	15806	16840	17967	18569	20133	20314	20429	20521	21110	21464	23104	23365	23547	23980	24327	24348	24389	24409	24459	24535	24620	24629	24720	24723	24786	24887	24943	24980	24984	25017	25160	25177	25264	25404	25458	25553	25631	25704	25795	25797	25890	26020	26021	26196	26233	26245	26319	26330	26342	26406	26412	26415	26502	26511	26621	26636	26652	26689	26696	26702	26840	26923	26924	26961	26979	26987	
1861	2407	2822	2943	4973	5379	5845	6072	6208	6325	8086	9796	9817	9898	11650	13426	13669	13693	16844	18661	19195	19483	19679	22034	23719	24309	24412	24460	24657	24724	24772	25058	25061	25072	25085	25133	25235	25259	25285	25321	25326	25361	25419	25420	25484	25499	25528	25573	25640	25676	25723	25731	25769	25865	25959	25990	25996	26013	26119	26129	26164	26327	26377	26463	26535	26552	26623	26700	26821	26845	26894	26942	26950	
643	1175	2075	5013	6225	7475	10295	11337	12557	16155	18205	20719	20846	22789	24308	24315	24356	24684	24760	24790	24852	25149	25245	25267	25345	25393	25425	25500	25657	25762	25994	26010	26367	26427	26435	26717	26772	26824	26839	26984	
2305	2893	6296	8433	9631	10389	10617	11260	11951	16298	18437	20590	22838	22912	23093	23320	23713	24321	24341	24403	24470	24512	24543	24665	24735	25010	25125	25238	25241	25382	25402	25491	25645	25791	25854	25895	25918	25949	25963	25998	26083	26182	26225	26400	26811	26888	26973	
597	1910	2549	3236	3244	3553	5034	5115	5640	6229	7902	8500	8628	9306	9545	10415	11201	11292	11587	11759	13744	13817	14737	14759	15054	15143	15801	16665	16805	16846	19090	19154	19498	19890	20707	20904	21673	21953	22759	23605	24458	24474	24499	24533	24541	24542	24551	24565	24575	24576	24594	24614	24632	24663	24717	24740	24762	24770	24865	24867	24884	24937	25031	25067	25247	25303	25310	25401	25442	25474	25522	25559	25756	25802	25808	25858	25867	25919	25944	25962	26015	26109	26140	26186	26283	26325	26407	26470	26587	26612	26615	26766	26856	26889	26924	26938	
2220	6144	9085	13202	13334	14164	15057	15944	16160	16677	17231	17237	19538	20417	20618	20680	20963	20977	21238	24104	24444	24481	25096	25168	25281	25324	25371	25390	25448	25617	26165	26331	26384	26471	26561	26653	26730	26743	26772	26862	26882	26994	
1019	4193	4508	5167	5566	5690	6234	6793	10125	10362	10917	11600	12156	12238	12260	12526	13142	13661	15187	15324	15675	16367	16520	16599	18321	18384	20416	20570	21306	22600	23850	24350	24399	24401	24409	24542	24551	24559	24594	24595	24632	24658	24781	24785	24789	24865	24877	24941	24980	25116	25140	25160	25207	25242	25269	25435	25474	25536	25863	25873	25989	26054	26109	26140	26191	26233	26277	26299	26314	26319	26333	26651	26765	26778	26781	26856	
170	1138	1760	1808	2223	4482	7274	11140	12346	19432	20187	24480	25157	25263	25385	25510	25570	25589	25698	25885	25984	26095	26311	26378	26391	26498	26505	26681	26707	26981	
575	1687	2346	5242	5924	6736	7704	9575	9624	11527	11827	12278	12936	13242	14369	14941	16781	19324	19346	19807	22379	23234	24318	24391	24425	24440	24507	24590	24599	24617	24641	24664	24725	24759	24827	24871	24891	24928	24957	25090	25101	25131	25155	25186	25250	25256	25292	25309	25380	25422	25464	25465	25497	25565	25636	25638	25687	25720	25814	25906	26141	26190	26209	26222	26232	26290	26388	26401	26446	26447	26618	26698	26858	26898	26911	26947	
669	1323	1584	1907	2881	3784	4953	5113	5353	5560	5629	5755	5885	6076	6260	6343	7275	7295	7733	9037	9332	11363	11597	11634	12112	12209	12528	12935	13892	14399	15624	16376	16613	16759	17237	18139	18490	18546	18856	19545	19965	20134	20917	21826	22547	22665	22740	23001	23278	24154	24327	24340	24417	24420	24481	24494	24513	24620	24679	24744	24769	24791	24847	24858	24889	24921	24936	25300	25324	25434	25457	25609	25643	25658	25669	25675	25897	26047	26049	26056	26099	26115	26133	26139	26147	26282	26320	26335	26439	26441	26511	26513	26546	26576	26611	26622	26674	26730	26788	26813	26862	26876	
915	1358	1781	4016	4152	4192	4592	5614	5664	6185	6576	8197	8262	8299	8732	8962	10409	10760	11311	12822	13821	13995	14079	14123	14538	15252	15799	15868	16190	17125	18127	18819	18942	19155	19243	19310	20743	21005	21095	21590	22450	23841	24389	24397	24468	24513	24618	24629	24703	24768	24791	24794	24887	24893	24943	24960	24967	25035	25082	25184	25210	25264	25327	25434	25458	25520	25568	25663	25692	25795	25823	25890	25915	25999	26042	26063	26081	26212	26253	26268	26312	26429	26477	26511	26579	26617	26621	26636	26689	26840	26979	
593	649	6326	6978	16305	18319	18857	20959	24051	24491	24643	25194	25286	25349	25480	25605	25617	25665	25712	25910	25975	26075	26127	26211	26255	26414	26465	26479	26558	26972	
559	3979	4063	4350	4403	9252	9496	10321	11275	13306	15326	17085	18723	19132	20009	21346	22027	23077	24303	24492	24631	24643	24906	24961	25050	25200	25349	25354	25403	25480	25602	25717	25894	25927	25975	26075	26181	26211	26226	26234	26315	26369	26554	26574	26606	26614	26718	26890	26954	
829	1469	4008	4009	4254	7227	8696	8887	9991	10048	10488	12648	13348	13487	14581	14801	18362	18387	18733	20093	20781	22319	23776	24366	24478	24482	24493	24532	24648	24716	24722	24732	24765	24883	24900	24907	24940	24949	24970	24976	24998	25019	25074	25120	25146	25147	25211	25278	25279	25336	25352	25360	25443	25504	25546	25614	25660	25699	25729	25743	25744	25745	25821	25905	25914	25961	26005	26031	26052	26067	26072	26098	26117	26297	26309	26392	26481	26517	26590	26591	26793	26875	26945	26964	26967	26983	
901	3254	3316	3618	4150	6307	7124	7553	8638	9474	10768	10880	11316	13272	13905	13942	15785	17874	18929	19135	21593	22980	23103	24117	24410	24627	24755	24837	24918	25152	25301	25322	25417	25534	25560	25700	25809	25831	25866	25867	25883	25945	25952	26029	26060	26087	26108	26112	26260	26279	26373	26451	26566	26589	26612	26715	26728	26831	26918	26984	
2886	4139	5749	6437	6822	10182	10544	12980	14032	15124	17403	19607	20806	21855	22114	23153	24328	24495	24635	25010	25189	25192	25305	25475	25691	25694	25735	25834	25854	25880	26177	26357	26537	26549	26559	26629	26632	26745	26829	26900	26960	26988	26999	
1284	2941	3436	4730	5103	5283	7394	7568	12965	13171	14640	15401	15678	16377	23530	24391	24490	24641	24664	24758	24759	24846	24892	24948	25155	25270	25275	25380	25532	25814	26222	26376	26388	26395	26431	26473	26581	26601	26802	26911	
708	1362	2661	3023	3985	4053	4464	5513	6387	6734	8226	8829	11156	11642	12070	12832	15675	16142	17206	17496	18558	18618	21018	21066	21151	21983	22987	23376	24311	24362	24368	24386	24501	24562	24605	24636	24864	24894	24905	24910	24915	24964	24975	24991	25021	25055	25075	25130	25138	25197	25201	25217	25320	25334	25436	25451	25488	25514	25667	25685	25842	26020	26027	26093	26100	26217	26265	26281	26365	26383	26421	26425	26469	26485	26520	26773	26787	26790	26799	26810	26907	
103	482	911	1498	1545	2860	2871	3352	3365	3586	3724	3876	4655	4784	5657	6221	7903	9609	9711	9850	13144	13169	13654	13886	14133	14892	17269	18510	18711	18915	19166	19237	19990	20169	21605	22245	23287	23949	24338	24370	24417	24519	24593	24614	24622	24633	24698	24713	24807	24936	24951	24966	24989	25005	25035	25081	25117	25132	25181	25184	25252	25266	25288	25356	25446	25540	25567	25590	25609	25625	25658	25741	25778	25787	25827	25830	26004	26069	26099	26424	26445	26478	26522	26597	26665	26714	26736	26834	26844	26885	26927	
1590	1950	2551	7843	10818	12305	16512	19018	20264	20465	21275	22346	24300	24311	24342	24347	24424	24562	24605	24659	24668	24864	24930	25032	25033	25143	25166	25323	25334	25379	25467	25571	25650	26002	26030	26157	26206	26216	26300	26425	26686	26790	26996	
107	1792	2032	3950	4371	7279	8997	9995	11040	13267	13522	13562	13857	13918	16391	19148	20576	21614	21788	22212	22757	23467	23503	24506	24523	24598	24662	24797	25128	25152	25291	25407	25417	25545	25560	25866	25945	26050	26082	26279	26373	26407	26435	26438	26451	26514	26612	26682	26737	26769	26828	26941	26984	
967	1257	2719	4605	4753	5341	8215	8291	11181	14034	14148	15311	16262	16938	17579	17956	19138	19958	22346	23351	24301	24311	24362	24379	24501	24511	24771	24817	24915	24964	24975	24991	25051	25052	25055	25062	25065	25075	25076	25115	25130	25138	25187	25197	25231	25436	25451	25455	25488	25514	25667	25677	25685	25719	25842	25935	25938	26027	26166	26202	26217	26251	26294	26301	26365	26383	26425	26506	26578	26592	26630	26652	26721	26799	26810	26822	26886	26907	
707	831	1444	3413	4096	5460	5885	6706	7409	10360	11645	12087	12127	14538	17965	18026	19788	20925	21631	21971	22655	22772	24346	24438	24457	24489	24508	24589	24592	24596	24612	24637	24697	24704	24807	24853	24981	25026	25081	25288	25396	25483	25515	25552	25586	25609	25622	25624	25804	25827	25837	25846	25902	26009	26133	26291	26372	26426	26478	26665	26690	26735	26736	26774	26826	26870	26883	26958	
1130	1601	5812	6076	6462	8288	8306	9358	11304	12245	15809	16290	17225	17956	24279	24875	25208	25239	25298	25346	25406	25605	25632	25637	25740	26088	26189	26211	26267	26286	26323	26339	26343	26386	26414	26467	26534	26780	26861	
5	755	1187	1394	1667	1930	3418	3791	5653	9325	9398	10559	12334	12646	12894	13031	13202	15363	16218	16256	16752	18032	18443	18706	19480	21164	21280	22541	23090	24317	24331	24494	24619	24703	24802	24804	24869	24878	24901	25059	25119	25171	25265	25312	25408	25431	25482	25658	25732	25845	25862	25985	26041	26081	26139	26156	26198	26284	26529	26561	26573	26586	26659	26673	26687	26785	26862	26864	26871	26927	
1383	2810	3346	3513	4022	4161	6182	6968	8642	9523	10199	11776	12719	14486	15955	16182	16832	16839	16903	18649	19031	19216	19578	20519	20619	21226	21246	21342	21491	22037	24314	24333	24352	24358	24509	24624	24656	24735	24750	24764	24813	24839	24880	24939	24950	25094	25106	25114	25135	25204	25218	25225	25432	25489	25491	25518	25535	25538	25581	25621	25639	25697	25699	25711	25724	25841	25895	26008	26016	26037	26042	26083	26135	26146	26170	26207	26304	26308	26317	26475	26488	26492	26532	26551	26616	26798	26841	26884	26887	26949	26990	
3996	6212	8209	9658	9761	10919	11140	14365	14516	14726	16334	16559	16813	17609	18036	18512	19266	19464	22752	23496	24196	24302	24304	24330	24376	24426	24675	24777	24842	24854	25121	25209	25279	25385	25485	25525	25601	25728	25763	25766	25781	25800	25836	25856	26068	26180	26243	26356	26464	26658	26688	26703	26733	26899	
781	1748	3022	3119	4087	5695	5855	6986	7508	8753	12233	12377	13926	14032	15216	20984	21006	21799	22819	22916	24326	24355	24464	24483	24495	24635	24686	24810	24922	25004	25010	25028	25189	25232	25268	25305	25350	25382	25566	25621	25671	25691	25696	26124	26177	26225	26228	26347	26549	26559	26629	26632	26662	26745	26835	26905	26937	26999	
496	1390	1410	1571	2062	2367	3118	3559	4212	8119	8702	9034	9341	9441	10342	10566	10663	11525	12773	12943	12968	13200	13284	14141	14577	14793	15774	17238	18432	20091	21307	22117	22552	23827	24304	24318	24332	24338	24418	24509	24531	24599	24891	24898	24925	24957	24986	24990	25001	25088	25094	25185	25196	25216	25277	25316	25375	25422	25497	25503	25525	25565	25659	25715	25720	25765	25782	25830	25898	25988	26017	26069	26169	26174	26190	26249	26292	26317	26328	26353	26456	26494	26503	26522	26610	26616	26725	26739	26767	26898	26901	26947	26998
[truncated: 12,761,153 more chars]
