# Supplementary material for: Gamma Oscillations in the Basolateral Amygdala: Biophysical Mechanisms and Computational Consequences
Source: eNeuro. 2019 Feb 5;6(1):ENEURO.0388-18.2018. doi: 10.1523/ENEURO.0388-18.2018 (PMC6361623; doi:10.1523/ENEURO.0388-18.2018)
Supplement: Supplementary Material 1 — Supplementary Code used in article. Download Supplementary Material 1, ZIP file [file sup_enu-eN-NWR-0388-18-s01.zip › sent to eNeuro/BL network model/input/oritation.txt]

-0.278108	-0.725961	0.628997
0.805111	0.561038	0.19244
-0.947931	-0.140795	-0.285662
0.427511	0.124967	-0.895331
-0.00219542	-0.585045	-0.810998
-0.374604	-0.794698	0.477627
0.384728	-0.0297611	0.92255
-0.471136	-0.24193	0.848234
-0.217263	0.887587	-0.406184
-0.599125	-0.703866	0.381604
0.476346	-0.489137	0.730644
0.218767	0.95022	0.221863
0.049507	-0.474999	-0.878593
-0.687505	0.682592	-0.247801
-0.209735	0.91585	0.342389
-0.259865	-0.498659	0.826927
0.642634	-0.215896	0.735127
-0.176594	-0.372167	-0.911212
0.325631	0.381	-0.865334
0.607327	0.247285	0.754986
-0.768254	-0.100112	0.632268
0.879969	-0.204758	0.428636
-0.695117	0.718083	-0.0341871
0.332742	0.886724	-0.320941
0.388802	0.759993	-0.520811
0.16253	-0.393182	-0.904982
0.8602	0.435137	0.265916
0.860309	0.509662	-0.0106622
0.708929	-0.501323	-0.496079
-0.100926	-0.141881	0.984725
-0.456087	0.00114018	0.889934
-0.64372	0.752144	-0.141077
0.798951	-0.520687	0.300935
0.432916	0.887619	-0.157214
-0.905578	-0.376431	-0.195522
0.517881	0.537138	0.665795
0.560957	-0.290527	0.775192
0.608519	0.238772	0.756765
0.257932	-0.0770218	-0.963088
-0.766553	0.557279	0.319119
-0.632035	0.764941	0.124085
-0.836193	0.507648	-0.207544
-0.498251	-0.24903	-0.8305
-0.563694	-0.256142	0.785264
-0.344086	0.343139	0.873991
-0.775321	0.595142	0.211382
0.620427	0.761067	-0.189333
-0.912588	-0.0862719	-0.399675
-0.497028	0.206203	0.842878
0.0534667	-0.517296	0.854135
-0.671162	-0.249524	0.698054
-0.646753	0.254403	0.71902
-0.446934	0.433729	-0.782387
0.173759	0.0565547	0.983163
0.863794	-0.180851	0.470269
0.742357	0.227441	-0.630219
-0.634167	0.686864	-0.355035
0.333384	0.448625	-0.829211
0.159258	0.122867	-0.979561
-0.715874	0.154509	0.680919
-0.27075	0.715533	0.643978
0.837324	-0.54659	-0.0112595
-0.320704	-0.927692	-0.191146
-0.810197	-0.502479	-0.301821
0.406309	0.91073	0.0740525
0.471479	0.845541	-0.250536
0.852573	0.447482	0.269962
0.951552	-0.123965	-0.281391
0.371743	0.927736	0.0333658
0.592185	0.706788	0.386998
-0.439957	0.289743	0.849992
0.805151	-0.548447	0.225693
-0.720289	-0.6369	0.274848
0.18737	-0.521957	0.832138
-0.324932	0.115854	0.938614
-0.651712	0.444523	-0.61455
-0.724491	0.401983	-0.559931
-0.320342	0.930921	0.175404
-0.714878	-0.394104	-0.577608
-0.834303	0.10275	-0.541647
-0.226936	0.547348	0.80555
-0.854123	0.235823	-0.463532
-0.373661	-0.867765	0.32766
0.112157	-0.570831	0.813372
0.265889	0.669456	0.693636
0.68639	0.242192	-0.68572
0.231349	0.751124	-0.618296
-0.542223	-0.554603	0.631197
-0.383849	-0.881389	-0.275343
-0.222637	-0.578279	-0.784873
0.0476797	-0.765274	0.641936
-0.39882	-0.0969917	0.911886
0.723557	-0.437451	0.53395
0.661018	0.702097	-0.264795
-0.396101	0.91484	0.078562
0.161908	-0.581948	-0.796946
0.540827	-0.776705	-0.322854
-0.575746	-0.612594	0.541521
0.340477	-0.475634	-0.811078
-0.642158	-0.711943	-0.284203
-0.710959	-0.513276	-0.480712
0.210896	0.290387	-0.93338
-0.48878	0.143941	0.860451
-0.908708	-0.406507	-0.0948825
0.705467	-0.160861	0.690247
-0.786318	0.530144	0.317257
0.0181982	-0.314106	-0.949213
0.216075	-0.721435	-0.657908
0.802769	0.403105	-0.439395
-0.862384	0.100195	-0.49624
0.815381	0.389275	-0.428508
-0.940001	0.0656146	-0.334802
-0.296026	-0.955124	-0.0103487
0.812971	-0.566772	0.133597
0.559141	0.613405	0.55776
-0.0575107	-0.208139	-0.976407
0.512866	-0.0908728	-0.853646
0.232376	-0.96813	0.093409
-0.39115	0.89178	0.227442
-0.99285	0.0291419	-0.115755
0.637711	0.249053	0.728901
-0.723399	0.515568	-0.45922
0.957892	-0.275779	0.0799282
0.44248	-0.151932	-0.883814
-0.423182	-0.560274	0.712046
-0.65743	-0.0725058	-0.750019
0.585517	-0.506905	-0.632627
0.376087	0.181444	-0.908645
-0.788957	0.271271	0.551325
-0.552165	-0.833445	-0.0219874
-0.62734	0.584954	0.514075
-0.745345	0.661186	0.0854033
0.0171837	-0.793702	-0.608065
-0.0941991	-0.727165	-0.679969
0.80147	-0.166235	-0.574467
0.377057	-0.806721	0.455004
0.767717	0.640756	0.00653008
0.634751	0.585534	0.504223
-0.732102	-0.408762	-0.544922
-0.95994	0.0699808	-0.271325
-0.594638	-0.112579	0.796072
-0.954313	0.188236	0.232063
0.711453	-0.694502	-0.107246
-0.0198047	0.663035	0.748327
0.938864	-0.0513551	0.340436
-0.647048	-0.248181	0.720927
0.564347	-0.81476	0.132962
0.341286	0.350508	-0.872163
-0.290979	0.953221	0.0818588
0.139949	-0.974282	0.176602
-0.688842	-0.0911733	0.719155
-0.421506	-0.653414	0.628794
-0.1155	-0.188624	0.975234
-0.0027578	0.466896	0.884308
0.408889	-0.875088	-0.258904
0.827249	-0.556843	0.0747341
0.274972	-0.38593	0.880595
0.220386	0.891919	-0.394856
-0.514163	0.274316	-0.812642
-0.634467	0.104357	0.765873
0.249297	-0.3535	0.901603
0.541201	-0.530614	0.652342
-0.81822	0.513187	0.259144
0.675632	-0.712127	0.190781
0.647441	0.116773	0.753117
-0.967609	-0.0635507	0.244324
-0.966928	0.234243	0.100896
-0.0318322	-0.781332	-0.623303
-0.343793	0.846722	-0.406039
0.292837	0.66588	-0.686186
-0.171433	0.107257	0.97934
0.666994	0.55522	0.49684
0.254592	-0.953173	-0.163228
0.0176282	0.967866	-0.250848
-0.661745	0.74819	0.0480129
-0.498358	-0.696388	0.516414
-0.20465	-0.687063	-0.697182
-0.985267	0.163333	-0.0507063
-0.40439	0.602502	-0.688085
-0.671058	-0.416343	-0.613465
-0.132446	0.756131	-0.640877
0.620691	0.707903	0.337071
0.0210211	-0.908485	0.417388
0.372203	0.887491	-0.271709
0.758263	0.63788	-0.134709
-0.508609	-0.593625	-0.62364
-0.96975	0.2398	-0.0456221
-0.461963	0.139742	-0.875821
-0.0611484	-0.930667	-0.360722
-0.156542	0.394172	0.905606
0.862573	-0.404804	0.303481
-0.499259	-0.780556	0.376128
-0.554976	0.297899	-0.776697
0.778911	0.146993	0.609664
-0.322228	-0.283016	-0.903367
-0.569775	0.776924	0.267854
-0.497987	-0.180331	0.848227
-0.837575	-0.516458	-0.178152
0.523142	-0.506827	-0.685164
0.456982	0.61119	-0.646231
0.526702	-0.438995	-0.727921
-0.557006	0.12054	-0.821714
0.695856	0.0513469	-0.716343
-0.937135	-0.348166	0.0236173
0.167749	-0.94297	-0.287521
0.285306	-0.00661633	-0.958414
0.76385	-0.620316	0.178159
-0.673429	-0.339351	-0.65676
-0.0586827	0.947329	-0.314839
-0.821494	-0.569152	0.034837
0.392326	0.919707	0.014817
0.155249	0.110617	-0.981663
-0.62321	0.743437	0.242714
-0.0903466	-0.991176	-0.0969916
0.00208452	-0.292057	0.956399
0.520842	0.776084	0.355552
-0.129046	-0.577075	-0.806432
0.112514	0.483889	0.867867
0.420049	0.884181	-0.204408
0.321546	0.605848	0.727706
0.104018	0.872293	-0.477793
0.622955	0.55498	0.551293
-0.499119	0.852706	0.154183
0.280217	-0.954734	-0.0998066
0.0495478	0.409423	-0.910998
-0.446997	-0.864679	0.229182
0.778979	-0.6039	-0.168809
0.252164	-0.365359	-0.896062
-0.923214	-0.234289	0.304604
-0.493803	0.865103	-0.0880593
0.340135	0.888571	0.307816
-0.0446006	0.371233	0.927468
-0.981946	0.0569542	0.180383
-0.0507811	-0.918123	0.393029
-0.788213	-0.111062	0.605298
-0.935503	-0.216138	0.279496
0.461153	-0.274191	-0.843894
0.792737	0.606163	-0.0642954
0.534089	0.837035	0.118831
0.593409	0.490832	-0.637926
0.505785	-0.276041	0.817302
0.708381	0.649943	0.275265
0.0367633	0.97951	0.19801
-0.662242	0.606553	-0.43992
-0.862133	0.279796	0.422422
-0.364447	0.200816	-0.909313
-0.707366	-0.623586	-0.332827
0.797412	0.317742	0.513005
-0.3706	0.744038	-0.555934
-0.0165279	0.112642	-0.993498
0.820007	-0.529751	0.216685
-0.958098	0.276805	-0.0736751
-0.67464	-0.256498	0.692149
0.477243	0.0269349	-0.878359
0.131792	-0.639465	-0.75744
0.81131	0.221278	-0.541122
-0.518524	0.836869	0.17545
0.459092	0.754932	-0.468307
0.978095	-0.182974	-0.0992521
-0.873125	-0.254039	-0.416074
0.152167	-0.590472	-0.792583
0.614679	0.522509	-0.590893
-0.778072	0.368317	-0.508868
0.15775	-0.875733	-0.456296
-0.733359	0.430931	-0.525816
0.894113	0.218567	-0.390883
0.975682	0.162347	0.147267
0.788368	-0.38349	-0.481052
0.861369	-0.392807	-0.322096
0.30855	-0.248057	-0.918295
0.531314	0.846188	-0.0408713
-0.901994	0.293958	-0.31622
0.110788	-0.839302	0.532258
-0.364413	0.193728	0.910863
-0.0850501	0.708035	0.701037
-0.524682	0.545385	-0.653654
0.939355	0.313435	-0.139178
0.877815	0.361693	0.314036
0.291299	-0.8402	0.457393
0.0583676	-0.797525	-0.600455
0.563024	0.736031	0.375849
-0.770307	0.582228	0.260073
-0.848255	0.326084	0.417292
0.0379426	-0.296586	-0.954252
0.053074	0.696811	0.715289
0.230707	-0.790446	-0.567423
0.785561	-0.570994	0.238455
0.809159	-0.221876	-0.54409
0.802521	0.536951	-0.260082
-0.922752	-0.385162	-0.0133559
0.750849	-0.100163	0.652835
0.451119	0.521955	0.723916
-0.770382	-0.417082	0.482239
-0.431769	0.839784	-0.329146
-0.599909	0.265311	-0.754798
0.248253	0.490829	-0.835139
-0.669794	0.170953	0.7226
0.358884	0.93172	0.0556784
-0.297182	-0.294406	0.908299
-0.0414902	0.343212	0.938341
0.143027	0.522704	0.840431
-0.506393	-0.378928	0.774584
0.37965	-0.534043	-0.755423
-0.483125	0.784325	-0.389134
-0.157629	-0.337929	0.927878
-0.0751053	-0.435623	-0.89699
0.481767	-0.864434	-0.143719
0.816859	0.413272	0.402427
-0.0716783	-0.264634	0.961681
-0.528606	-0.845613	0.0742513
0.323365	-0.0757752	-0.943235
0.91446	0.0547076	-0.400961
-0.232993	0.962883	-0.136275
0.953788	0.282428	-0.102579
-0.221382	-0.873615	0.433343
0.564937	-0.276095	-0.777572
0.55329	0.667681	0.498069
0.611812	-0.777551	-0.145259
0.194063	-0.834113	0.516328
-0.375675	-0.685569	0.623589
0.634162	0.414784	-0.652528
-0.00181289	-0.999835	0.0180702
0.357295	0.130488	-0.924831
-0.00481413	0.996582	-0.0824744
-0.78314	0.414926	-0.463172
-0.387184	-0.767288	0.511231
0.887604	0.136731	-0.439845
-0.281002	0.0086621	-0.959668
0.202626	-0.369221	0.906983
-0.339356	0.10925	0.934292
-0.183048	0.784903	-0.591964
-0.0381043	0.618165	0.785124
-0.534832	0.807578	0.248542
-0.700056	0.707994	0.0930896
-0.518876	0.851048	-0.0805316
-0.475285	0.368473	0.798957
0.0432614	-0.998513	0.0331556
0.0885697	0.59188	0.801145
0.852481	-0.317521	-0.415278
0.366998	0.830229	-0.419563
0.296991	0.618503	-0.727497
0.861863	0.205403	-0.463682
-0.0235614	0.999003	-0.0379302
0.134722	0.886974	-0.441732
0.238714	0.466458	-0.851723
0.367961	0.525089	-0.767389
-0.100592	0.489765	-0.866032
0.178066	0.959972	-0.21621
0.505567	0.278143	0.816724
0.866409	0.364396	-0.341395
-0.991644	0.0372569	-0.123511
0.932492	0.359836	0.0312544
0.877023	-0.437135	-0.199359
-0.725979	-0.683658	-0.0746032
0.230225	0.67392	-0.702017
-0.224075	0.112505	0.968056
0.437632	0.573024	-0.692908
-0.857666	-0.0224943	0.513715
-0.23976	-0.197399	-0.950552
0.259284	0.515481	-0.816732
0.339823	-0.90733	0.247533
-0.636862	0.769454	0.048447
-0.861164	0.326314	-0.389765
0.618217	-0.427509	0.659579
0.425568	-0.394696	-0.814314
-0.797663	-0.422565	0.430317
-0.289912	-0.251596	-0.923391
0.934043	-0.289787	-0.208774
0.402104	-0.17799	0.898127
-0.234006	0.948491	-0.213554
0.566997	0.0259328	0.823311
-0.98412	-0.0741448	-0.16128
0.238894	0.684829	0.688432
-0.345018	0.246354	0.905689
0.449969	-0.672492	0.587607
0.910778	0.0980839	0.401077
-0.196076	0.950594	0.240678
-0.169541	-0.437013	0.883332
0.112316	-0.332491	-0.936395
0.688709	-0.664719	-0.289533
0.0248474	0.607535	0.793905
-0.0756806	-0.389692	-0.91783
0.808098	0.492842	0.322622
0.489163	0.472722	-0.732976
-0.463601	-0.844377	-0.268518
-0.687308	0.477204	0.547617
0.715432	0.321063	-0.620545
0.137395	-0.986216	-0.0921992
-0.519898	0.644689	0.560431
-0.222698	0.961416	0.161505
0.895495	-0.382576	0.227432
0.126382	0.541706	-0.831013
0.273585	-0.248491	-0.929195
-0.538568	-0.827489	-0.158765
0.630045	0.362588	-0.686712
-0.00976841	-0.133862	0.990952
0.583352	0.75977	0.287141
0.295979	0.668583	0.682197
-0.724792	-0.283461	0.627954
0.273488	0.589132	-0.760348
-0.236173	-0.845599	0.478732
-0.752185	-0.649352	0.112067
-0.719851	0.533964	0.443505
0.979	-0.0984543	0.17851
0.78303	0.375932	0.495519
-0.39183	0.143213	-0.908823
-0.105261	-0.516705	0.849668
-0.490206	-0.302208	0.817538
0.257508	-0.913429	0.315177
0.478282	0.837364	0.264703
0.166467	0.516713	0.839819
-0.103059	-0.810182	0.577048
-0.550928	-0.557911	0.620656
0.340593	0.89717	-0.281217
-0.709267	-0.700026	-0.08309
-0.029072	-0.422538	-0.905879
0.12652	0.161991	-0.978648
0.864831	0.247234	0.43697
0.209506	-0.918286	-0.335943
0.00167882	-0.163611	-0.986524
-0.167511	-0.241875	-0.955739
-0.61418	-0.431776	0.66057
0.322721	0.94415	-0.0665646
0.613829	-0.160379	0.772977
0.518189	0.743692	-0.422377
0.164003	0.728535	-0.665086
0.917224	-0.325317	0.229934
0.857319	0.512898	-0.0440446
-0.482583	-0.469576	-0.739332
-0.316693	0.198296	-0.927569
-0.0995024	-0.279762	-0.954899
-0.811888	0.491462	-0.315125
-0.212557	-0.581941	-0.784961
-0.549313	-0.324556	-0.770012
-0.362511	0.898084	0.249061
0.324983	-0.851945	-0.41058
0.338593	0.0132324	0.94084
0.165815	-0.157077	0.973567
-0.516707	-9.90461e-05	-0.856162
-0.840335	-0.140129	-0.523641
0.220727	-0.133735	0.966123
0.204399	0.89571	-0.394872
-0.841628	0.526209	-0.121519
0.146559	-0.41246	-0.899109
-0.149277	0.965629	-0.212784
-0.672714	-0.0317669	0.73922
-0.854786	0.337425	-0.394317
-0.871069	-0.0208949	-0.490715
-0.017365	0.989235	-0.145304
-0.874311	-0.39695	-0.279306
-0.788832	0.392786	-0.472719
-0.0725329	-0.457572	0.886209
0.644662	0.373708	-0.666898
0.475305	-0.807514	-0.349294
-0.436091	-0.0853087	-0.89585
0.076426	-0.77055	0.632781
-0.764784	-0.639516	0.078259
0.579351	-0.0469925	-0.813723
-0.0588501	-0.712575	-0.699123
-0.118766	-0.79688	0.592348
-0.780483	-0.48903	-0.389483
-0.725547	-0.527932	0.44144
-0.191219	0.03784	0.980818
-0.877878	-0.318378	0.357722
-0.900296	0.0819652	0.427492
0.790052	-0.458058	0.407433
0.589511	-0.330115	0.737225
-0.0111551	0.906559	-0.421932
-0.428014	-0.900819	-0.0729952
0.954567	0.135036	-0.265644
0.944974	0.0485485	0.323524
0.736133	-0.521565	-0.431368
0.331034	-0.279743	-0.9012
-0.898478	-0.437937	0.0308125
0.123297	0.637975	0.760122
0.597165	-0.633807	0.491611
-0.930681	-0.225792	-0.287838
0.227999	-0.674403	0.70228
0.184697	-0.974805	-0.125071
0.686862	0.466351	-0.557438
-0.528066	-0.764237	-0.370253
0.0366659	0.243337	-0.969248
-0.165455	0.801912	0.574074
0.292715	-0.2026	0.93449
-0.0264346	-0.934912	-0.353894
0.217895	-0.938079	-0.269314
-0.802947	-0.566997	0.183823
-0.483286	0.803128	-0.348454
-0.734214	-0.275738	-0.620401
0.515323	0.431286	-0.740564
0.887622	-0.442023	0.129398
0.627604	0.125324	-0.76838
0.851585	-0.365499	-0.375784
-0.735461	0.302899	-0.606094
-0.146864	0.972274	0.181975
0.537598	0.132676	0.832698
0.935186	-0.237071	-0.263107
-0.576093	-0.622923	-0.529228
-0.69031	-0.721751	0.0504696
0.622389	0.602594	0.499513
-0.142925	-0.955331	0.25868
-0.666662	0.452483	-0.592302
-0.417637	0.448926	0.789965
0.981128	0.0980654	0.166648
0.703812	-0.58505	-0.402946
0.309073	0.698531	-0.64539
0.473112	-0.878923	0.0604972
-0.331751	-0.249979	-0.909644
0.905468	0.0379936	0.422711
-0.707365	0.233481	-0.667174
-0.446338	0.860531	0.245496
-0.37058	-0.644016	0.669263
-0.50213	-0.772238	-0.389248
-0.661419	-0.566949	0.491014
-0.0139461	-0.652364	-0.757777
0.961034	0.133889	-0.24184
-0.270592	-0.00787782	0.962662
0.26486	-0.729411	0.630721
-0.424822	-0.641066	-0.639187
0.601465	0.470938	0.645335
0.666862	-0.483942	0.566653
-0.45395	-0.883336	-0.116819
0.453017	-0.652386	0.607593
0.68171	-0.706739	-0.189187
-0.912052	-0.0778075	0.402625
0.696484	0.692473	0.188123
-0.016277	-0.375591	0.926642
0.304273	-0.800191	0.516829
-0.814188	0.297835	0.49839
0.355869	0.711906	0.605431
-0.88769	0.318269	-0.332734
-0.468197	0.456841	-0.756365
-0.755003	-0.429921	-0.495115
-0.251921	-0.945184	0.207758
-0.28887	-0.95529	0.063044
-0.963304	-0.134661	-0.23219
0.0545394	0.503209	0.862442
0.35718	0.774401	-0.522232
0.358736	0.765948	0.533508
0.0372737	0.380551	-0.924009
0.0407358	-0.366204	0.929643
0.240718	0.0998789	-0.965442
0.648847	0.715221	0.259724
-0.11677	0.200091	0.972794
-0.972307	-0.23333	0.0132763
-0.802649	0.00476308	-0.596433
0.300682	0.883283	0.359724
-0.814482	0.177732	-0.552296
-0.0722945	0.100701	-0.992287
0.165244	0.676909	-0.717279
0.0667206	0.928672	-0.364851
-0.973412	-0.228975	-0.00626088
-0.999502	-0.0200456	0.0243906
-0.90634	0.0272534	0.42167
0.31305	-0.942891	-0.113826
0.0134343	-0.935766	0.352366
-0.597436	-0.045395	0.800631
-0.58345	0.349423	-0.733137
0.195441	0.975372	-0.102242
0.104886	-0.382185	-0.918114
-0.772003	-0.179442	-0.609763
-0.81825	-0.280606	0.501724
0.674644	-0.258353	0.691455
-0.466651	-0.00222048	-0.884439
-0.748708	-0.619748	-0.235263
-0.965785	-0.188616	0.177999
0.252158	0.316901	-0.914325
0.523645	-0.175237	-0.833719
0.0864798	-0.283385	-0.955099
-0.327597	-0.172342	-0.928966
0.44874	-0.151545	0.880719
0.10833	0.990705	-0.0822688
-0.639338	0.234899	0.732167
-0.224576	-0.587166	0.77769
-0.145567	0.652648	0.743546
0.697946	0.582907	-0.416042
-0.0639242	-0.0820814	-0.994573
-0.295628	0.954235	0.0451637
-0.0625235	0.476158	0.877134
0.918828	0.325275	0.223499
-0.479858	0.872041	0.0963356
0.0319921	-0.851509	0.523363
-0.738495	0.213982	-0.639403
-0.48153	0.870038	-0.105651
0.730274	-0.0672357	0.679837
0.0452273	0.263484	0.963603
-0.836261	-0.54748	0.0305444
0.869812	-0.446498	0.20992
-0.321092	0.662071	-0.677172
0.142302	-0.0599718	-0.988005
-0.672427	-0.5893	-0.447847
-0.858267	0.504279	-0.0952938
0.82966	0.392494	0.397004
0.530053	-0.175346	-0.829637
0.100206	-0.895869	-0.43287
0.698592	0.714939	0.0288352
-0.931681	-0.362147	0.0286451
0.636201	0.766432	0.0884822
-0.0904697	0.39714	0.913288
-0.862188	-0.354017	0.362359
0.315345	0.754452	-0.575638
-0.764348	-0.420218	0.48907
-0.286684	-0.909526	-0.300955
-0.756293	0.648444	0.0868432
0.376083	0.585854	0.717869
-0.398599	0.786766	0.471295
0.141003	-0.919717	-0.366386
-0.521824	0.725399	0.448882
0.847971	-0.409954	0.33598
0.73914	-0.658165	0.143147
-0.106531	0.824207	0.556178
0.696498	-0.618589	-0.363644
-0.271039	0.782644	-0.560363
0.997106	-0.000241057	0.0760169
-0.233242	0.934098	-0.270296
0.942247	-0.322137	0.0916365
0.592353	-0.642884	0.485612
-0.33004	-0.256279	-0.908512
0.99415	-0.0217855	-0.105793
-0.75718	-0.623609	-0.194396
0.931563	0.233914	0.278344
0.00670622	-0.989709	-0.142936
0.948783	0.313379	-0.0400578
0.997586	-0.0594717	-0.0358531
0.0955181	-0.978685	-0.181803
-0.133853	-0.113282	0.984505
-0.810618	-0.114772	0.574218
0.831637	-0.487056	0.266752
-0.3104	-0.0022566	-0.950603
-0.578427	-0.287625	-0.763344
0.251552	-0.645196	-0.721418
0.380453	0.720281	-0.580044
0.914074	0.163587	0.371089
-0.0968486	0.813733	0.573113
0.322749	0.18164	-0.928892
-0.431052	0.133219	-0.892439
0.472802	0.801857	-0.365355
0.374466	0.724894	0.57819
0.574066	0.0381769	0.817919
0.279183	-0.651525	-0.705388
0.15651	-0.900194	0.406393
0.279568	-0.746892	-0.603319
-0.705469	0.583724	0.40197
-0.456397	-0.202348	-0.866462
0.943734	-0.310746	-0.113155
-0.662178	-0.458971	0.592339
-0.777406	0.552322	-0.300967
0.40085	-0.0146005	0.916028
-0.533399	-0.831466	0.155402
-0.696117	-0.717638	-0.020428
-0.32236	-0.222644	0.920062
-0.177736	-0.0629805	-0.982061
-0.510364	-0.443013	0.737067
0.0526741	-0.447689	-0.892636
-0.648592	-0.452503	0.612021
0.881856	0.337792	0.328978
-0.516827	0.668896	-0.534292
0.733802	0.662766	-0.149253
0.480157	0.679946	-0.554186
-0.0946975	-0.0208005	0.995289
-0.753849	-0.490405	0.43728
0.980899	-0.184775	0.0607889
-0.354878	0.894173	-0.272975
-0.270087	-0.861327	0.430313
-0.273271	0.156729	0.949083
-0.918506	0.343171	0.196418
0.143903	0.980773	0.131818
0.811155	-0.544795	0.212666
-0.147406	-0.977928	-0.148083
0.309801	0.671715	0.672921
0.473057	0.880769	-0.0215261
0.45257	0.0317807	-0.891163
0.671452	-0.706717	-0.222942
-0.244066	0.571262	-0.78364
-0.622737	0.363327	-0.692959
0.223836	-0.805585	-0.548571
0.0958317	-0.995347	0.0100187
0.178253	0.977673	-0.111268
0.00798887	-0.852689	-0.522358
-0.0814118	-0.242806	0.966653
-0.350524	0.849386	-0.394557
-0.134383	0.950155	0.28133
0.62754	-0.761797	0.160807
-0.31973	-0.899599	-0.297478
-0.493506	0.424298	-0.759226
0.0295366	0.998323	0.0497899
0.526181	-0.763416	0.374605
-0.696533	-0.585323	-0.415017
-0.259778	-0.659244	0.70563
-0.781426	-0.552455	-0.290116
-0.219591	0.501538	0.836803
-0.254239	0.938512	0.233574
0.356459	0.668894	0.652317
0.744374	-0.593923	-0.305225
-0.332423	-0.893015	-0.303346
-0.710887	0.177037	-0.68066
-0.435206	-0.298576	0.849381
0.909176	0.131097	-0.395237
0.909578	-0.374623	0.179794
0.864344	0.425725	-0.267709
0.264813	-0.934302	-0.238649
0.302601	-0.950166	0.0749509
-0.341854	-0.571676	-0.74587
-0.328705	0.479277	0.813785
-0.237926	0.481951	-0.843276
-0.0571227	-0.739444	-0.67079
-0.433365	0.746223	0.505318
0.988282	-0.136926	-0.0674522
-0.593292	0.113194	0.796989
-0.0630729	0.993886	0.0906209
-0.91283	-0.111633	0.392785
-0.315349	0.853169	-0.415521
-0.0913752	-0.766624	0.635561
0.589112	0.199632	-0.783004
-0.24005	0.5348	-0.810164
0.952593	0.295972	-0.0704838
0.411407	0.0486322	-0.910154
0.970476	-0.160822	0.179755
-0.321895	0.631662	0.705257
0.0173561	-0.890892	0.453884
-0.302036	0.39239	0.868795
0.899358	0.383542	0.209881
0.528316	-0.685193	0.501391
0.862087	0.481542	0.157873
-0.930201	-0.366355	0.022606
0.632016	-0.406398	0.659845
0.373148	0.927136	-0.0343584
-0.562554	0.671496	-0.482313
-0.923868	-0.116724	0.364476
0.480041	-0.871121	0.103483
0.428594	0.383103	-0.818253
-0.0549894	0.0168407	-0.998345
0.192853	-0.78504	-0.588659
-0.11495	0.916056	0.384224
-0.989145	0.0488257	-0.138594
-0.878742	0.471227	-0.075873
-0.279016	-0.890643	0.359034
0.174543	0.894974	-0.410555
0.835731	0.548202	-0.0320597
-0.324328	-0.705361	-0.630299
0.870839	-0.268911	-0.411492
0.219804	-0.935534	-0.276518
-0.00960419	0.973578	0.228153
0.24954	0.952817	0.172827
-0.890818	0.419603	-0.174288
0.451186	0.42317	-0.785721
0.692508	-0.134183	-0.708821
-0.89474	-0.42074	0.149728
0.94101	-0.211383	-0.264231
-0.316857	0.444351	0.837946
0.513309	-0.844395	-0.15333
-0.856649	0.246439	-0.453232
-0.567106	-0.542459	-0.619782
-0.386111	0.39197	-0.835032
-0.899618	-0.419011	-0.122954
-0.873883	0.389257	0.291217
-0.904001	-0.427398	0.010603
-0.48503	-0.427074	0.763121
-0.232504	-0.386489	-0.892507
-0.0108793	-0.99616	-0.0868784
-0.40102	0.379541	-0.833745
0.884112	0.40353	-0.235603
0.016301	-0.873798	0.486017
-0.931931	0.183454	-0.312808
0.68959	-0.351429	-0.633216
-0.569907	-0.651339	0.500963
-0.275624	0.747821	-0.603983
-0.338358	-0.635872	-0.693672
-0.797285	0.578587	-0.171973
-0.232424	-0.301121	-0.924827
0.280384	0.910976	0.302501
0.134375	-0.98857	0.0683614
-0.889532	-0.452184	-0.0652864
0.148108	0.417127	-0.896699
0.574371	-0.0837053	0.814304
-0.0195197	-0.672221	0.740093
-0.99439	-0.0961865	0.0440018
0.106071	-0.794555	-0.597855
-0.471592	-0.619483	-0.627568
0.140411	-0.0554412	0.98854
-0.968521	-0.223739	0.109121
0.216665	0.916595	-0.336022
0.503142	-0.862395	-0.0558801
0.365743	0.79287	0.487431
0.40425	-0.910297	-0.0891118
0.790602	-0.247531	-0.560068
-0.68277	-0.196059	-0.703836
-0.193382	0.914381	-0.355682
-0.768592	-0.486986	0.414863
0.813803	0.528713	0.24122
-0.0987304	-0.906299	0.410944
-0.181966	0.830582	0.526329
-0.148895	0.937269	-0.31521
-0.920086	0.363228	0.146652
-0.237208	-0.118272	0.964232
-0.762125	0.599002	0.245687
0.525046	0.658348	0.539356
-0.655712	0.669963	0.348126
-0.645486	0.480724	0.593509
0.00528335	0.52989	-0.84805
0.376957	0.253019	0.891002
0.153664	0.474878	0.866532
-0.477554	0.615501	0.626977
0.913596	-0.27164	0.302579
0.327097	-0.343694	-0.880274
-0.397903	0.00535585	0.917412
-0.143012	0.219742	0.965019
-0.117237	0.922996	-0.366515
-0.653017	-0.67644	0.340585
-0.243376	-0.849048	-0.468919
0.375992	-0.918829	0.119928
0.00450597	-0.989822	0.142236
0.284992	0.837608	-0.466039
-0.999253	-0.0013207	0.0386333
0.833507	0.490137	0.255012
0.399462	0.572866	-0.71572
0.183436	-0.803632	-0.566151
-0.993545	0.102331	-0.0489594
0.223505	0.253228	-0.941234
-0.873702	0.25927	0.411611
-0.626772	0.261917	0.733864
-0.133551	-0.227849	-0.964494
0.0724178	-0.807698	-0.585132
0.128438	-0.836162	0.533232
0.298035	0.712895	0.634787
-0.097964	0.922504	-0.373348
-0.152297	-0.327806	0.932389
-0.395951	0.874648	0.279667
-0.547259	0.556219	0.625402
0.119722	-0.138015	0.983168
-0.879406	0.472219	-0.0604566
-0.315119	-0.87599	-0.365159
-0.735241	-0.644459	-0.209983
-0.446651	0.369501	0.814845
0.435562	-0.205644	0.876354
-0.889436	0.340517	0.30488
-0.0850163	0.0452521	-0.995351
-0.573848	-0.816628	0.0617861
0.0321749	-0.8304	-0.556238
0.112905	-0.972495	0.203729
-0.190825	-0.870551	-0.45357
-0.209122	0.0901936	-0.973721
-0.991042	-0.0700975	0.113673
-0.416709	-0.896555	-0.150142
0.0277793	0.558022	-0.829361
-0.269319	0.665994	-0.695643
0.629067	-0.752003	-0.196894
-0.557424	0.378581	-0.738888
-0.351857	0.204288	0.913489
0.0786373	-0.858663	-0.506472
-0.454631	0.524096	-0.720162
-0.149741	-0.986516	-0.0660549
-0.949199	-0.191717	-0.249532
0.844834	0.398958	-0.356494
-0.901855	-0.346918	0.2575
-0.264422	-0.904399	0.334879
-0.068736	0.720448	-0.690095
-0.214061	-0.962978	0.163861
0.546878	-0.835698	0.0503258
0.110623	-0.993489	0.0272354
-0.172876	0.610387	-0.773008
0.879449	0.0717364	-0.470556
0.361434	0.758517	0.542235
-0.442077	0.858934	0.258457
-0.425161	0.653714	-0.626016
0.967702	-0.227877	0.107824
0.0408471	0.977255	-0.208098
-0.688583	-0.72488	0.0200634
-0.699093	0.674171	-0.238251
0.835308	0.49383	0.241645
-0.315086	-0.0472953	0.947884
-0.421438	0.856329	0.298482
0.0147478	-0.557507	-0.830041
0.302782	0.636276	-0.70956
0.754572	0.651664	0.0771657
-0.380287	0.923098	0.0572069
-0.116332	-0.317845	-0.940979
0.825957	0.55754	0.0833259
-0.535603	-0.506179	0.675954
0.654807	0.0474872	-0.754302
-0.336341	0.221684	0.915276
-0.269195	-0.839821	-0.471418
-0.988978	0.0577152	-0.136353
-0.218174	0.469814	-0.85538
-0.922592	0.182838	-0.339698
-0.0714811	-0.103985	-0.992007
-0.00450802	0.999051	0.0433149
-0.894018	0.429951	-0.125992
-0.4037	-0.374632	-0.834672
-0.139395	-0.90632	-0.39894
-0.385188	-0.906377	0.173527
0.774052	0.582747	-0.247487
-0.381351	0.18033	-0.906671
-0.828223	-0.419285	-0.371814
-0.785332	0.218645	0.579178
-0.217244	-0.91807	0.331592
-0.47593	0.879483	0.00106521
-0.121489	-0.103209	-0.987212
0.643538	-0.105432	0.758118
0.367234	0.674773	-0.640173
0.0415852	-0.834466	0.549487
-0.967201	-0.162121	-0.195549
0.320988	-0.939395	0.120433
0.347818	0.678962	-0.646555
-0.0750763	0.105661	0.991564
0.197734	0.814536	0.545374
0.889008	0.453372	0.06417
-0.94494	0.0136644	0.326959
-0.535825	-0.59969	-0.59436
-0.369071	-0.91424	0.167188
-0.41212	0.273591	-0.869083
0.72629	0.125706	0.675797
-0.635052	-0.771372	0.0411618
-0.103477	0.200841	0.974143
-0.137423	-0.443554	0.88565
0.0148395	-0.832948	-0.553152
0.852666	-0.0464825	-0.520385
-0.101941	0.994784	0.00356905
0.507156	-0.253657	-0.823681
-0.682341	-0.302091	-0.665696
-0.384342	-0.32566	0.863844
0.729809	0.166015	-0.663187
0.312443	-0.31954	0.89458
-0.391777	-0.262466	-0.881829
-0.246348	-0.773544	0.583902
-0.626903	-0.585914	0.513514
0.211992	-0.975779	-0.0539857
0.548733	0.800036	0.24256
0.569503	-0.591882	-0.570388
0.467664	0.246066	-0.848965
-0.252883	0.903578	-0.345828
-0.106611	0.561106	0.82085
-0.842523	-0.0350106	0.537522
0.642046	0.277453	0.7147
-0.192546	0.978373	0.0755803
0.85177	0.0929772	0.515599
-0.783502	0.151139	-0.602728
-0.136213	-0.888487	0.438219
0.979331	0.172983	0.104825
0.600882	0.422833	-0.678346
0.582278	0.80432	-0.118414
-0.0226487	-0.624954	-0.780333
-0.445361	-0.498048	-0.744044
0.476279	0.496198	-0.72591
0.43782	0.898817	0.021014
-0.128022	-0.799145	0.587348
0.693881	0.589526	0.413507
0.404701	0.692278	-0.597468
-0.542158	-0.792908	-0.278141
0.79123	-0.418187	-0.446179
0.967548	0.252541	-0.00862601
0.847938	-0.476543	-0.232181
-0.647764	-0.599596	0.469985
0.228904	0.938179	-0.259658
0.0381146	-0.608856	0.792365
0.644583	0.761369	-0.0695042
-0.688356	0.678314	-0.257014
-0.640873	-0.767555	-0.0118765
0.924121	0.372925	-0.0832296
0.58922	0.128094	0.797754
-0.351101	0.745102	0.567055
-0.904172	-0.415033	-0.101092
0.296791	0.608035	-0.736348
0.746289	-0.400212	0.531868
0.0137072	0.910142	-0.414069
0.841145	0.257995	-0.475304
0.683977	0.506691	0.524823
-0.0746722	0.936178	0.343504
-0.0427164	0.390906	0.919439
0.452877	0.449556	-0.769937
-0.636824	-0.222434	0.738227
0.0648477	-0.723919	-0.686831
0.279699	-0.69568	-0.661663
0.298948	-0.173931	0.938285
0.417744	0.892426	-0.170485
-0.761555	0.203286	0.615393
-0.237986	0.950775	0.198466
0.496651	0.725161	0.476948
-0.734003	-0.566951	-0.373906
0.380046	-0.6456	-0.662394
-0.23395	-0.614431	-0.753486
0.471958	-0.435165	-0.766738
0.865663	-0.380439	0.325414
0.877106	-0.480156	-0.0116423
-0.170989	0.142829	0.974866
-0.958184	0.120278	-0.259647
-0.696571	-0.177344	0.695225
0.151163	0.898268	-0.412631
0.57109	0.424841	-0.7024
-0.0639544	-0.328371	-0.942381
0.81499	0.188576	0.547932
-0.741566	0.131032	-0.65796
-0.0490599	-0.44554	0.893917
-0.893227	-0.377278	0.244552
-0.0682064	-0.224622	-0.972056
-0.320348	0.305314	0.89675
0.0534839	-0.710142	0.702025
0.24454	-0.732419	-0.635423
-0.101069	-0.0303923	0.994415
0.526562	-0.523422	0.669897
0.763077	0.556905	-0.327979
0.797006	0.358045	-0.4864
0.967459	0.00436114	0.252989
0.205266	-0.978201	-0.031448
-0.947546	-0.314477	0.0571133
0.939666	0.326243	-0.102929
0.563787	0.45323	0.690454
-0.0217482	0.280754	0.959533
0.643815	-0.733018	0.219515
-0.037323	-0.68232	0.7301
0.956085	-0.256836	0.141201
0.640546	-0.74409	0.189817
-0.350631	0.894932	0.275962
-0.918418	-0.38166	-0.104132
-0.81718	0.564597	0.11596
0.285471	0.707677	-0.646296
-0.822141	-0.192175	0.535867
0.553705	-0.61917	-0.556812
-0.267967	0.371966	0.888726
-0.150407	0.215266	0.964903
0.774355	0.189854	-0.603597
0.396015	0.136841	-0.90799
-0.0237785	-0.641525	0.766733
0.56284	0.34109	-0.752907
0.150001	-0.725922	0.67122
0.709456	0.518488	0.477327
0.0243914	-0.661042	-0.749952
0.669432	0.671411	-0.317912
-0.476976	0.875635	0.0758715
0.885892	0.413721	-0.209835
0.765371	-0.429334	0.479457
-0.391857	-0.810195	-0.435927
0.365322	0.128887	0.921916
-0.954769	0.152381	-0.255335
0.387305	-0.86372	-0.322463
0.189364	-0.536808	0.822179
-0.173186	0.583225	-0.793634
-0.264955	0.380505	0.886011
-0.594579	0.803053	0.0397813
-0.750711	0.465644	0.468624
-0.10722	-0.992511	0.058524
0.618172	0.141922	-0.773124
-0.935596	0.152052	-0.318654
0.237345	0.290584	0.926946
-0.88388	0.449358	-0.129746
0.199616	-0.733755	0.649428
0.00893879	-0.635828	0.771779
0.0745523	0.364898	-0.928058
-0.683682	-0.13449	-0.717281
0.314043	-0.565467	0.762643
0.415488	0.604163	0.679968
0.0149312	-0.983933	-0.177911
-0.178198	-0.380829	-0.907312
-0.796851	-0.0947432	0.596701
0.0993218	0.637117	-0.764341
-0.271218	-0.136172	0.952837
-0.625082	-0.707279	-0.330194
0.966555	-0.230573	-0.112285
-0.568984	-0.0714048	-0.819243
-0.802918	0.214089	0.556317
-0.0730114	-0.254484	-0.964317
-0.334532	-0.893015	-0.301019
-0.36511	0.739126	0.566028
-0.977431	-0.0531763	-0.204453
-0.153761	0.981138	0.117154
0.703534	-0.700816	0.117885
0.865463	-0.252276	0.432816
-0.807261	0.538718	-0.241067
-0.313642	-0.94932	0.0204906
0.816692	-0.3414	-0.465253
-0.922354	-0.119117	0.367526
0.176603	-0.425064	0.887768
0.413581	0.889597	0.193824
-0.411546	-0.226748	0.882732
0.532922	0.728934	-0.429708
0.490709	-0.0324328	0.87072
0.926583	-0.362498	0.100197
0.442655	-0.797333	-0.410264
0.0553562	0.770386	-0.635171
-0.822421	0.556549	-0.117798
-0.604219	0.0427784	0.79567
-0.859643	-0.302304	-0.411856
0.756317	0.192338	0.625293
0.622925	0.709655	0.329171
0.226017	-0.937712	0.26384
-0.650166	0.0019379	-0.75979
-0.943294	-0.254437	0.213212
-0.263778	0.825284	0.499326
-0.327025	0.078734	-0.94173
0.774656	0.545568	0.319787
0.646967	-0.644059	0.408194
-0.116026	0.988014	-0.101818
0.945843	-0.324624	0.000416536
-0.887442	0.0923008	-0.451584
0.809129	0.445745	0.382912
-0.0429577	-0.965595	0.256479
-0.359886	-0.723891	-0.588611
0.305892	0.587237	-0.749388
0.795059	-0.0838045	-0.600715
-0.609333	0.774419	-0.170261
-0.561013	0.475501	-0.677616
-0.627399	-0.777309	0.0464863
0.44699	0.0118002	0.894461
-0.788269	0.421838	0.447979
-0.172616	-0.784644	-0.595431
-0.00643789	0.677543	-0.735455
-0.0236271	-0.778519	0.627176
0.962909	-0.251863	0.0968081
0.300149	-0.943842	0.138103
-0.768274	0.338983	-0.542997
0.830212	0.0442661	0.555687
-0.589536	-0.640145	-0.492607
0.0811883	0.611361	0.787176
-0.544023	0.618538	-0.566965
-0.106792	-0.0183618	0.994112
0.677423	-0.650625	0.343198
-0.266694	-0.933579	-0.239382
0.647966	0.508574	0.567004
-0.0844191	-0.833716	0.545702
0.342827	0.267638	0.900466
-0.943547	0.0502552	-0.327403
-0.256317	-0.792042	0.55405
-0.0102364	-0.773799	-0.633348
0.826865	-0.3178	-0.464001
0.0371867	0.0392267	0.998538
0.0975887	0.707531	-0.699912
0.514779	-0.00663467	-0.857297
0.0867805	-0.934432	-0.345406
-0.393666	0.822917	0.409677
0.953799	0.0411768	0.29761
-0.0590387	0.756843	0.650925
-0.314674	-0.31334	-0.89599
-0.737617	0.403851	0.541133
-0.612327	0.779786	0.130345
-0.121332	-0.308167	0.943563
-0.77289	0.531224	0.347047
-0.55153	0.55189	-0.625485
0.381868	0.92361	0.0334837
-0.715592	0.485073	0.502625
0.5298	-0.810282	0.250509
-0.28375	-0.567196	0.773159
-0.984365	0.085515	-0.153988
-0.991013	-0.0561297	0.121416
0.765083	-0.545867	0.34158
-0.983557	0.154841	0.0929498
-0.193529	0.923118	-0.332266
0.922681	0.042076	0.383262
0.897046	0.225184	-0.380264
0.156263	0.647236	0.746101
0.18042	0.903188	0.389487
0.41717	0.235506	-0.877785
0.210753	-0.959294	0.187983
0.3726	0.220062	0.901522
-0.670313	-0.741883	0.0170405
0.00525366	-0.0642723	-0.997919
0.149667	0.766721	-0.624291
-0.209873	0.0347783	0.97711
0.457791	-0.195348	0.867333
-0.370094	-0.499774	-0.783107
-0.920083	-0.0364236	0.390026
0.945368	-0.154956	0.286825
0.152146	0.94865	-0.277335
-0.836267	0.447574	-0.316757
0.958439	0.27	-0.0921634
-0.395247	-0.0471062	0.917366
0.389939	-0.695436	-0.603586
-0.949515	-0.139961	0.280771
-0.562869	0.826544	0.00194398
-0.669916	0.742394	-0.00804297
-0.274435	0.67748	0.682427
-0.0551554	-0.030276	0.998019
0.447118	0.610546	0.653697
0.82237	-0.568953	-0.000626649
-0.475891	-0.674834	0.564027
-0.4874	-0.403875	-0.774162
-0.174107	-0.57828	-0.797044
-0.847953	-0.443915	0.289681
-0.356991	0.0502361	-0.932756
-0.260447	-0.952376	0.158577
0.172852	0.972109	-0.158513
-0.309243	0.444929	0.84048
-0.878967	0.167456	-0.446515
-0.205043	-0.274639	0.939431
-0.295535	0.798579	-0.524338
0.0421633	0.73448	0.677319
-0.226001	0.935464	-0.271717
0.610881	-0.409203	0.677773
0.415977	-0.133895	0.899464
0.934946	0.167823	0.312589
-0.233961	0.831995	-0.503038
0.647033	-0.751824	-0.126917
0.0634495	0.909469	0.410902
-0.803508	0.0440645	0.593661
-0.348582	0.888133	-0.299517
-0.154804	-0.975861	0.154052
0.246694	0.162643	-0.955348
0.724692	-0.658315	0.203576
-0.414159	-0.904934	-0.0978124
-0.491359	-0.102052	-0.864958
0.700644	0.0649201	-0.710551
-0.305784	-0.674981	0.671489
0.955581	0.200588	0.215939
0.256286	0.642873	0.721825
-0.324066	0.854019	-0.40698
-0.832023	0.455715	0.316326
0.286755	0.715047	-0.637557
0.112615	-0.132608	-0.98475
-0.952445	0.291813	-0.0877082
-0.916762	0.0303391	-0.398281
0.532446	0.837795	0.120834
0.538369	0.112849	-0.835119
-0.318003	-0.337941	-0.885816
-0.0059859	-0.617488	-0.786557
-0.407027	-0.291622	0.865613
0.543534	0.780185	-0.309649
-0.141991	0.261571	-0.954683
-0.667316	0.738528	-0.0962529
0.117905	-0.610303	-0.783345
0.563342	0.745841	0.355482
-0.20384	0.861868	0.464363
-0.532225	0.760833	-0.371309
0.852874	0.507171	0.124033
0.363287	-0.165296	-0.916897
0.930298	0.366668	0.0100688
-0.451826	0.209999	-0.867037
-0.96711	-0.177344	0.182336
-0.898069	0.413785	0.14918
-0.992061	0.118268	-0.0427567
0.563413	-0.82324	0.069581
-0.640835	-0.0262157	0.767231
0.0591851	-0.605084	-0.793959
-0.0174376	-0.988292	0.151572
0.996452	0.0614346	0.057519
-0.271014	-0.359356	0.892981
-0.699804	-0.573499	-0.425879
0.64509	-0.434272	0.628702
-0.107039	0.971636	0.21087
0.289547	0.924821	0.246714
0.508584	-0.121222	0.852437
0.291963	-0.91646	0.273604
0.0494319	0.979248	-0.196544
0.907628	-0.187616	-0.375516
-0.179913	0.8487	0.497333
0.169225	0.972127	0.162272
-0.614488	0.788819	-0.0130187
-0.830619	-0.0113094	-0.556726
0.355026	0.567999	0.742519
0.939916	0.257736	0.223899
0.958971	-0.239759	0.151296
-0.970219	-0.241235	0.0219115
-0.564852	0.729517	0.385678
0.0422871	-0.735774	0.675906
0.909315	-0.0978511	-0.40444
0.817856	-0.0607073	0.572211
-0.309766	0.911078	0.271998
0.828286	-0.482088	-0.28554
-0.732343	-0.195206	0.652356
-0.877695	-0.476565	0.0503637
0.763851	-0.569363	-0.303902
-0.482072	0.876116	-0.00521699
0.897037	-0.428715	-0.107364
-0.00307966	0.199813	-0.979829
-0.159808	-0.713939	0.681728
0.669199	0.532464	-0.518319
-0.303358	-0.931571	0.200374
-0.533747	0.472374	-0.70141
0.703225	-0.339135	0.624869
-0.934011	-0.268554	-0.23559
-0.158836	-0.280862	-0.946513
-0.760772	0.390818	-0.518157
-0.697808	-0.0403706	0.715146
-0.953073	0.172524	-0.248771
0.692971	0.317286	0.647395
-0.2506	-0.374378	0.892772
0.97629	0.063721	0.206877
0.935399	0.352085	-0.0326282
0.66393	0.410394	-0.625119
0.130229	0.247896	-0.959994
-0.643403	-0.703592	0.301647
0.811474	0.554793	0.183614
-0.046876	0.457297	-0.888078
0.748373	0.547947	-0.373752
-0.115615	-0.183073	0.976277
-0.765195	0.459972	0.450446
-0.141064	-0.359649	-0.922363
0.595962	-0.639723	-0.48537
-0.787175	-0.55401	-0.270977
-0.504201	0.382956	0.774032
0.904696	0.14397	-0.400996
0.105269	-0.915694	-0.387845
-0.767865	0.620226	-0.160318
-0.856988	0.198373	-0.475626
-0.0619489	-0.00692726	0.998055
-0.637737	0.0206135	-0.769978
0.153287	-0.850071	0.503867
0.94854	0.11737	-0.294103
0.916625	0.352467	0.18859
-0.632228	-0.75503	-0.173832
-0.545807	-0.398346	0.737167
0.069083	0.547043	-0.834249
-0.242652	-0.895649	0.372737
-0.234828	-0.79277	0.562469
0.944098	0.329615	-0.00580247
-0.530294	-0.0314353	-0.847231
0.0572132	0.916659	-0.395554
0.597014	0.79904	0.0714765
-0.989529	0.0279133	0.141607
0.659196	0.118532	-0.742571
0.504544	-0.805067	-0.311932
0.796396	0.49336	-0.349783
-0.632797	0.732987	0.249594
0.832313	-0.0574738	0.551318
0.46435	-0.576511	0.67232
-0.168716	0.96442	0.203543
0.833064	-0.503352	-0.229437
0.490441	-0.0338275	-0.870818
0.627647	-0.434282	0.646111
-0.451449	-0.633092	0.628799
-0.52267	-0.763956	0.378401
0.645299	-0.650795	0.400069
0.647784	-0.760943	-0.0366159
-0.522332	0.848145	0.0884298
0.705403	-0.571757	0.418928
0.80146	0.539811	0.257422
0.844399	-0.5355	0.0151823
-0.577716	-0.547782	0.605127
-0.617993	-0.40167	-0.67583
0.817447	0.070032	0.57173
0.321793	0.00438608	0.9468
-0.243787	-0.801251	0.546411
0.879384	-0.0813936	0.469105
-0.146091	-0.459777	-0.875935
0.393881	0.604192	0.692683
-0.680441	-0.0603665	-0.730312
0.934735	0.352761	-0.0427788
0.12041	-0.434872	-0.892405
0.5009	0.748992	0.433716
0.163253	0.577843	-0.799653
-0.144732	-0.827861	-0.54194
0.11083	-0.489734	0.864799
-0.665337	-0.461335	-0.586939
0.00975856	-0.987499	0.157323
0.955236	0.0434513	-0.292638
-0.891998	0.451308	0.0256929
0.628197	-0.776349	0.0514785
-0.193836	-0.0822828	0.977577
-0.326369	-0.89743	-0.296822
0.682925	-0.729912	-0.0290237
0.13896	-0.348861	-0.926815
-0.759668	-0.424525	0.492628
0.155907	0.847363	-0.507611
-0.0192348	0.749844	0.661335
0.524251	0.403092	-0.750119
0.775292	-0.588445	0.229466
-0.871759	0.321403	-0.369779
-0.929089	-0.330482	0.16606
-0.104212	0.834269	0.541419
-0.998853	0.0478923	-2.31523e-05
-0.745758	0.356272	0.562952
0.323977	-0.631783	0.704194
-0.364821	-0.462553	-0.808053
-0.391854	0.704998	0.591125
-0.215726	-0.571138	-0.792
-0.842223	0.447372	0.300863
-0.857219	-0.514811	-0.0120473
0.00787298	-0.649374	-0.760428
-0.64336	0.121229	-0.755905
0.161664	-0.118123	0.979751
-0.738811	0.502973	-0.448527
0.199645	-0.499336	0.843093
0.0699465	0.995328	0.066554
-0.900376	-0.0646031	0.43029
-0.873842	-0.0536318	0.483242
-0.695546	-0.0163739	-0.718295
0.734175	0.0563281	0.67662
-0.359909	-0.342629	-0.867796
-0.955121	-0.259761	0.142365
0.112549	0.530541	0.840154
0.906796	0.386995	-0.167199
-0.592409	0.769039	0.240063
-0.369002	-0.0387832	-0.928619
0.684637	-0.0628223	-0.726172
-0.680484	0.337595	-0.650363
-0.14515	0.407382	-0.901649
-0.886105	-0.311426	0.343266
0.8442	-0.312606	-0.435436
0.346732	-0.932904	-0.0973035
0.526379	0.535878	-0.660121
0.192625	-0.102871	0.975865
-0.827449	0.476981	0.29634
0.519362	0.83491	-0.18218
0.358275	0.866557	0.347446
-0.841466	-0.450689	0.298019
-0.426719	0.0715419	-0.90155
-0.182462	0.560022	-0.808136
-0.705216	-0.665898	0.243413
0.275292	-0.23065	0.933282
-0.268645	-0.859696	0.434457
0.251449	-0.606828	-0.754011
-0.501838	-0.864155	0.0373381
-0.431192	0.402672	0.807421
-0.0801251	0.566629	-0.820068
0.75977	0.494124	-0.4226
0.321419	0.5672	-0.75827
-0.00326624	0.994134	-0.108108
-0.472984	0.732146	0.490151
-0.0941909	0.570409	-0.815942
-0.0232046	0.869292	-0.493754
-0.340517	0.284479	0.89617
-0.258375	-0.63692	-0.726344
-0.446467	-0.894304	-0.0297851
-0.0978191	0.87154	0.480467
0.00610108	0.372284	0.928099
-0.0635435	0.679114	-0.731277
-0.231884	-0.0494776	-0.971484
-0.593027	-0.798933	-0.100122
-0.0647423	0.742727	-0.666457
0.951547	0.197604	0.235608
0.289176	-0.941559	-0.172755
-0.177348	0.253399	-0.950966
0.26799	-0.789986	-0.551457
0.659369	0.751756	-0.00972614
-0.569255	0.56714	0.595232
0.435333	-0.890418	0.132817
-0.358983	0.0874173	0.929241
0.371	-0.00283004	-0.928629
-0.393681	0.463196	-0.794018
-0.327118	-0.780716	0.532425
0.0290975	-0.827589	-0.56058
0.205159	-0.742101	0.63812
-0.819178	0.523893	0.233418
-0.209451	0.259874	0.942653
-0.272885	0.375828	0.8856
-0.429881	-0.366236	0.825272
0.125	-0.369354	-0.920843
-0.93262	0.267627	0.242065
0.0421566	-0.777003	0.628084
0.359344	0.0289337	-0.932757
0.275666	0.922986	-0.268525
-0.320451	0.859736	0.397699
-0.471301	0.731822	0.492252
0.94349	0.167188	-0.286139
0.535191	0.844693	0.00801233
-0.338231	0.911133	0.23545
0.962948	-0.23121	-0.13883
-0.864601	-0.40241	-0.300886
0.81492	0.526453	-0.24239
0.766006	0.00475665	-0.642816
0.715932	0.639237	-0.280743
0.333945	0.165628	0.927927
-0.757065	0.648532	0.0791112
-0.37904	0.10379	0.919541
-0.561408	0.69794	0.444635
-0.906795	0.419582	0.0409218
-0.659969	0.0738007	-0.747659
-0.20223	0.358604	0.911321
0.619842	-0.40686	0.671015
-0.93576	-0.0787635	-0.34373
0.00129331	0.819831	0.572604
-0.0281685	0.780068	-0.625061
0.888205	0.128983	0.440971
-0.782274	-0.0756435	0.618324
0.71994	-0.521295	0.45819
-0.272966	0.215949	-0.937473
0.365918	0.53302	-0.762885
-0.875079	-0.467243	0.126179
0.968758	-0.0842545	-0.233258
0.804949	0.0509681	0.591151
0.784252	0.381053	-0.48964
0.766357	-0.394162	0.507279
0.254921	0.928405	-0.270333
0.144398	-0.459723	-0.876244
0.491912	0.294101	0.819468
0.314865	0.331255	-0.889455
0.238322	0.392993	-0.888121
0.43922	0.659059	0.610514
-0.435698	-0.735177	-0.51931
0.610515	-0.783656	-0.114699
-0.107057	-0.643323	0.758073
0.836988	0.542221	-0.0738058
0.442238	0.569858	0.692594
-0.649996	-0.0362913	0.75907
0.747949	-0.650363	0.132665
-0.722895	0.155669	-0.673194
-0.903783	0.141778	0.403825
0.403329	0.142116	-0.903952
0.204293	0.434025	0.877432
-0.98778	0.0930764	-0.125011
0.975202	0.0525606	0.214985
-0.732818	-0.349685	-0.583694
-0.407138	-0.313187	-0.857993
-0.206677	0.901382	-0.38052
-0.410759	0.405589	0.816563
0.308433	0.65223	-0.692435
-0.823646	-0.034282	0.566067
-0.302152	-0.794819	-0.526277
-0.537661	0.177602	0.824244
-0.469824	-0.0769201	-0.879403
0.0570119	0.892951	-0.446529
-0.65562	-0.3519	-0.668078
-0.778132	-0.56106	0.282351
-0.549558	0.0200463	-0.835215
-0.632497	0.337275	0.697276
-0.902112	-0.431054	0.0196747
-0.400906	0.912295	0.0836132
-0.664982	-0.741113	-0.0924642
0.54637	-0.837409	-0.0150352
-0.530915	0.824705	-0.194914
0.120287	-0.371488	0.920613
0.885981	0.090827	-0.454739
-0.964104	0.0885414	0.250326
-0.0518916	-0.925278	-0.375724
0.987582	0.0042278	0.157045
0.181448	0.709525	0.68092
0.919738	-0.391237	0.0318641
0.72741	0.0330675	-0.685406
-0.208927	0.00546802	0.977916
0.203786	0.353684	-0.912896
0.978894	0.19949	-0.0443888
-0.227393	-0.354797	-0.906869
0.828876	0.317137	-0.460856
-0.272191	0.95747	0.0957272
0.0618253	0.638788	0.766895
-0.997209	-0.043952	-0.0603516
0.419992	0.273351	-0.865382
0.839961	-0.540715	-0.0457379
-0.226596	-0.895924	0.382066
-0.981817	-0.186714	0.0342551
0.910395	-0.37978	-0.164159
-0.437348	-0.744454	0.504494
0.95731	0.15891	0.241464
0.0955681	0.841623	0.531543
-0.83857	0.508048	-0.196693
0.789377	-0.241067	-0.564598
-0.299032	-0.916597	0.265385
0.222802	0.96683	0.1249
0.67552	0.458574	-0.577393
0.827579	-0.526486	-0.194743
-0.714521	0.561412	0.417464
0.811484	0.43451	0.390762
-0.30024	0.270018	0.914848
-0.346344	-0.51225	-0.785904
-0.102429	-0.702928	0.703847
-0.971374	0.129336	-0.199261
-0.560885	0.0228349	-0.827579
0.466646	0.477884	-0.744223
-0.238335	-0.665779	0.707061
-0.813641	0.519196	0.261579
0.674828	-0.463534	0.574234
-0.224473	-0.934247	-0.277119
0.0595629	0.974598	0.215895
0.752905	0.52381	0.398443
0.695212	0.697068	0.175431
0.780096	0.0508552	0.62359
0.103893	0.243855	-0.964231
0.528196	0.80727	-0.263296
-0.127783	0.527457	0.839917
0.705527	0.525607	0.475363
0.432639	0.543705	-0.719172
0.272873	-0.451068	0.849752
-0.572248	-0.216422	0.791008
0.0520813	-0.99316	-0.104506
-0.458185	0.217147	0.861924
-0.392517	-0.0205842	0.919514
-0.42099	0.00653106	0.907042
-0.459657	0.884825	0.0761539
-0.0673378	0.119836	0.990507
0.238875	-0.946383	-0.217481
0.405858	0.90884	-0.0963773
0.665074	0.330059	0.669879
0.819613	-0.500044	0.279625
-0.914851	0.0632167	0.398813
0.861416	-0.444078	-0.24649
0.421116	0.894653	-0.149189
-0.236992	0.378218	0.894866
0.734554	-0.624255	-0.265964
0.381525	-0.603049	0.70055
0.25987	-0.920679	-0.291236
-0.373889	-0.569792	0.731809
-0.485667	-0.796036	0.361186
-0.313499	-0.948746	-0.0399847
0.804149	0.0563576	-0.59175
0.132616	0.816358	0.562115
0.311663	-0.916145	0.252081
-0.788064	0.27238	-0.552055
0.115404	0.555856	0.823229
-0.268152	-0.659056	-0.702666
-0.750672	-0.567326	0.338576
0.458525	-0.682869	0.568723
-0.727932	0.681914	-0.0714757
0.538031	-0.5683	-0.622542
-0.353276	0.921138	-0.163405
-0.422535	-0.290471	0.85854
-0.0287568	0.996977	-0.0721744
-0.547419	0.0370291	0.836039
-0.396331	0.724499	-0.563935
0.467986	0.202333	0.860262
-0.415926	0.047028	0.908182
-0.0782619	0.986568	0.14338
0.259971	-0.735519	0.625641
-0.310987	-0.657937	0.685862
-0.188891	-3.97036e-05	-0.981998
0.417507	-0.0145337	0.908558
-0.283746	-0.825289	-0.488249
-0.474394	0.700443	0.533225
-0.434114	-0.783783	-0.444105
0.945785	-0.307093	0.105756
0.504975	0.645478	-0.573025
-0.374818	0.00777954	-0.927066
-0.77809	0.616528	0.120292
0.00790607	-0.755563	-0.655028
0.736128	0.661048	0.145368
-0.637533	0.69549	-0.331429
-0.52784	0.81063	-0.253502
0.836428	-0.417555	0.355016
0.672576	0.633647	-0.382274
0.133701	0.122681	0.983399
-0.930316	-0.102308	0.352201
0.410067	-0.192042	0.891608
0.985097	-0.116316	0.126704
0.703988	0.30584	-0.640986
0.527286	0.720833	0.449854
0.912382	-0.345704	-0.219196
0.773043	0.0380826	0.633209
0.0474411	0.770994	-0.635073
0.452644	-0.681851	-0.574624
-0.361296	0.549992	0.752977
-0.37822	-0.605278	0.70042
0.385894	0.116731	0.915128
-0.264538	-0.0893039	0.960232
0.0987151	0.107006	0.989346
-0.643635	-0.159442	-0.74854
0.725095	0.228313	-0.6497
0.224859	-0.540423	-0.81079
0.199883	-0.562129	-0.802532
0.567153	0.360027	-0.740755
-0.589794	-0.635884	-0.49779
-0.268212	0.582247	0.767496
-0.639142	-0.768478	-0.0306392
0.566512	0.309326	0.763794
0.771091	-0.560053	-0.302919
-0.121723	-0.992496	0.0116491
-0.55528	-0.213448	0.803806
0.300647	-0.461438	-0.834677
-0.515225	0.835011	0.193133
0.13019	0.478915	0.868154
0.907075	0.420793	0.0121836
0.811581	-0.406339	0.419791
-0.794798	0.0972857	0.599026
0.485096	0.183568	0.854976
0.397514	0.343027	0.851067
0.295552	-0.778785	-0.553301
-0.883449	0.17193	-0.435841
-0.0715548	0.333502	-0.94003
0.901041	-0.0767272	0.426893
0.165516	0.800533	-0.575978
-0.312365	0.297807	0.902075
0.0299196	-0.732062	0.680581
0.49606	-0.433381	-0.7524
-0.632395	0.65883	0.407455
0.396382	-0.744012	-0.537892
0.858457	-0.231591	0.45762
-0.61039	0.722049	-0.325683
-0.0326742	0.990007	-0.137179
0.335463	0.214283	0.917359
-0.489535	-0.871481	-0.0296104
-0.631306	-0.554596	0.542104
-0.898542	0.196902	-0.392241
-0.153333	0.650774	-0.743628
0.891112	0.439161	0.114269
-0.233697	0.544337	-0.805657
0.78043	-0.186466	0.596791
0.330467	-0.849678	-0.410901
-0.697099	0.457902	0.551706
-0.0768724	-0.420639	0.903966
0.762599	-0.48765	-0.425018
-0.386592	0.92213	-0.0149338
-0.446874	0.871533	0.201827
0.731736	-0.173636	-0.6591
-0.117084	-0.71025	0.694145
0.10475	0.95942	-0.261804
0.788136	0.430215	-0.440179
0.891485	0.451383	-0.038831
0.346522	0.872035	0.345654
-0.496047	-0.149372	0.855351
-0.271045	0.769773	-0.577914
-0.746005	0.382244	-0.545313
-0.967488	0.175844	0.181786
-0.654465	-0.705817	0.271106
0.417222	-0.897787	-0.141084
-0.871891	-0.362565	-0.32917
0.269775	0.962255	0.0358837
-0.0476451	-0.635453	-0.770669
-0.464518	0.884524	0.0428977
-0.736029	-0.644564	0.206879
0.24049	0.902753	0.356652
0.0975416	0.495994	0.86283
0.322683	0.153618	0.933958
0.378934	-0.0184359	-0.92524
0.726212	0.245575	-0.642113
0.953828	-0.295408	0.0542852
-0.257076	0.849465	0.460783
0.773119	0.523374	0.358283
0.64569	-0.270338	0.714145
-0.903381	-0.426331	-0.0463184
0.729525	-0.106984	0.675535
0.974829	0.222611	-0.0123399
-0.555454	0.574261	-0.601411
0.807885	-0.383611	0.447398
0.0545681	0.0402067	0.9977
0.799673	0.389164	0.457247
0.661261	0.185677	0.726813
0.130585	-0.22317	-0.965993
-0.918022	-0.282332	0.278433
-0.909448	-0.379161	-0.170708
0.0991978	-0.590342	0.801034
-0.645728	0.737557	-0.197598
0.118392	-0.850301	0.512807
0.758661	0.602152	-0.248687
0.490896	-0.735036	0.4677
0.874267	0.307845	-0.375351
0.621453	0.283548	-0.73034
0.414207	-0.137808	0.89969
-0.418178	0.894505	0.158075
-0.289825	0.930654	0.223347
0.613909	-0.423975	-0.665854
-0.121738	0.949796	0.288214
-0.116665	-0.364371	0.923917
-0.543407	0.4089	0.73315
-0.551788	-0.686973	0.472862
0.268219	-0.362294	-0.892638
0.904088	0.0975036	-0.416075
-0.910342	0.413019	-0.0263114
0.577761	-0.729345	0.3664
0.829738	0.517031	0.21027
-0.00648783	0.89913	0.437635
0.483098	-0.710884	-0.511136
0.815618	-0.272165	0.510581
-0.447126	-0.439056	0.7793
-0.727334	0.227853	0.647355
-0.815654	0.200221	0.54279
-0.894504	-0.272431	-0.354462
0.518006	0.677893	-0.521662
-0.648831	0.753559	-0.105676
0.345497	0.889725	-0.298364
-0.990926	-0.133953	0.0110106
-0.233167	0.262725	0.936274
0.559328	-0.608828	-0.562566
-0.180715	-0.602063	0.777729
0.889952	-0.445838	0.095992
0.617244	-0.584339	-0.526838
-0.177395	0.116806	-0.977183
0.270168	-0.214695	0.938571
0.122162	0.988894	-0.0846436
0.473542	0.325718	0.818331
0.521501	-0.824818	0.218432
-0.792425	0.605418	0.0743785
0.62759	0.709383	-0.320791
-0.643844	0.714391	0.274064
0.598445	-0.347709	-0.721777
-0.5631	0.792869	0.232975
-0.0419579	-0.828382	-0.55859
0.170773	0.21647	-0.961237
-0.161595	-0.236362	-0.958134
0.936762	-0.154014	-0.314255
0.605636	0.779505	-0.159929
0.492417	0.210418	-0.844541
0.636227	0.746856	0.193445
-0.021229	-0.334979	0.941986
0.32729	0.593243	0.735489
-0.142621	0.988105	-0.057519
-0.592811	-0.797736	-0.11042
0.224045	-0.327919	-0.917755
-0.265753	-0.956897	0.117147
-0.894119	-0.255854	0.367547
-0.581048	0.448835	0.678919
-0.947479	-0.227843	0.224436
-0.779807	-0.0442069	0.624457
0.558662	-0.277521	0.781587
-0.627623	0.75658	0.18351
-0.501971	0.216786	-0.837275
-0.0409431	0.604691	-0.795407
-0.152562	-0.675563	-0.721346
-0.386851	-0.720886	0.575039
-0.478195	-0.28291	-0.83144
0.996796	-0.0698897	-0.0389031
-0.0546344	0.727316	0.684125
-0.157717	0.987377	-0.0145566
0.420117	-0.241308	-0.874798
0.393407	-0.776593	0.492072
0.357376	0.601277	-0.714667
-0.000460995	-0.452465	0.891782
0.91419	-0.389341	0.112562
-0.140208	-0.232507	-0.962436
0.0470754	-0.81674	-0.575083
-0.577319	0.495758	0.648789
-0.902663	-0.159479	-0.399708
-0.966065	0.235502	0.106096
-0.347881	-0.830352	0.435309
-0.792554	0.580037	0.188188
-0.77771	-0.455139	0.433608
-0.613008	-0.309898	-0.726763
-0.7711	0.113674	-0.626485
-0.432206	-0.752103	0.497532
-0.913799	-0.272432	0.301249
0.894504	-0.0680878	0.441845
-0.416589	-0.807927	-0.416782
0.0665341	0.997668	-0.01525
-0.855461	0.0370642	0.516539
0.192242	0.425573	-0.884268
0.103822	0.15765	-0.982022
-0.67663	-0.387749	0.625958
0.379943	-0.607556	0.697509
-0.499385	0.412191	0.762046
-0.419619	0.568342	-0.707748
-0.465548	0.217059	0.857992
-0.313002	-0.944924	0.0956444
0.783079	-0.356381	0.509686
-0.291203	-0.914211	-0.281812
0.42392	0.0882591	0.901389
-0.622193	-0.656444	0.426565
-0.511408	-0.660735	0.549446
-0.64312	0.143723	0.752157
-0.386211	0.60807	-0.693608
0.78513	-0.510714	-0.350345
-0.783053	0.337708	-0.522286
-0.998658	-0.0510787	-0.008577
-0.419259	0.773062	0.476022
0.55249	-0.712039	0.433308
0.62906	-0.674491	-0.386453
0.54683	-0.067037	-0.834556
-0.306316	-0.798598	0.518084
-0.98215	-0.17077	-0.0788554
0.109147	-0.937172	0.331353
-0.201395	-0.638894	0.742465
-0.700522	-0.239971	0.672074
-0.932866	-0.0847935	0.350101
0.390479	0.832703	0.392597
-0.13708	-0.871306	-0.471205
-0.0689356	-0.60365	0.794263
-0.352174	-0.869852	-0.345443
0.966996	-0.252733	0.0323334
-0.352115	0.895997	-0.270564
0.696062	-0.693433	-0.18614
0.0104294	-0.09415	0.995503
0.402572	-0.85697	0.321774
-0.151156	0.976116	0.156046
-0.915867	-0.396593	-0.0624677
0.778614	-0.622518	-0.0789423
-0.226103	0.884061	0.409039
-0.705741	0.115976	0.698913
0.795069	0.234684	0.559275
0.307962	-0.591497	0.745178
-0.458001	0.734061	-0.501388
0.905145	-0.370284	0.208813
-0.31619	0.941829	0.113939
-0.82847	0.549704	0.107062
-0.327953	-0.243476	0.91278
0.36183	-0.39121	-0.846188
-0.329456	0.82322	0.46235
-0.36559	0.340991	-0.866065
-0.398225	0.855451	-0.33109
-0.594356	-0.432131	-0.678236
0.760682	-0.550031	0.344715
-0.893103	0.356378	0.274521
0.234814	-0.637689	0.733632
-0.301632	-0.94826	-0.0991048
0.668206	-0.296999	0.682123
0.691139	-0.256247	-0.675769
0.812585	-0.483007	-0.326206
-0.288281	-0.898125	0.332062
-0.413915	-0.642775	0.644604
0.781632	-0.441217	-0.440885
0.0640636	0.996101	0.0606534
-0.750226	-0.136581	0.646921
-0.732403	0.277506	-0.621752
-0.526576	-0.76498	-0.370842
-0.0264529	0.77492	-0.631506
-0.302425	-0.922822	0.238621
0.770128	0.401541	0.495649
0.320803	0.427505	-0.845178
0.651583	0.405727	0.640957
0.133855	-0.867806	0.478535
0.150248	-0.137529	0.979036
-0.913477	0.245035	0.324835
-0.977413	-0.210719	-0.0161463
0.723389	0.635563	0.269755
0.803697	0.570987	0.167466
0.351488	0.0523418	-0.934728
-0.484584	0.409919	0.772752
-0.896327	-0.163575	0.412119
0.625153	-0.680177	-0.382809
0.485478	-0.0436171	0.87316
0.723802	0.682875	-0.0989594
0.217276	0.868763	-0.445019
-0.52515	0.676691	0.516049
0.6137	0.206167	-0.762147
-0.209664	-0.387136	0.897868
-0.180719	-0.917403	-0.35456
-0.639326	0.761311	0.108019
-0.211465	-0.0169406	-0.977239
-0.390083	0.251825	0.885674
-0.0169973	0.446415	-0.894665
0.0716475	-0.433628	-0.898239
-0.731657	-0.583403	-0.35259
-0.564846	0.363982	0.740585
-0.518717	-0.0826686	-0.85094
-0.758717	0.237937	-0.606411
-0.955492	-0.180195	0.233591
0.861437	-0.227324	0.454147
0.933612	-0.291995	-0.207625
0.841872	-0.428601	0.327953
0.949908	-0.299751	-0.0884593
-0.090591	-0.703498	0.7049
-0.540637	0.15674	0.826525
0.164263	0.264756	-0.950222
-0.971272	-0.229419	0.0632329
-0.891202	-0.419037	-0.173684
0.404213	-0.507113	-0.761215
0.416353	0.795415	0.440415
-0.876044	0.289263	-0.385842
0.202321	0.758483	-0.619492
-0.842324	0.425213	-0.331187
-0.949482	0.250194	-0.189439
0.00745664	-0.54002	0.841619
0.237382	0.276747	0.931161
0.947823	-0.317847	-0.0245756
0.760333	0.643856	0.0856924
0.854788	-0.518752	0.0153038
-0.035615	0.984508	0.171687
-0.416379	0.722013	-0.552564
-0.482726	-0.33417	0.80951
0.731864	-0.0898078	-0.675507
0.160549	-0.0856835	0.983302
-0.841255	0.494961	-0.217495
0.868482	-0.0657475	0.491341
-0.673265	-0.732863	0.0981106
-0.692056	0.249015	-0.677532
-0.680792	-0.533825	-0.501552
0.519493	0.581528	0.626061
0.226478	0.678626	-0.698695
-0.615262	-0.767099	-0.181693
-0.12717	-0.689177	-0.713346
-0.317169	-0.154163	-0.935755
-0.600399	-0.490846	-0.631341
-0.134196	-0.734359	0.665363
-0.342279	-0.777386	-0.527746
0.0792401	0.687068	0.722259
-0.00435514	0.955641	0.294502
0.688945	-0.527093	-0.497521
0.464389	-0.757695	0.45852
-0.314817	0.302776	-0.899565
0.00899931	-0.9844	-0.175715
0.298306	0.25595	0.919512
-0.783296	-0.171138	0.597628
0.744892	-0.190603	0.63938
-0.940129	-0.161045	-0.30037
-0.217066	0.670465	0.709478
-0.988606	0.0315093	-0.147188
-0.660756	0.437422	-0.609971
0.460009	-0.846452	0.268161
0.940996	0.184033	0.284005
0.223461	-0.43591	-0.871807
0.640232	-0.274736	-0.717373
0.692298	-0.081123	-0.717037
0.794157	-0.461344	0.395571
0.140419	0.854999	0.499259
0.207433	0.233874	-0.949881
-0.374853	0.157735	0.913567
0.938656	0.344639	0.0121967
0.0826628	-0.421583	-0.903014
0.187424	0.0242053	0.981981
0.171057	0.889974	-0.422712
0.187873	0.785366	-0.589834
-0.486255	-0.0399515	-0.872903
0.0457022	0.965106	-0.257841
0.366781	-0.535007	-0.761077
-0.109181	0.484975	0.867686
-0.942442	-0.154498	-0.296537
0.565023	0.194956	0.801712
0.327217	-0.917328	0.2268
0.487328	-0.202921	0.849314
0.918425	-0.199116	0.341832
0.803285	0.593064	0.0548497
-0.934196	0.354572	0.0394605
0.424487	-0.904549	-0.0400289
-0.635562	-0.353621	0.686304
-0.0791215	-0.905322	-0.417291
0.161797	0.986608	-0.0206637
0.952274	0.301535	0.0474368
0.522633	-0.200195	-0.82872
-0.934617	-0.339429	0.106207
0.986206	-0.151033	-0.0677206
0.319449	-0.737422	-0.595114
-0.0986155	0.545461	0.832315
0.550032	-0.825075	0.129291
0.0753106	-0.996493	-0.0364627
-0.498796	0.149738	0.853687
0.731075	-0.671301	0.122002
-0.0628418	0.150991	-0.986536
[truncated: 25,000 more rows]
