# Supplementary material for: Gamma Oscillations in the Basolateral Amygdala: Biophysical Mechanisms and Computational Consequences
Source: eNeuro. 2019 Feb 5;6(1):ENEURO.0388-18.2018. doi: 10.1523/ENEURO.0388-18.2018 (PMC6361623; doi:10.1523/ENEURO.0388-18.2018)
Supplement: Supplementary Material 1 — Supplementary Code used in article. Download Supplementary Material 1, ZIP file [file sup_enu-eN-NWR-0388-18-s01.zip › sent to eNeuro/BL network model/input/spikes_ind]

0	67
68	420
421	814
815	1035
1036	1373
1374	1886
1887	2081
2082	2197
2198	2248
2249	2412
2413	2458
2459	2946
2947	2993
2994	3065
3066	3618
3619	3664
3665	3725
3726	3818
3819	3819
3820	3970
3971	4132
4133	4339
4340	4391
4392	4546
4547	4614
4615	4790
4791	4901
4902	5237
5238	5403
5404	5649
5650	5874
5875	6118
6119	6478
6479	6506
6507	6684
6685	6942
6943	7107
7108	7477
7478	7619
7620	7764
7765	7854
7855	8117
8118	8120
8121	8122
8123	8607
8608	8662
8663	8806
8807	8949
8950	9105
9106	9266
9267	9505
9506	9648
9649	9710
9711	9881
9882	10276
10277	10333
10334	10376
10377	10376
10377	10630
10631	10632
10633	10676
10677	10856
10857	11029
11030	11135
11136	11315
11316	11657
11658	11827
11828	11978
11979	12351
12352	12487
12488	12652
12653	12810
12811	12947
12948	13296
13297	13371
13372	13498
13499	13502
13503	13614
13615	13685
13686	13742
13743	13855
13856	14381
14382	14384
14385	14437
14438	14655
14656	15019
15020	15212
15213	15562
15563	15708
15709	15759
15760	15868
15869	15979
15980	16014
16015	16138
16139	16389
16390	16466
16467	16658
16659	16731
16732	16819
16820	16880
16881	16947
16948	17035
17036	17103
17104	17155
17156	17256
17257	17612
17613	17651
17652	17828
17829	18160
18161	18559
18560	18899
18900	19071
19072	19420
19421	19477
19478	19545
19546	19619
19620	19772
19773	19855
19856	19934
19935	20146
20147	20317
20318	20529
20530	20700
20701	20934
20935	21468
21469	21585
21586	21890
21891	21971
21972	22112
22113	22266
22267	22335
22336	22635
22636	22783
22784	22863
22864	23033
23034	23138
23139	23289
23290	23395
23396	23548
23549	23825
23826	24357
24358	24556
24557	24699
24700	24831
24832	24874
24875	24923
24924	24925
24926	25011
25012	25140
25141	25323
25324	25493
25494	25570
25571	25763
25764	25974
25975	26100
26101	26305
26306	26461
26462	26638
26639	26678
26679	26768
26769	26859
26860	26908
26909	27103
27104	27619
27620	28116
28117	28152
28153	28535
28536	28640
28641	28641
28642	28789
28790	28870
28871	28913
28914	28965
28966	29454
29455	29622
29623	29778
29779	29977
29978	30042
30043	30091
30092	30481
30482	30600
30601	30722
30723	30962
30963	31041
31042	31147
31148	31222
31223	31278
31279	31358
31359	31522
31523	31564
31565	31678
31679	31724
31725	31728
31729	31865
31866	32019
32020	32458
32459	32655
32656	32717
32718	32849
32850	32939
32940	33102
33103	33203
33204	33262
33263	33595
33596	33776
33777	33826
33827	33969
33970	34035
34036	34127
34128	34129
34130	34336
34337	34385
34386	34533
34534	34717
34718	34858
34859	35219
35220	35364
35365	35426
35427	35585
35586	35722
35723	35872
35873	36245
36246	36479
36480	36817
36818	36979
36980	37175
37176	37237
37238	37459
37460	37965
37966	38147
38148	38351
38352	38409
38410	38480
38481	38558
38559	38616
38617	38771
38772	39270
39271	39353
39354	39524
39525	39590
39591	39610
39611	39762
39763	39998
39999	40187
40188	40369
40370	40529
40530	40613
40614	40641
40642	40736
40737	40816
40817	40818
40819	41007
41008	41164
41165	41716
41717	41962
41963	42183
42184	42308
42309	42362
42363	42486
42487	42657
42658	42717
42718	42908
42909	42947
42948	43180
43181	43240
43241	43356
43357	43523
43524	43644
43645	43841
43842	43910
43911	43913
43914	43989
43990	43993
43994	44237
44238	44446
44447	44450
44451	44452
44453	44620
44621	44882
44883	44953
44954	44956
44957	45042
45043	45103
45104	45241
45242	45308
45309	45436
45437	45471
45472	45546
45547	45690
45691	45915
45916	46069
46070	46424
46425	46487
46488	46574
46575	46644
46645	47000
47001	47002
47003	47077
47078	47217
47218	47360
47361	47425
47426	47504
47505	47879
47880	48267
48268	48302
48303	48394
48395	48563
48564	48634
48635	49127
49128	49354
49355	49456
49457	49814
49815	49910
49911	50002
50003	50053
50054	50056
50057	50211
50212	50213
50214	50317
50318	50580
50581	50774
50775	50961
50962	51155
51156	51392
51393	51419
51420	51460
51461	51786
51787	52011
52012	52410
52411	52489
52490	52538
52539	52912
52913	53085
53086	53260
53261	53261
53262	53318
53319	53507
53508	53600
53601	53663
53664	53759
53760	53944
53945	54148
54149	54534
54535	54648
54649	54723
54724	54990
54991	55053
55054	55054
55055	55398
55399	55485
55486	55569
55570	56083
56084	56286
56287	56439
56440	56574
56575	56654
56655	56700
56701	56739
56740	56885
56886	56941
56942	56990
56991	57317
57318	57419
57420	57553
57554	57600
57601	57748
57749	57786
57787	57986
57987	58065
58066	58124
58125	58162
58163	58205
58206	58594
58595	58770
58771	58818
58819	59153
59154	59290
59291	59360
59361	59405
59406	59732
59733	59863
59864	59958
59959	60189
60190	60384
60385	60504
60505	60849
60850	61005
61006	61101
61102	61200
61201	61202
61203	61302
61303	61365
61366	61501
61502	61673
61674	61776
61777	61972
61973	62132
62133	62217
62218	62416
62417	62461
62462	62848
62849	62851
62852	62901
62902	62906
62907	63309
63310	63397
63398	63455
63456	63609
63610	63676
63677	63846
63847	64249
64250	64250
64251	64346
64347	64707
64708	64809
64810	65029
65030	65081
65082	65134
65135	65486
65487	65642
65643	65690
65691	65746
65747	66092
66093	66166
66167	66193
66194	66331
66332	66395
66396	66753
66754	66987
66988	67056
67057	67315
67316	67551
67552	67619
67620	67671
67672	67775
67776	67881
67882	67883
67884	67974
67975	68027
68028	68405
68406	68410
68411	68642
68643	68695
68696	69008
69009	69089
69090	69158
69159	69160
69161	69250
69251	69495
69496	69847
69848	69912
69913	69967
69968	70123
70124	70190
70191	70284
70285	70411
70412	70774
70775	70995
70996	71511
71512	71566
71567	71659
71660	71709
71710	71776
71777	71894
71895	71896
71897	72242
72243	72450
72451	72495
72496	72655
72656	72713
72714	72757
72758	72834
72835	72879
72880	73291
73292	73292
73293	73380
73381	73426
73427	73575
73576	73660
73661	74014
74015	74062
74063	74122
74123	74182
74183	74237
74238	74239
74240	74239
74240	74429
74430	74431
74432	74629
74630	75006
75007	75094
75095	75151
75152	75221
75222	75248
75249	75289
75290	75423
75424	75574
75575	75787
75788	75859
75860	75862
75863	75865
75866	75905
75906	76063
76064	76165
76166	76213
76214	76554
76555	76695
76696	76912
76913	77047
77048	77119
77120	77160
77161	77292
77293	77593
77594	78049
78050	78153
78154	78299
78300	78433
78434	78478
78479	78593
78594	78644
78645	78734
78735	78978
78979	79214
79215	79353
79354	79753
79754	79905
79906	79940
79941	79941
79942	80125
80126	80129
80130	80200
80201	80265
80266	80334
80335	80375
80376	80447
80448	80497
80498	80663
80664	80891
80892	80922
80923	81295
81296	81723
81724	81870
81871	81907
81908	81990
81991	82356
82357	82357
82358	82430
82431	82489
82490	82627
82628	82631
82632	82757
82758	82909
82910	83085
83086	83436
83437	83958
83959	84164
84165	84199
84200	84411
84412	84584
84585	84663
84664	84726
84727	84774
84775	85317
85318	85431
85432	85509
85510	85696
85697	85787
85788	85834
85835	85869
85870	86035
86036	86263
86264	86348
86349	86432
86433	86500
86501	86665
86666	87071
87072	87330
87331	87387
87388	87526
87527	87616
87617	87720
87721	87903
87904	87950
87951	88313
88314	88395
88396	88466
88467	88637
88638	88767
88768	88848
88849	88871
88872	88935
88936	89065
89066	89149
89150	89230
89231	89372
89373	89441
89442	89503
89504	89585
89586	89808
89809	89946
89947	90087
90088	90399
90400	90441
90442	90442
90443	90843
90844	90902
90903	90903
90904	90945
90946	91048
91049	91124
91125	91124
91125	91348
91349	91441
91442	91588
91589	91683
91684	91744
91745	91779
91780	91779
91780	91780
91781	91966
91967	92213
92214	92700
92701	92808
92809	92834
92835	92884
92885	93026
93027	93081
93082	93165
93166	93166
93167	93311
93312	93486
93487	93863
93864	93929
93930	94422
94423	94579
94580	94580
94581	94909
94910	94972
94973	95113
95114	95164
95165	95310
95311	95385
95386	95475
95476	95542
95543	95718
95719	95764
95765	95948
95949	96107
96108	96482
96483	96552
96553	96738
96739	97270
97271	97406
97407	97448
97449	97790
97791	97889
97890	98098
98099	98254
98255	98579
98580	98659
98660	98775
98776	98934
98935	98997
98998	99092
99093	99151
99152	99250
99251	99326
99327	99509
99510	99646
99647	99682
99683	99838
99839	100174
100175	100242
100243	100323
100324	100325
100326	100417
100418	100781
100782	100933
100934	100987
100988	101022
101023	101083
101084	101233
101234	101438
101439	101560
101561	101750
101751	101874
101875	101918
101919	102236
102237	102340
102341	102702
102703	102839
102840	103051
103052	103389
103390	103536
103537	103925
103926	104154
104155	104192
104193	104338
104339	104379
104380	104485
104486	104539
104540	104580
104581	104631
104632	104756
104757	104920
104921	105009
105010	105394
105395	105554
105555	105790
105791	105872
105873	105874
105875	106200
106201	106382
106383	106454
106455	106539
106540	106540
106541	106612
106613	106803
106804	106975
106976	107135
107136	107505
107506	107551
107552	107704
107705	107760
107761	107830
107831	107897
107898	108001
108002	108163
108164	108373
108374	108550
108551	108742
108743	108887
108888	109018
109019	109516
109517	109688
109689	110188
110189	110223
110224	110454
110455	110669
110670	110820
110821	110905
110906	111072
111073	111136
111137	111206
111207	111268
111269	111424
111425	111507
111508	111738
111739	111808
111809	112156
112157	112223
112224	112593
112594	112786
112787	112832
112833	112924
112925	112988
112989	113206
113207	113449
113450	113494
113495	113532
113533	113680
113681	113873
113874	113950
113951	113987
113988	114039
114040	114227
114228	114413
114414	114607
114608	114782
114783	114918
114919	114979
114980	115474
115475	115547
115548	115553
115554	115613
115614	115664
115665	115888
115889	115960
115961	115962
115963	116142
116143	116521
116522	116597
116598	116748
116749	116827
116828	116875
116876	117079
117080	117080
117081	117083
117084	117427
117428	117485
117486	117850
117851	117852
117853	117853
117854	118359
118360	118359
118360	118425
118426	118604
118605	118742
118743	118852
118853	118900
118901	118987
118988	119213
119214	119310
119311	119854
119855	119962
119963	119985
119986	120145
120146	120352
120353	120487
120488	121004
121005	121040
121041	121172
121173	121526
121527	122069
122070	122113
122114	122175
122176	122318
122319	122365
122366	122543
122544	122718
122719	122845
122846	123056
123057	123125
123126	123299
123300	123419
123420	123597
123598	123598
123599	123796
123797	123799
123800	123980
123981	124229
124230	124371
124372	124762
124763	124831
124832	124957
124958	125148
125149	125544
125545	125620
125621	125656
125657	125891
125892	125928
125929	126006
126007	126244
126245	126380
126381	126519
126520	127024
127025	127144
127145	127228
127229	127580
127581	127611
127612	127613
127614	127775
127776	127998
127999	128189
128190	128237
128238	128751
128752	128895
128896	128957
128958	129006
129007	129332
129333	129381
129382	129469
129470	129639
129640	129640
129641	129877
129878	129939
129940	130089
130090	130181
130182	130414
130415	130757
130758	130920
130921	131113
131114	131475
131476	131629
131630	131632
131633	131740
131741	131912
131913	132144
132145	132511
132512	132616
132617	132622
132623	132734
132735	132821
132822	132946
132947	133197
133198	133288
133289	133475
133476	133609
133610	133745
133746	133868
133869	134057
134058	134397
134398	134519
134520	134895
134896	134946
134947	135007
135008	135165
135166	135353
135354	135355
135356	135394
135395	135478
135479	135612
135613	135836
135837	136361
136362	136362
136363	136559
136560	136628
136629	136673
136674	136815
136816	136851
136852	137207
137208	137405
137406	137512
137513	137571
137572	137603
137604	137874
137875	138063
138064	138227
138228	138389
138390	138541
138542	138721
138722	138789
138790	138870
138871	138942
138943	139033
139034	139103
139104	139461
139462	139986
139987	140181
140182	140373
140374	140802
140803	141007
141008	141099
141100	141160
141161	141215
141216	141357
141358	141740
141741	141888
141889	141965
141966	142016
142017	142277
142278	142277
142278	142427
142428	142632
142633	142827
142828	142983
142984	143145
143146	143411
143412	143413
143414	143445
143446	143682
143683	143757
143758	143815
143816	143883
143884	144041
144042	144140
144141	144169
144170	144419
144420	144529
144530	144555
144556	144803
144804	144955
144956	145151
145152	145229
145230	145311
145312	145530
145531	145532
145533	145533
145534	146038
146039	146210
146211	146526
146527	146793
146794	146897
146898	147267
147268	147435
147436	147615
147616	148129
148130	148148
148149	148383
148384	148552
148553	148690
148691	148749
148750	148828
148829	148886
148887	149154
149155	149276
149277	149469
149470	149595
149596	149647
149648	149651
149652	149724
149725	149775
149776	149826
149827	150259
150260	150398
150399	150464
150465	150627
150628	150630
150631	150687
150688	151038
151039	151114
151115	151484
151485	151697
151698	151824
151825	152062
152063	152204
152205	152441
152442	152571
152572	152691
152692	152791
152792	152896
152897	153291
153292	153366
153367	153481
153482	153695
153696	153739
153740	153852
153853	154062
154063	154210
154211	154421
154422	154578
154579	154731
154732	155095
155096	155446
155447	155760
155761	155946
155947	156107
156108	156184
156185	156311
156312	156727
156728	156776
156777	157000
157001	157190
157191	157706
157707	157885
157886	157933
157934	158065
158066	158297
158298	158339
158340	158680
158681	158716
158717	158945
158946	159162
159163	159246
159247	159363
159364	159552
159553	159630
159631	159831
159832	159870
159871	159933
159934	160013
160014	160148
160149	160198
160199	160622
160623	160623
160624	160803
160804	161032
161033	161125
161126	161263
161264	161323
161324	161566
161567	161774
161775	161822
161823	162228
162229	162314
162315	162365
162366	162696
162697	162774
162775	162813
162814	162992
162993	163060
163061	163148
163149	163314
163315	163392
163393	163531
163532	163669
163670	164012
164013	164248
164249	164462
164463	164563
164564	164678
164679	165165
165166	165269
165270	165419
165420	165756
165757	165905
165906	165984
165985	166051
166052	166242
166243	166339
166340	166472
166473	166639
166640	167181
167182	167231
167232	167306
167307	167310
167311	167446
167447	167604
167605	167667
167668	167877
167878	168090
168091	168264
168265	168339
168340	168402
168403	168658
168659	168697
168698	168782
168783	168947
168948	169030
169031	169076
169077	169277
169278	169420
169421	169450
169451	169508
169509	169559
169560	169726
169727	169860
169861	169992
169993	170168
170169	170247
170248	170314
170315	170427
170428	170499
170500	170543
170544	170634
170635	170637
170638	170639
170640	170729
170730	170877
170878	171005
171006	171007
171008	171163
171164	171322
171323	171416
171417	171759
171760	171966
171967	172042
172043	172543
172544	172614
172615	172741
172742	172867
172868	173015
173016	173019
173020	173387
173388	173389
173390	173504
173505	173757
173758	173919
173920	174070
174071	174101
174102	174463
174464	174463
174464	174705
174706	174777
174778	174880
174881	175245
175246	175248
175249	175373
175374	175432
175433	175588
175589	175621
175622	175778
175779	176026
176027	176103
176104	176645
176646	176686
176687	176763
176764	177041
177042	177218
177219	177416
177417	177487
177488	177739
177740	177927
177928	178140
178141	178311
178312	178375
178376	178614
178615	178740
178741	178806
178807	178960
178961	179120
179121	179260
179261	179455
179456	179500
179501	179686
179687	179859
179860	180090
180091	180169
180170	180261
180262	180741
180742	181259
181260	181349
181350	181375
181376	181486
181487	181543
181544	181733
181734	181800
181801	182032
182033	182210
182211	182310
182311	182549
182550	182680
182681	183082
183083	183441
183442	183653
183654	183792
183793	183793
183794	183878
183879	184404
184405	184518
184519	184660
184661	184662
184663	184870
184871	184952
184953	184997
184998	185211
185212	185551
185552	185637
185638	185734
185735	185866
185867	185908
185909	186001
186002	186103
186104	186228
186229	186420
186421	186528
186529	186730
186731	187056
187057	187109
187110	187111
187112	187523
187524	187600
187601	187691
187692	188019
188020	188300
188301	188373
188374	188791
188792	188873
188874	189056
189057	189105
189106	189179
189180	189183
189184	189248
189249	189320
189321	189490
189491	189593
189594	189639
189640	189980
189981	190123
190124	190447
190448	190502
190503	190505
190506	190738
190739	190769
190770	190910
190911	191156
191157	191272
191273	191454
191455	191498
191499	191629
191630	191786
191787	191866
191867	191868
191869	192230
192231	192404
192405	192565
192566	192698
192699	192890
192891	192923
192924	193320
193321	193360
193361	193659
193660	193734
193735	193981
193982	194061
194062	194140
194141	194263
194264	194419
194420	194647
194648	194722
194723	195071
195072	195253
195254	195286
195287	195326
195327	195393
195394	195747
195748	195898
195899	196071
196072	196267
196268	196409
196410	196647
196648	196742
196743	196906
196907	197050
197051	197168
197169	197426
197427	197586
197587	197962
197963	198263
198264	198426
198427	198582
198583	198971
198972	199055
199056	199235
199236	199310
199311	199314
199315	199393
199394	199554
199555	199614
199615	199822
199823	200183
200184	200185
200186	200320
200321	200452
200453	200637
200638	200727
200728	200809
200810	200892
200893	201240
201241	201765
201766	201940
201941	202160
202161	202162
202163	202553
202554	202597
202598	202678
202679	202719
202720	202818
202819	202906
202907	202989
202990	203015
203016	203176
203177	203295
203296	203638
203639	203719
203720	203774
203775	203796
203797	203905
203906	203947
203948	204085
204086	204195
204196	204420
204421	204461
204462	204461
204462	204537
204538	204541
204542	204695
204696	204774
204775	204804
204805	204949
204950	204982
204983	205331
205332	205411
205412	205587
205588	205702
205703	205770
205771	205857
205858	206003
206004	206239
206240	206286
206287	206517
206518	206562
206563	206705
206706	206924
206925	206963
206964	207124
207125	207260
207261	207530
207531	207590
207591	207783
207784	207899
207900	208059
208060	208239
208240	208619
208620	209140
209141	209289
209290	209335
209336	209456
209457	209458
209459	209536
209537	209667
209668	209727
209728	209832
209833	209894
209895	210125
210126	210128
210129	210306
210307	210389
210390	210447
210448	210632
210633	210771
210772	210855
210856	210926
210927	210994
210995	211027
211028	211209
211210	211384
211385	211504
211505	211697
211698	212080
212081	212131
212132	212288
212289	212340
212341	212422
212423	212603
212604	212663
212664	212847
212848	212949
212950	213033
213034	213093
213094	213117
213118	213272
213273	213472
213473	213648
213649	213678
213679	213780
213781	213925
213926	214094
214095	214268
214269	214321
214322	214387
214388	214555
214556	214744
214745	214826
214827	214895
214896	214986
214987	214989
214990	215212
215213	215366
215367	215519
215520	215649
215650	215912
215913	216056
216057	216104
216105	216134
216135	216311
216312	216361
216362	216726
216727	216789
216790	216904
216905	217227
217228	217445
217446	217528
217529	217573
217574	217574
217575	217729
217730	217792
217793	217888
217889	218120
218121	218174
218175	218331
218332	218422
218423	218563
218564	219047
219048	219184
219185	219551
219552	219868
219869	220119
220120	220212
220213	220582
220583	220682
220683	221059
221060	221241
221242	221372
221373	221715
221716	221802
221803	221980
221981	222155
222156	222255
222256	222392
222393	222452
222453	222491
222492	222589
222590	222745
222746	222850
222851	222936
222937	222961
222962	223002
223003	223173
223174	223272
223273	223274
223275	223405
223406	223514
223515	223586
223587	223837
223838	223984
223985	224120
224121	224333
224334	224416
224417	224782
224783	224826
224827	224963
224964	225010
225011	225087
225088	225259
225260	225345
225346	225419
225420	225498
225499	225871
225872	226365
226366	226460
226461	226463
226464	226519
226520	226632
226633	226793
226794	226867
226868	227134
227135	227271
227272	227329
227330	227395
227396	227734
227735	227857
227858	227962
227963	227965
227966	228083
228084	228281
228282	228628
228629	228677
228678	228884
228885	228975
228976	229322
229323	229323
229324	229582
229583	229761
229762	230124
230125	230215
230216	230409
230410	230463
230464	230572
230573	230620
230621	230772
230773	230822
230823	231211
231212	231692
231693	231885
231886	232225
232226	232299
232300	232344
232345	232674
232675	232833
232834	232835
232836	232984
232985	233092
233093	233156
233157	233391
233392	233444
233445	233594
233595	233677
233678	233825
233826	233875
233876	234022
234023	234210
234211	234214
234215	234421
234422	234585
234586	234655
234656	234782
234783	234981
234982	235114
235115	235471
235472	235528
235529	235662
235663	235869
235870	236080
236081	236453
236454	236594
236595	236791
236792	237119
237120	237256
237257	237299
237300	237335
237336	237559
237560	237605
237606	237663
237664	237726
237727	237793
237794	237795
237796	237958
237959	238141
238142	238270
238271	238471
238472	238534
238535	238782
238783	238782
238783	239176
239177	239296
239297	239338
239339	239471
239472	239611
239612	239657
239658	239783
239784	239786
239787	239864
239865	239913
239914	240124
240125	240413
240414	240578
240579	240855
240856	241062
241063	241081
241082	241152
241153	241479
241480	241830
241831	241928
241929	241984
241985	242084
242085	242204
242205	242292
242293	242293
242294	242360
242361	242387
242388	242532
242533	242559
242560	242766
242767	242901
242902	242927
242928	242978
242979	243149
243150	243351
243352	243574
243575	243574
243575	243767
243768	244261
244262	244328
244329	244528
244529	244737
244738	244874
244875	245198
245199	245426
245427	245593
245594	245743
245744	245855
245856	245915
245916	245984
245985	245985
245986	246074
246075	246240
246241	246293
246294	246378
246379	246460
246461	246586
246587	246741
246742	246899
246900	247001
247002	247175
247176	247545
247546	247612
247613	247851
247852	247926
247927	248155
248156	248336
248337	248412
248413	248456
248457	248526
248527	248687
248688	248779
248780	248898
248899	248954
248955	249080
249081	249476
249477	249597
249598	249637
249638	249814
249815	249918
249919	250082
250083	250234
250235	250561
250562	250644
250645	250688
250689	250940
250941	250943
250944	251028
251029	251171
251172	251334
251335	251397
251398	251593
251594	251630
251631	251710
251711	251711
251712	251757
251758	251847
251848	251965
251966	252007
252008	252075
252076	252319
252320	252704
252705	252846
252847	252975
252976	253122
253123	253202
253203	253205
253206	253271
253272	253367
253368	253464
253465	253549
253550	253583
253584	253765
253766	253915
253916	254143
254144	254257
254258	254259
254260	254446
254447	254925
254926	254925
254926	255073
255074	255250
255251	255314
255315	255519
255520	255572
255573	255626
255627	255817
255818	256026
256027	256026
256027	256180
256181	256508
256509	256584
256585	256773
256774	256822
256823	256868
256869	256870
256871	256910
256911	256975
256976	257062
257063	257284
257285	257605
257606	257678
257679	257727
257728	257729
257730	257813
257814	257986
257987	258044
258045	258081
258082	258221
258222	258288
258289	258322
258323	258453
258454	258540
258541	258640
258641	258846
258847	258850
258851	259024
259025	259068
259069	259227
259228	259316
259317	259394
259395	259398
259399	259535
259536	259770
259771	259848
259849	260033
260034	260202
260203	260752
260753	260826
260827	260895
260896	261073
261074	261151
261152	261554
261555	261618
261619	261737
261738	261826
261827	261851
261852	261874
261875	261958
261959	262003
262004	262158
262159	262247
262248	262415
262416	262483
262484	262724
262725	262860
262861	262932
262933	263138
263139	263240
263241	263323
263324	263699
263700	263935
263936	264003
264004	264197
264198	264281
264282	264362
264363	264455
264456	264513
264514	264818
264819	264886
264887	264956
264957	265020
265021	265092
265093	265139
265140	265464
265465	265646
265647	265784
265785	265880
265881	266049
266050	266232
266233	266397
266398	266927
266928	267002
267003	267230
267231	267404
267405	267479
