# Supplementary material for: Gamma Oscillations in the Basolateral Amygdala: Biophysical Mechanisms and Computational Consequences
Source: eNeuro. 2019 Feb 5;6(1):ENEURO.0388-18.2018. doi: 10.1523/ENEURO.0388-18.2018 (PMC6361623; doi:10.1523/ENEURO.0388-18.2018)
Supplement: Supplementary Material 1 — Supplementary Code used in article. Download Supplementary Material 1, ZIP file [file sup_enu-eN-NWR-0388-18-s01.zip › sent to eNeuro/BL network model/input/spikesmatrix_op]

1288	2964	5056	5190	10182	19502	29546	30396	30667	30958	31725	32872	34645	35870	36612	37086	37088	38764	48977	51210	54554	56889	58711	61067	61069	65366	66409	69226	71016	74040	74290	76013	76057	76113	76594	77056	77059	77736	78045	79051	79355	82695	96866	98492	100844	101900	102993	107461	109353	112692	126375	127608	128951	129909	133730	134786	137636	137868	139398	140462	142432	143387	143474	146162	149011	155526	162489	164245	
762	1286	2440	2503	2794	2887	4242	4886	5488	5491	5492	5494	6261	8215	10519	11571	13426	14569	16646	16675	16771	16782	16809	16874	17026	17034	17223	17758	18407	18937	19086	19136	19264	21218	21887	23906	24687	25845	26363	28798	28858	28882	29112	29303	32184	36288	36970	36976	37663	37789	40114	40358	40359	40363	40364	40365	40367	41131	42161	42649	42730	43685	44334	44380	45225	45226	45227	45228	45772	45779	46117	47032	47117	47228	47891	48957	49217	49268	49318	49739	49870	49897	50364	50546	51183	52071	52386	53778	55000	55127	56907	57789	59381	61254	61565	61936	62139	62155	62188	62302	62324	62340	62390	63042	64563	67085	68472	68837	70318	71334	72294	72406	72883	72938	72943	72953	72955	72962	72967	72989	72993	72997	73022	73058	73068	73080	73174	73207	73218	73226	73235	73279	73311	73410	73445	73759	73819	73909	73910	73912	73913	73914	73915	73958	74162	74425	74439	74440	74484	74547	74637	74654	74807	74855	75063	75160	75408	75653	75822	77200	77994	79531	79641	80335	80772	80775	80782	80783	80788	80789	80793	80794	80795	80796	80797	80798	80800	81003	82709	82905	83260	84865	87844	88243	89773	90246	92922	92955	93037	94116	94831	95048	95821	96098	96100	96101	96102	96103	96106	96122	96124	96128	96154	96159	96468	96556	96683	96993	97011	97494	97662	97844	97860	97953	98105	98106	98107	98108	98110	98111	98114	98116	98117	98119	100260	100363	109711	113236	114104	117609	118837	119482	119713	119856	120043	120230	120612	120710	121352	121357	121497	121844	121983	124387	125838	126544	127299	128609	128617	128620	128622	128623	128626	128632	128840	128852	129048	129335	130877	131779	132081	132758	133369	134059	137655	137656	137657	137658	138442	139851	139913	141667	141983	143204	143314	144471	144594	144835	144839	144858	144980	145356	145373	145381	145692	145939	146024	146036	146083	146140	146160	146488	146538	147807	150211	150276	150772	152818	152841	153597	153996	154749	154984	155682	156185	156346	157086	158553	158554	158556	158559	158561	158564	158565	158566	158567	158741	159430	159618	160404	160697	160888	160889	160890	160893	160953	160958	161040	161121	161339	161722	162347	162903	162906	162907	162908	162909	162910	162911	162912	162914	163188	163232	163351	163422	163480	163599	163682	163713	163735	164282	164432	164537	
1580	2336	2432	2448	2456	2457	2464	2841	3062	3768	4110	4574	5361	5362	5811	6956	7418	8262	8435	9053	10334	10362	11199	11250	11992	12839	13166	13358	13531	13930	14055	14297	14573	14955	15327	15572	15737	15739	15740	16468	16501	17839	18242	18489	18572	18589	18663	18744	18869	19111	20520	20834	21376	21807	21826	22660	24940	25063	25397	25648	26984	26989	28411	28690	28786	29736	29917	30023	30113	30116	30166	30383	30559	30780	31124	31241	31587	31963	32130	32162	33346	33453	33673	34367	35062	35549	36797	37006	37178	37316	37341	38132	39473	39532	39544	39552	40095	40681	42742	42766	43183	44747	47771	47846	48802	49572	50952	51109	51183	51186	51525	51534	51536	52028	52076	52085	52298	52927	52961	53054	54463	54919	54922	54927	55044	55728	55729	56279	56361	56570	56866	56893	57764	58420	58626	58699	59379	60621	60746	60890	60897	61748	61850	61924	63122	63199	63695	64079	65504	67230	67237	67241	67289	67309	67384	67854	67952	67996	68287	68476	68641	68908	68915	69289	70777	71747	72874	73261	74655	74664	74729	75256	75953	76127	76676	77455	77703	77948	78044	79019	79141	79208	80377	80395	81044	81961	82388	84121	84343	84430	84431	84688	85183	85925	85926	86538	86620	86655	86657	86658	87681	87964	88029	88453	88792	89255	89281	89386	89570	89675	89908	93030	93032	93701	93963	94494	94503	94515	96017	96169	96177	96418	96805	96808	96983	98404	98528	98690	98693	98699	98705	98706	98747	98796	98839	98944	98946	99044	99812	100744	101164	101326	101334	101355	101649	102259	102331	102438	103547	103931	104584	105106	105333	105345	105348	105349	105893	106003	106426	107367	107681	109169	109319	110184	110200	110609	111223	111679	111983	112081	112164	112171	112563	112701	113142	115385	115760	116194	117767	118456	118693	119388	119410	119439	119885	120329	120353	120358	121457	121519	121524	121738	121827	122009	122201	122612	123388	123425	123493	123620	123639	123794	125640	126117	126305	126880	126882	126886	127019	127661	127692	129443	129647	129726	132945	133969	134125	134479	135743	136031	136658	136869	137287	137862	138339	138561	138588	138589	139449	139662	140474	141265	141273	141288	142044	142969	143363	143546	144247	144485	145451	145563	145596	145867	146602	147076	147591	148161	148268	148757	148899	149322	149864	149974	149997	150003	151249	151308	151556	152113	152156	152875	153013	153598	153621	153921	154345	154346	154355	154364	154449	154609	154839	155024	155761	156267	156350	156443	156652	156736	159423	159425	159428	159646	162067	162311	162785	163245	163247	163283	163421	163803	164312	164988	
604	3610	4902	7746	9144	9192	9215	9689	11120	11121	12597	13224	13689	14297	16530	16605	16607	16614	18288	20930	20931	21227	21667	21671	23758	24044	24890	25063	25083	27288	27296	27298	28198	30005	30023	31294	33591	35367	35906	36513	36581	38409	43506	43595	44208	44548	46232	46294	48001	49438	51432	51969	51978	52040	52879	52899	55832	56090	58355	58868	59414	59547	59755	60597	60806	60868	61088	61310	62398	64027	64732	65895	66339	70785	71047	71155	73965	74476	74566	74887	76316	76352	76381	76396	76443	78276	78633	79830	80446	80477	80746	81543	82203	82384	84691	84847	84860	85935	86641	86704	86897	89294	90748	90880	90972	91240	92993	94536	95051	95135	96138	96168	96173	97182	97422	99950	100508	100704	102608	102609	103171	103313	103393	103942	106194	106386	110419	110428	110431	110432	112158	112186	112630	112855	114313	117162	118001	118019	118053	118078	119585	121522	121968	121970	124303	124566	124657	124658	124685	124862	125032	125100	127997	128084	128461	128474	128684	129018	129244	129250	129260	129268	129277	129436	129939	130115	130146	133239	133955	133962	134592	136415	136422	136427	136461	136588	137440	138220	138817	140068	140570	140715	140810	140894	141096	142180	142693	142777	144024	144154	149048	149539	150727	150791	151088	151282	153357	153552	153576	153619	153640	154824	154836	154863	154866	155028	155092	156348	158132	158195	158346	159467	159662	159995	160874	160973	161023	161338	162901	164211	164733	
123	265	286	375	543	837	1441	2026	2060	2679	3245	4268	4338	4380	4782	4809	5078	7908	7910	9523	10037	10417	10461	10523	10690	10816	10850	10880	11345	11586	11794	12680	12796	12851	12927	13620	14270	15025	16401	16411	17961	17997	19339	21664	22214	23397	23910	24178	24189	24310	24450	24501	24503	24512	24522	24555	24640	24901	25151	25640	27217	28284	28880	29543	29551	29724	29738	29914	30023	30036	30314	30479	30666	30668	30669	30671	30684	30707	30720	30755	30791	30943	31523	31717	32830	35325	35336	35339	35345	35731	36624	36735	37068	37123	37128	37375	37993	38547	38611	39024	39692	40063	41017	41142	41298	41337	41461	41845	42583	42681	42796	46384	46599	47362	47989	48487	48682	49669	50173	51039	51875	51883	51983	52103	52664	54214	54474	55813	56821	56855	57141	57660	57975	58252	58256	58611	59299	59360	59697	61243	61333	61489	61595	62000	62314	63007	63664	63921	64418	65300	66077	66344	66823	67466	67665	67668	67732	67982	68682	68758	68868	68878	69012	69033	69231	69300	69306	69307	69309	69310	69313	69318	69322	69389	69404	69417	69432	69719	69905	70355	70590	70697	71026	71510	72693	72756	72826	73793	73827	74279	74287	74288	74295	74304	74335	74351	74653	74703	75058	76595	76774	76953	77008	77017	77020	77027	77029	77052	77053	77055	77790	79316	79974	80485	80562	80815	80932	81759	81766	81805	82780	85538	86153	88618	91526	92755	96857	96899	97374	97513	97708	98536	99033	99260	99269	99320	99578	100091	100957	101830	101869	102739	103198	103211	103361	104503	104564	105017	106911	108515	111088	111276	111528	111664	112231	112530	113834	113983	114034	114312	114541	114851	115084	115530	115631	115686	115694	115912	115919	115924	117988	120244	124698	125717	126164	126660	127089	127608	127611	127617	127620	127622	127624	127971	128108	128159	128710	129343	129421	129499	129740	130388	130873	131344	132330	133473	133752	134376	134598	136179	136355	136514	136849	138117	138603	139010	139337	139372	139385	139399	139400	139401	139405	139501	140034	140236	142431	142467	142617	142908	142970	143087	145657	145857	149036	149399	149523	149789	150341	155796	156423	156564	156671	157251	162628	164448	164930	164940	
166	287	665	1085	4302	6593	6695	7599	7869	8220	8222	8223	8225	8226	8358	8387	8832	8997	9140	9993	10733	10868	11042	11045	11049	11125	11162	11168	11172	11199	11217	11241	11244	11247	11425	11834	12581	12583	12584	12585	12587	12623	12650	12685	12700	12703	12740	12791	12833	12859	13139	13393	13596	14015	14237	15548	16127	16417	16437	16560	16568	16824	17138	19811	21856	22126	22309	23525	23944	24057	24252	24254	24679	25244	25334	25376	25812	25883	26157	26159	26196	26204	26205	26218	26219	26225	26234	26238	26291	26354	26490	26750	28177	28259	28491	28930	29139	29772	29977	30477	33006	33084	33294	33587	33643	33646	33734	34075	34158	34196	34226	34287	34449	34460	34597	34637	34655	35733	36152	37384	38819	42047	42909	43751	44497	44499	44504	44521	44523	44567	44701	44706	44734	45106	45977	46266	46811	46923	48627	48801	49358	49583	49814	50013	50018	50019	50021	50022	50281	50755	51534	51546	52170	53059	53847	54798	55851	56248	56823	56994	57089	57308	57340	57341	57343	57356	59250	59403	59524	59525	59596	59598	59599	59601	60230	60683	61132	61150	61152	61218	61257	61596	61687	61691	61887	61896	61932	61970	62162	62463	62513	62676	62691	62925	63090	63213	63341	63792	64042	64391	65577	65790	66159	68062	70140	70278	70473	70486	70530	70927	70938	71337	71483	71583	71728	72248	72272	73030	74706	75070	76903	77007	77740	78684	79466	79781	80403	80406	80408	80439	80475	80544	80602	80687	80690	80691	80696	80698	80702	81313	83373	83705	83706	83707	83709	83710	83820	83863	84322	84686	84806	84869	85070	85077	85106	85109	85250	85339	85428	85996	86125	86169	86541	86614	86799	87408	87826	87854	87876	88138	88631	88743	90529	91305	91313	91327	91368	91423	91771	91807	92624	93909	93918	94060	94512	94547	94696	95087	95457	95894	96168	96199	96208	96241	96242	96271	96344	96396	96666	96987	96994	97241	97607	97665	97859	98005	98076	98341	98570	98740	98831	99291	99925	99967	99996	100052	100140	100268	100330	102086	102099	104688	104864	105628	105633	105648	105651	105661	105662	105795	105895	106039	106307	106356	106408	106682	107039	107041	107113	107129	107134	107191	107196	107228	107230	107238	107351	108276	108473	108675	108728	108944	109179	110180	110490	110654	110679	112135	112449	112776	113147	113275	113416	113504	113887	114401	114582	114991	115010	115157	115161	115165	115177	115192	115680	115768	116073	116077	116091	116100	116140	116152	116153	116158	116168	116175	116176	116179	116186	116188	116789	116926	117051	117076	117118	117186	117555	117668	119773	119785	120015	120397	120439	120518	120582	121397	122280	124753	125116	125193	126006	126007	126010	126011	126018	126412	126991	127426	127547	127556	127571	127573	129727	130283	130302	130315	130317	130367	130377	130656	131645	131866	132689	133565	135095	135233	135451	136731	137299	137566	137589	137945	137963	137977	138019	138407	139032	139836	140794	140800	141135	141735	142491	143213	143675	143953	143987	144010	146558	147632	147686	148264	148649	149578	149602	150346	150991	151246	151464	151702	151947	152784	153174	153434	153444	153530	153602	153617	153836	153853	153900	154000	154353	154448	154473	154487	154867	154940	154947	155012	155016	155030	155270	155521	155732	155791	155938	156163	156483	157022	157074	157132	157915	158929	160356	162391	162448	162715	163917	164124	164891	164934	164954	
1728	2066	2199	3764	4133	6091	6130	6356	6611	6758	6859	8048	8165	8231	8461	8707	9848	12209	15395	17546	17553	18114	18131	18453	18456	20017	23721	24952	27016	29156	29195	29956	30104	30148	30260	30313	30361	30461	30648	31608	32576	32799	32869	33404	33856	37664	38160	39126	39488	39632	42465	43831	44731	44852	45152	45266	45799	45849	46610	48603	48606	48619	50583	50825	51632	51682	51724	51727	51734	51735	51889	52522	53120	58990	59889	59911	59960	59977	59999	60714	61125	61705	61728	65264	67551	69863	71219	76036	76051	76100	76172	76181	76183	76437	76496	76521	76526	76549	77136	77354	78217	78225	81035	81513	81641	83037	83196	83940	84050	85213	85251	85422	85626	87195	90095	91986	92488	93587	93989	94323	94534	96142	97202	100215	101324	101327	101498	101511	102139	102154	102433	102974	105556	105573	105605	105930	106317	107059	107061	107340	107629	107713	107761	107790	107886	107890	107917	109165	109345	110569	110596	110657	110665	116551	117142	121317	122074	122101	122824	122950	123007	123246	123351	124006	124169	124751	124788	126914	127286	127298	131395	132557	133730	135917	136008	136040	136300	136332	138454	138559	138827	139159	142070	144943	144944	145426	146977	148457	148738	154486	154873	158832	160396	161204	162172	
1037	1779	1811	1832	1866	7703	8530	8972	10764	11082	12567	12621	13742	20154	20422	27783	28151	28440	29165	29949	34972	35030	37834	41328	43673	43791	45921	47722	47922	48267	49831	57673	58613	58632	58668	58697	58747	58798	58842	60271	63174	63319	63345	63408	64675	70143	71211	71748	71752	71860	74951	79105	79362	79411	79462	79521	81411	82034	83287	84978	89022	89858	90046	90224	91052	92173	97275	97334	98270	101287	101347	105756	105880	107843	110643	113062	113167	113437	114013	114262	114275	119356	121885	124311	124971	125176	125775	126778	132259	132332	132750	133097	133910	139917	140048	140570	141094	141118	142441	150168	152539	153157	153348	154418	154681	155657	157245	157891	158029	158098	158447	158489	158503	162750	163764	164548	
1123	2955	7243	8250	10330	17447	17683	20837	25723	27215	30766	32998	35050	37977	38163	51314	52214	58733	59232	62201	63103	63844	63862	64623	65451	65457	67134	68492	71827	73663	77134	79055	86767	90802	95228	96031	109821	113317	116317	116816	120401	123596	133908	134291	142541	142571	148516	154335	155824	155956	160743	
1675	1813	2620	5926	7743	7903	8260	8831	13760	13908	17079	17268	18260	18327	26680	26707	26732	26934	26946	26971	28600	28853	29791	29949	30521	30707	33267	33530	35115	35653	37304	42468	42692	42761	44376	44672	45129	45195	51603	51716	52266	52300	53377	53419	53424	53581	53658	53662	53740	53745	53887	53895	53950	53953	54360	54801	54915	56572	56982	57317	57724	58537	59526	59729	61742	63302	64278	65875	66999	68064	68574	69722	69906	72124	77778	77951	78006	78802	79189	80475	80780	80841	81709	82555	82667	82731	83044	83574	85603	88183	92070	92459	92682	92993	93260	94927	95385	95718	97434	110194	110565	110743	112628	114593	114860	114943	116472	117006	117461	118251	118997	120780	120836	121165	121183	121209	121264	121676	121775	122317	122873	122912	122932	123135	123981	125148	128290	131280	132751	133125	133625	134092	136791	136996	137949	139959	140394	140913	141715	143274	146663	151555	152963	156173	156311	156713	158513	159078	159136	159690	160032	160369	160793	160902	160929	161012	162426	162689	162870	163304	164030	164559	164616	164897	
201	460	14643	23120	27966	29069	30191	30747	30767	36423	51565	71519	73275	74397	74798	80264	85268	88023	88642	89527	91496	96708	96751	97978	98609	100406	102427	102474	103638	103756	111976	113070	114989	124480	126079	127782	128257	132135	132515	133176	152116	160675	160897	164646	164691	164767	
2179	2215	2258	3048	3168	3682	4770	6115	6118	6170	6248	6281	6424	6468	6539	7932	9821	9851	10602	16701	17003	20270	20616	23916	23920	23924	23926	25612	25832	26367	26437	26438	26441	26442	26522	26529	26854	26914	26915	26916	27007	27175	27400	27533	28837	30386	36931	39846	43582	44343	44345	44354	44555	45111	45140	45578	45689	45767	45780	45781	45790	45806	45813	45828	45843	46011	46209	46289	46306	46307	46308	46395	46485	46486	46488	46489	46490	46548	47709	47985	48709	50783	51115	52427	53524	53598	54102	54375	54560	54810	54988	55234	55420	55648	57106	57616	58308	58321	58341	58342	58578	58762	59005	59062	59067	59071	59073	59081	59093	59094	59113	59154	59169	59172	59174	59178	59183	59242	59414	59449	59631	60128	60364	60370	60377	60391	60394	60405	60690	61306	61507	61628	61881	61895	61896	61917	61926	61953	61966	61972	61996	62012	62015	62016	64173	65013	65549	66801	66802	66804	66805	66852	66945	67088	67108	67109	67113	67200	67799	67812	68070	68154	68207	68732	69056	69407	70907	72389	72390	72392	72394	72396	72405	72424	72425	72443	73374	75131	76023	77082	77093	77400	80163	80926	81214	81300	81307	81313	81314	81524	81545	81586	81682	81790	81791	81792	81797	81813	81814	81817	81821	82159	82223	83299	83651	83667	83684	83898	84030	84071	84117	84205	84213	84224	84262	84294	85436	85797	86159	86160	86163	86165	86166	86237	86393	86847	87325	87762	88721	89083	89632	89648	89665	89693	89805	90163	90449	90475	90491	90509	90536	90562	93251	93592	94067	95447	96528	96595	97000	97707	97721	99811	99856	100355	100480	101080	101081	101083	101084	101092	101103	101114	101116	101121	101122	101293	101360	101386	101403	101463	101495	101548	101571	101769	101805	102281	102436	102497	102639	103653	103734	104025	104027	104030	104031	104046	104052	104057	104063	104093	104888	104889	104890	105093	105107	105148	105583	105651	105746	105828	105839	105942	106030	106462	106502	106866	106880	106892	106895	106896	106899	106917	109995	109997	109999	110265	112867	113290	113739	113767	113798	113799	113801	113805	113810	113820	113829	113830	113836	114238	114473	114474	114475	114539	115134	115515	115518	115520	115522	115524	115525	115536	115616	115657	115781	119067	119708	119980	120869	120871	120872	120874	120876	120884	120892	121212	121826	122548	124347	125475	125476	125483	125488	125490	125493	125494	125500	125501	125502	125505	125507	125510	125511	125513	125670	126261	127182	127390	127391	127393	132018	132060	135943	136690	136730	136792	136821	136822	136859	136974	137095	137140	137304	137473	137503	137532	137533	137535	137606	137759	137778	137780	137781	137782	137834	137846	137850	137857	137860	137912	137914	137915	137928	137929	137934	137935	138126	138619	140394	140406	140407	140408	140410	142005	142512	142972	142974	142976	143562	143913	145804	145806	145807	145817	145818	145831	145837	146272	147893	149028	149030	150338	151258	151836	151839	151858	151903	151914	152128	152739	152813	152844	152929	152932	152936	152938	152939	153152	153625	154242	154542	154564	154571	154576	154594	154604	154729	155024	155800	155951	155953	155957	155960	155963	156089	156974	158294	158799	159070	159883	160180	160192	160535	162456	162487	162508	163263	163950	
8219	12085	12694	15137	16463	24207	25308	26219	29267	50019	56929	59344	59598	60192	63551	74279	77627	79658	80701	80703	81847	84140	90369	95348	96989	97414	97612	97874	106213	107221	108867	116138	136917	137230	137495	137643	141411	143973	149404	149607	153411	153442	154973	155019	155024	155296	164917	
411	5428	7454	12635	17807	30108	30119	33915	37981	40799	44447	44449	44626	44875	47315	51402	53382	56376	56618	57572	65939	66311	66312	66318	67786	68178	70350	72609	72836	73220	73223	75626	79173	79525	80261	82833	83068	83851	84657	84798	93491	104772	110719	111389	112826	113030	113031	113032	113445	113926	118531	118865	118911	119036	125087	125976	126420	126447	126894	127350	142063	142632	149002	149705	154682	154932	154996	154999	156765	158729	164779	164787	
114	409	566	639	1379	1908	5176	5556	5991	6529	6696	6903	7239	7297	7728	8233	8529	8659	8699	8901	8997	9015	9046	9210	10232	11870	12096	12148	12265	12390	12411	12586	12758	12955	13009	13054	13722	15002	15016	15919	15952	15968	16064	16568	16717	16804	17056	17067	17068	17071	17077	17095	17449	17807	17899	18364	21377	23128	23550	24409	26160	26621	26636	26761	26820	26845	26935	26938	26940	26944	26952	26955	26961	26962	26968	27430	27582	28039	28233	28609	28770	28982	29339	29723	29806	29903	29939	29997	30340	30557	30633	30783	30927	31005	31197	31518	31606	31669	31741	31789	31952	31995	32301	32734	32874	33207	33247	34250	34434	35708	35771	36479	36748	37593	37885	41276	42498	42554	42559	42612	42653	43415	43436	43470	44049	44256	44282	44290	44293	44298	44301	44314	44318	44372	44373	44378	44384	44386	44387	44423	44749	44790	48158	48308	51717	51924	52112	52143	52261	52266	52267	52756	53275	53299	53311	53322	53331	53335	53349	53350	53355	53358	53365	53379	53398	53402	53416	53421	53424	53427	53462	53481	53610	53688	53768	53785	54049	54224	54238	54409	54620	54757	55053	55243	55274	55835	55973	56299	56747	57642	57653	57657	57668	57950	57955	58325	58788	59580	60007	60174	60184	61110	61204	61216	61380	61460	61678	61773	62395	62842	62897	62954	63185	63273	63444	64364	64760	65162	65769	66190	66452	66618	66872	67811	67917	68542	68722	69127	70154	70360	70517	70572	70951	71615	72103	72243	72296	72335	72361	72375	72467	72531	72550	72571	74602	76414	76573	77557	77638	77643	77705	77743	77781	77958	78030	78081	78234	78348	78357	78373	78496	78519	78595	78609	78647	78804	78942	79038	79534	79574	80208	80258	80300	80473	80515	80543	80585	80594	80616	80617	80649	80672	80708	80723	80765	80768	80770	80777	80798	80810	80817	80837	80838	80839	82076	82136	82350	84115	85097	85112	85335	85726	85975	87144	88130	88187	88223	88303	88802	88819	88909	89187	89370	90020	90515	90575	91159	91231	91474	91527	91561	91594	91623	91882	92048	92146	92175	92533	92708	92752	92780	92796	92840	92934	92941	93365	93446	94561	94625	94907	96176	96828	97193	97473	97525	99925	101342	101546	107528	109099	109399	109555	109921	110929	112702	112836	113622	114799	114910	115077	115201	115217	115218	115219	115221	115231	115234	115617	115848	115999	116713	116825	117355	117508	117732	117776	117972	119009	119047	119087	119558	120186	120461	120742	120771	120787	120908	120954	121179	121189	121283	121544	121582	121586	121627	121714	121788	121792	121840	121844	121849	121874	122044	122861	122870	122893	122909	122910	122923	122936	123515	123786	124335	124734	124942	124976	125190	125392	125726	125774	125775	129022	129115	129835	130237	130364	130477	130567	131156	131287	131445	132360	132504	132767	132883	133096	133127	133358	133509	133702	134020	134191	134242	134398	134559	134706	134731	134741	134798	135556	135774	136008	136862	137032	137161	138023	139938	140227	140268	140363	140534	141127	141486	141512	141573	141916	142107	142471	142958	143014	143154	143206	143254	143296	143413	143414	143522	144431	144810	145015	145068	145153	149769	150489	151030	151229	151626	152149	152273	152843	152905	152988	153309	153443	153744	153844	154221	158389	158510	158517	158520	158523	158524	158771	159130	159293	159306	159739	159795	160302	160455	160705	160712	160718	160732	160826	160872	160874	160882	160901	160917	160918	160920	160929	160930	160932	161072	161306	161488	161615	161638	161715	161908	162680	162711	162777	162788	162793	162814	162865	162964	163155	163194	163229	163274	163355	163950	164407	164693	164810	164915	164935	164979	
9923	9973	26094	44355	45776	45832	45837	46385	46439	54280	55840	58349	59173	61945	65301	81796	84083	84267	85798	86162	89901	90719	101119	101335	102434	103499	104043	114325	114879	120597	120890	134880	137300	137804	137938	138361	141068	141331	142620	145838	151833	151885	152892	153949	160551	162463	
9124	13495	13509	13513	13683	24290	26668	30212	33475	36580	37341	45373	48004	48560	54674	54701	55884	56752	57461	57488	64796	64828	65884	66293	66308	66397	66410	67650	67676	67826	71144	71639	73145	76443	80457	82192	85184	88084	90217	91788	94696	105440	110448	117785	125854	127465	127467	130284	132706	137388	139913	141487	142233	151280	153525	154662	155145	156072	156152	158777	159135	
499	507	608	612	782	787	2797	7102	8298	9088	9094	9894	10281	12727	12733	18616	19340	28134	33390	34210	37330	38254	48012	48794	49328	56522	57228	57427	57428	57459	58867	58869	62623	64840	65718	66419	71290	71918	72037	73136	76441	79143	82189	84806	88072	88706	90988	92321	93990	94706	96123	99035	100001	102934	105399	105404	106132	107220	109390	112329	113121	113746	115090	117781	125157	125158	125924	125970	125974	126071	129427	130857	131961	132175	132782	132959	133001	134699	136765	137481	137781	142732	144005	144031	153542	156379	158770	159453	160976	160983	161025	164364	164975	
16526	
8193	10258	11075	11124	11135	12682	13522	15568	22534	23692	26010	26961	27300	28000	28005	28569	29945	30001	30012	30057	34102	34557	36010	36484	37859	42764	43928	44838	46812	48427	48555	48709	49452	50176	50177	51980	51982	52022	52032	52050	52713	52906	55949	56591	56595	57055	57838	59318	59549	61540	61781	64030	64050	64053	65966	69186	72399	73163	73167	74050	74977	76103	78274	78279	80457	81484	83914	85150	90926	91067	92614	92960	93008	93663	94533	94536	94538	96144	96148	96460	96548	99950	101628	101907	103124	103953	105101	107111	107226	110258	112454	113083	113209	114088	114260	115092	115762	116128	116174	117205	117428	118046	118104	121961	121966	122588	122597	124640	124834	124852	124884	125192	128016	128398	129051	130130	136441	136452	136456	136546	136612	141340	142708	145543	147598	147672	148567	149415	151040	153275	154468	154847	154852	154922	156179	156522	157262	158110	158111	158197	158829	159266	159699	160547	160576	162994	162995	163231	163232	164694	164931	
204	340	700	821	1192	3837	10156	10549	12263	13775	14072	14091	14463	14811	18843	21372	21786	21810	22195	23136	23391	23441	23633	23647	24564	25727	26464	27969	28184	30400	30442	30472	30698	30800	30819	33175	33526	34799	41915	43251	43273	43334	43879	44921	45372	49207	52031	53658	53666	53726	53742	53751	53767	57263	57370	58038	59557	61092	61093	61106	61110	61144	61151	61152	61409	61758	61768	61800	61808	61809	61836	61864	61888	61944	61993	61997	62007	62011	62878	63890	64707	64938	65175	65318	71517	71994	72475	72673	73150	73983	76922	77250	81249	83749	84450	85370	85467	85481	86362	86699	86823	86892	87222	87573	87646	88280	89378	90073	91099	92197	93037	93170	94680	94779	94781	94784	94857	97302	99816	102696	104366	104685	105627	105704	106296	106334	110513	111260	112946	113977	114905	116277	117006	117311	117319	117320	122112	128074	129322	133418	133673	133674	137493	137756	138003	138332	139135	140092	140885	143732	145077	148485	149590	150679	150977	154493	154905	156207	156636	158930	160279	163542	
62	438	764	769	1157	3280	7971	10670	11608	12027	12602	12916	15353	15376	15378	15380	15383	15390	15402	15476	15658	15686	15705	15736	16281	16926	17002	17333	17403	23332	23379	23511	23512	23678	23776	24106	25222	25513	26645	26942	26943	26947	27210	28404	28710	29177	29420	30523	30678	30811	31945	32133	32597	32717	32734	32762	32789	33051	33272	33314	33449	34091	35320	35957	36003	36885	37415	44178	45264	46430	46453	47435	47676	50652	51294	51522	55018	56189	56238	56266	56742	56997	57160	57583	57637	57748	57894	57934	58567	58716	63106	63153	63216	63567	64946	65700	66374	66432	66455	66557	66574	66750	67029	68835	70028	70877	71205	71253	71301	71372	71377	71395	71879	75000	75237	75326	79691	79825	80443	80959	82552	84647	84665	84866	87261	87267	87588	87988	93889	93892	93920	94046	94096	94101	94104	94696	97142	97865	98510	98622	98979	99389	100224	100401	100695	102743	103396	103408	107457	117331	117739	117752	117774	119325	120708	123052	123066	123291	124612	127542	127627	127798	128643	131751	131795	131896	133206	133639	133817	134087	134111	134522	134746	134785	134820	134835	134876	135372	135473	137107	138040	139987	140475	140894	141039	141578	142302	150063	152216	153204	154379	155971	156792	157642	159529	159551	159578	159617	159712	160655	162434	162952	163127	163180	163774	163861	164881	
26154	45436	45634	45764	45778	46307	47924	55448	59064	59073	59146	59345	60335	61992	72393	72396	80950	81420	81795	81799	82646	83458	83700	84243	85793	85902	91799	101316	104095	104882	113807	115529	120878	125510	125512	126373	127389	127390	135365	136869	137836	138414	140400	142077	145026	145837	152929	154537	159515	160207	162459	163725	
195	2028	2410	2491	4259	4765	5732	8041	8120	8475	10654	11634	12739	12958	13152	13507	16370	17963	18455	19189	19739	20637	20724	22280	22318	22351	22461	23957	23975	26075	26077	27302	27303	29599	30358	30384	30521	34744	36170	38421	39594	40038	40423	42340	43843	44729	46465	46758	49974	50055	50067	50305	51686	51691	51874	52091	55406	55921	56312	58024	58486	58748	59189	59552	59662	61144	61191	62217	62491	63989	64016	65526	65529	66238	69159	69701	74519	74903	74976	75055	75378	80499	86945	89183	92557	94830	95217	96204	96274	96910	97549	97790	98132	98358	98555	98654	99177	99900	99924	105113	105648	105677	106617	107040	107091	107290	107385	107386	107658	107699	107822	111329	114484	115062	115305	116190	120282	121610	121839	122134	122785	128065	128532	128886	137494	139210	139931	140437	140572	141060	142190	146463	148639	149022	149078	153291	153669	154574	155700	158281	158379	158576	158595	158822	159734	160009	160575	161113	162060	163196	163227	164158	164164	164544	164653	
2659	6118	9840	11991	23923	25851	26515	27650	27673	29007	31482	44355	45800	46306	46491	55240	57027	57954	59084	59107	59177	61530	61902	66670	66804	66805	66890	66925	71239	72417	80066	80219	81310	84280	90815	101086	101137	101271	101469	101890	104070	105568	113797	113803	113814	114477	115002	115568	120871	120891	122271	125482	125508	125511	127390	127394	134820	136840	137711	139562	145815	151956	152554	152935	152936	154589	155961	162521	
1604	2794	2866	2993	4000	5085	5286	7235	8188	8596	8833	8988	9103	10704	14563	15263	15460	16803	19330	20415	20745	28998	30001	30003	30007	30008	30010	30437	30595	30992	31148	32119	32510	33010	34445	34769	34961	35501	38546	40205	40894	41499	42804	43746	44214	45128	45809	56739	58401	60009	60563	60986	61056	61748	63747	64963	65766	66172	66185	66283	66304	68203	69267	72845	73942	75308	75745	76451	76974	77406	78204	78647	78777	78895	78944	78948	79587	79652	79686	79819	80021	80225	80391	80421	80425	80484	80492	80651	80653	80654	80686	80712	81053	82486	82576	82592	82886	83209	83313	83942	87934	90502	93412	93869	97704	97735	100979	101615	103006	103514	104693	108023	108560	108632	108741	112936	112951	113708	113824	115400	118133	118541	118695	119682	119709	119761	120082	121359	121698	121898	125616	126566	127073	127312	127348	127561	128320	129134	129738	130669	133140	133479	134035	134106	134314	135128	135219	135307	135340	137433	146947	146976	149811	150751	151500	151502	151503	151505	151507	151508	151514	151687	151715	152045	152316	152348	152734	152807	152814	153468	153476	153479	153487	153644	160431	164668	
25	92	136	187	223	291	328	386	505	640	1243	1935	2198	3091	4772	8425	8825	9514	12657	12888	15464	17562	17598	19608	23645	24130	24412	24998	27261	27357	27629	28306	28696	29488	29686	29708	29960	31014	36495	36940	39910	42710	48336	55309	63436	65895	70742	81480	82771	83265	83848	83871	84312	84766	84913	87394	89066	89221	89559	89747	90862	91343	91420	91473	91480	91850	93286	93337	94967	94977	94981	95058	95064	95077	96245	96258	96328	96687	96915	97145	97669	98190	100083	102499	109555	109717	113747	115132	115529	118096	120258	124699	129123	129782	130433	130750	134264	137403	146943	153302	153335	153453	155147	155392	156768	157558	161546	163120	163935	164168	164368	
702	1251	1278	1948	2055	2109	2297	2838	3014	3191	3196	3384	3421	4150	4498	4525	5538	6557	8032	8517	8626	9168	9646	11306	12737	12827	12865	14419	14763	15739	16394	16416	16445	17131	17606	17623	18291	18472	18486	18553	18555	18709	20434	20480	20914	20915	21661	22549	23672	23747	23900	23935	24136	24200	24846	26952	28046	28064	28147	28385	28424	28427	28430	29528	29603	29629	29883	29978	30233	30484	30843	30968	31112	32267	33058	34042	34638	35319	35884	36195	36826	37022	37329	37332	37339	37990	38051	38319	39485	39502	40463	41073	41245	42660	43031	43214	43520	44333	45018	46125	47621	48898	50328	50973	51007	51177	51184	52027	52113	53239	53863	54008	54463	54677	54932	55731	55759	55784	55895	55928	56318	57632	57657	57686	57705	57722	57754	57767	59041	59315	60045	60534	60788	61636	61988	65274	66342	66869	67751	68293	68303	68759	68940	69114	70119	70344	70932	71234	71310	71420	71555	71845	72041	72429	72522	72949	72963	73056	73168	74727	75407	75656	76107	76694	77572	77592	78168	78175	78187	78236	79110	79131	79210	79547	80145	80168	80918	82054	82444	84007	84790	85298	85325	85375	85780	86070	86717	86730	87019	87081	87913	88755	88999	89218	89308	89742	89756	89789	90254	91430	92537	92581	92802	93169	93571	93762	94165	95519	95899	96053	96201	96420	96840	97738	99093	99446	99954	100742	101303	102405	102408	104590	104973	105232	105325	106251	108619	109252	110186	110656	110669	111120	111206	111218	111816	111963	112002	112193	113567	114022	114225	115339	115371	116100	118606	119245	121346	121380	121484	121515	121698	122444	122509	122641	122687	123441	123488	123562	124320	124614	124754	124761	124982	125403	125994	126428	126829	127371	127433	127472	127535	132280	133629	133945	134469	135567	135742	135797	135874	135911	136185	136696	138169	138291	138320	138548	138550	138553	138575	138592	139110	139662	140187	140604	140629	141133	142854	143041	143683	145587	145808	146572	146580	146622	146633	149240	149490	149522	149747	149817	151339	151533	152148	152699	154314	154420	154802	155002	155142	155229	155869	156371	156848	157023	157222	157290	158576	159169	159508	162147	162426	162789	163250	163390	164391	164954	
1316	1598	2426	5222	5488	7380	8248	12297	13026	14263	15327	16217	16703	16779	17006	17235	19840	21299	21333	22428	27040	28582	28693	28721	29054	29959	30213	34636	40359	40360	40364	40823	43052	43389	45227	46315	46869	47237	48329	49916	50304	61176	61283	61354	62401	62556	64692	64926	67355	68360	68981	72178	72266	72339	72402	72510	72546	72623	72891	72917	72941	72951	73071	73091	73121	73189	73221	73352	73376	73446	73911	73912	73915	77494	77745	79542	79586	80770	80773	80792	80797	80799	80800	85012	92539	92903	94076	95900	96098	96100	96102	96103	96141	96147	96302	96671	97573	97857	98033	98105	98108	98109	98116	98121	98122	118223	119491	119739	120195	120260	120501	120640	121089	121647	122216	125117	125867	125959	128608	128609	128614	128615	128618	128623	128624	128629	128630	130505	130627	137205	137655	137656	137657	137658	138643	141949	142573	143015	144564	145433	145964	147131	148656	148806	149631	151502	153815	156727	158568	158570	158698	160109	160581	160663	160769	160889	160890	161838	162426	162903	162905	162907	162908	162911	163027	163939	
63	520	573	672	734	1024	4118	7003	8454	10769	11614	11984	13104	13128	13233	13289	13309	14011	14350	14481	14490	14491	14552	14568	14740	15452	15501	15714	17210	17495	20707	22029	22360	22376	22427	22497	23341	23373	23399	23474	23488	23613	23683	23991	24072	24189	24540	24619	26586	27636	28531	28722	29399	29714	30155	30196	30300	30334	30403	30426	30431	30496	30497	30531	30533	30550	30599	43155	43216	43261	43302	43359	43786	43802	43841	46159	46739	46746	48732	49118	49241	49685	50023	50266	50837	51185	51519	52732	53360	53745	53779	53798	54408	54798	55859	57445	57484	59470	61085	61106	61119	61138	61152	61832	61909	62745	62839	62991	63031	63075	63480	63597	64128	64172	64658	64770	65027	65187	65320	65387	65391	66647	68138	68979	71580	71693	72534	73352	73382	74296	76811	78437	83159	83765	84982	85496	85641	86522	86617	87619	87714	87727	87739	87769	88607	88613	88746	88819	88840	89150	89182	89648	94584	94685	94862	96280	96975	100755	102894	103615	103808	104156	104194	104527	105519	105533	105557	105632	105654	105671	105685	105688	105693	105709	106144	106150	106402	106581	106836	106845	106885	107685	109925	110302	111656	112069	113733	114553	115897	116199	117314	117383	117399	117415	117466	121298	126339	132875	133038	133412	134699	135404	136059	136585	137583	137658	137724	137801	137827	138046	138346	138770	139176	139870	140023	140794	141260	141362	141421	142776	142926	143414	144963	145827	148346	149896	150651	150689	151101	151567	152615	154588	154718	155257	155381	156154	156914	157566	157916	159179	159583	161148	162598	162603	163381	164373	
829	4493	4759	10345	10645	10995	11629	11698	11740	12509	12801	13638	13955	14004	16245	17320	17329	17452	17477	17508	17551	18127	18143	18160	18316	20481	21356	21859	22297	22498	22883	23108	23644	27071	29955	29966	29988	29998	32314	34997	35104	35577	36730	38314	39070	40038	41511	41725	42431	43979	44281	44875	45100	46068	48069	49454	50595	50629	50791	50872	51175	51854	53065	53741	54273	54423	55586	55887	56717	56731	57224	57247	57466	57893	58025	58545	58832	59055	63094	64508	65210	66884	67189	67392	68126	68207	68482	70056	70239	71628	72279	74982	75621	76393	76400	76401	76411	76415	76417	76421	76438	78584	79865	80317	81016	81452	83949	84575	84856	85417	85418	85608	85621	85758	85790	86064	86459	86764	87871	87872	87885	87888	88284	88451	88653	89808	91352	91759	93207	93821	95477	96678	98794	99431	100976	101658	107410	112696	113968	114496	116222	121370	123460	123540	124518	125368	126059	126536	127025	127089	127353	127386	127574	127649	127654	127656	128632	130100	130388	131083	131241	131540	131590	132734	132742	132759	132853	132872	133839	136963	137968	142876	142910	143555	143940	144404	144582	146202	146728	147620	147826	149325	149865	150801	150873	150888	151000	151011	151255	151284	151302	151355	151362	152920	153438	153593	153594	153634	153831	154780	154823	155072	155192	155470	155607	155881	155900	156154	156630	157003	157514	158038	158084	158114	158119	158163	158293	158383	158407	158470	159259	159516	160319	160642	160793	
621	5984	7593	8093	8223	8226	8248	8328	8443	8744	8810	9175	10333	10704	11045	11088	11106	11178	12711	12860	13212	13995	14834	15956	16452	16486	16533	16789	16860	17198	18284	20293	20569	23104	23560	23958	24420	24665	25383	25531	25952	26152	26161	26200	26210	26215	26224	26229	26230	26233	26644	27608	28215	28834	29243	29337	29420	32116	32215	33555	33696	33735	33803	34482	35269	37224	44550	44564	45131	45284	46728	47936	48508	48646	49023	49509	49947	50014	52442	55278	56741	57142	57306	57310	57319	57322	57370	58775	59104	60109	60227	61093	61755	61920	63374	63969	64031	64215	64719	65217	65931	66183	68622	70149	70424	70454	70472	70528	70542	71390	71583	72078	72335	73357	73714	76477	76571	78423	79441	79686	79977	80428	80503	80600	80638	80689	81444	82819	84386	84966	85794	86332	87763	87864	88022	88165	89993	91378	91418	92058	93783	94218	94469	94727	95611	95676	96161	96762	96951	96988	96989	96990	97077	97320	98052	99094	99357	99960	99974	100102	100239	100270	100273	100280	103670	105630	105931	106485	106556	107443	108173	108455	108943	109186	110270	110427	110437	110505	110509	110557	112759	113141	113149	113832	114005	114584	114858	115227	115256	115295	115859	116124	116126	116134	116140	116151	116165	116167	116172	116728	117109	124723	125425	126006	126008	127520	129133	129223	129225	129521	130330	131405	132225	137276	137540	137909	138799	138932	140566	142394	142517	143945	148268	149275	149464	149653	149668	150761	151254	153708	154350	154746	154942	155002	155005	155016	155040	156578	158688	162126	162428	163118	164787	164907	
111	158	208	472	557	793	877	896	1008	1084	1838	4755	7324	7599	7857	8151	8219	8222	8224	8277	8286	8695	8989	9461	9673	10085	10645	10810	10897	11041	11045	11049	11051	11133	11431	11560	11895	12294	12580	12684	12731	13071	13149	13594	16477	16478	16556	16599	16759	16823	17026	17854	20191	23717	25960	26171	26183	26187	26211	26238	26848	27655	27734	28236	28255	28295	28475	28916	29248	29525	30250	33667	33701	33758	34033	34249	34548	34704	34839	36211	38144	40624	43944	44376	44512	44810	45136	45235	45880	46044	46831	48231	48813	49273	49632	50014	50016	50022	50161	51896	55819	56256	56864	57496	57659	57661	57965	58060	58741	58804	59527	59599	59976	59993	60769	61110	61125	61157	61476	61609	61688	61707	61719	61727	61791	61866	61886	61897	62164	62629	62879	63006	63134	63185	63624	63815	63932	64707	64794	65141	65565	66203	66396	70372	70551	70735	71465	71498	71769	72220	72323	72973	75474	75991	76406	78840	79249	79294	79413	79567	80306	80421	80422	80435	80463	80470	80512	80528	80615	80665	80682	80700	80705	83706	83707	83712	84832	84889	84967	84980	85059	85978	85988	86940	87786	87790	87887	88188	88619	89314	89483	89695	89987	90124	90132	90577	90762	90877	91880	92492	93943	94139	94298	94482	94528	94534	95091	95564	96986	96993	96995	97010	97096	97147	97361	97378	97982	98541	100082	100153	100165	100404	104324	104955	105639	105645	105654	105892	105902	106114	106350	106354	106381	106387	106783	107003	108785	108913	109069	109231	109237	109699	110456	110565	110639	110887	110934	111204	111325	113136	114469	115159	115164	115166	115214	115236	115250	115661	115943	116060	116106	116170	116178	116181	116188	116272	116479	117110	117143	117175	117430	117639	117803	118710	118851	119479	119696	121071	121179	123005	125040	126002	126008	126011	126314	127550	127558	128112	129196	129198	129202	129226	129432	129534	130126	130392	130393	130394	130408	131011	131107	131876	132503	134385	134621	135377	136047	137179	137375	137478	137601	137736	138101	139369	139672	140292	141449	142609	143953	144006	147602	148026	149360	149435	149544	149622	151245	151247	151271	151296	151300	152692	153351	153438	153443	153453	153647	153923	154305	154333	154385	154391	154626	154976	154980	155002	155008	155019	155022	155023	155435	155582	157117	157511	157991	158883	158885	162672	163018	164874	
2810	12627	12667	17178	26242	28552	29717	30575	36437	36956	43515	54591	58727	73375	87075	90781	94668	95985	125992	126913	133546	134931	136871	143661	143823	154854	160126	162900	
1033	1097	1277	8225	8263	8411	8415	8485	8929	9702	10706	11168	11715	11823	12261	13493	15734	16480	16855	24166	25370	26179	26182	26208	27101	27299	27754	28141	28178	28346	33528	33882	34274	34552	34644	44201	44538	44594	44632	44673	46496	47351	48423	48698	49569	51070	55402	57316	57443	58793	58990	59599	59600	61124	61311	61773	63200	63728	67685	68611	70119	70320	70478	70955	71387	71579	71736	71746	72958	73240	74860	76546	78751	79147	79887	80514	80576	80695	82528	83705	83708	84407	85012	85426	86019	86888	86927	87293	87524	87769	87787	91316	91361	91366	91631	92108	92332	92552	92620	94499	94505	94521	94971	95166	96141	96203	96205	96572	96994	97177	97718	97975	99569	100005	101941	102814	104501	105655	106396	106907	107238	107700	107808	110370	110470	110514	113137	113144	115159	115209	115585	116088	116092	116108	116148	116178	116186	116266	116772	119222	119588	120077	120795	125209	127550	127562	128985	129633	132040	136262	136479	137276	137503	138081	138264	138764	139704	141431	141480	144023	144077	144120	144370	154196	154396	154449	154637	155010	155022	155025	155031	155181	155855	156946	157758	158133	164216	164965	
165	820	2398	3750	4240	4784	5228	6131	6793	8785	9780	10076	10846	10888	11471	11755	12284	12421	12897	13174	13191	13298	14037	14068	14533	14562	15170	15548	15621	16789	17362	18738	18779	20115	20612	21256	21952	22470	24374	25005	26897	26948	27294	27352	28158	28678	29552	30001	30004	30008	30009	30010	30034	30229	30406	30736	30974	31676	31727	32383	35550	35909	37144	38143	40477	40515	41614	41908	43591	45187	49299	49999	50383	51983	53370	61130	61463	62701	63017	63401	63486	63849	64466	65397	65639	66174	66296	66303	66304	66319	66326	70078	71410	71661	72582	73129	74754	75600	75776	76103	78713	78734	78845	78966	79274	79466	79487	79558	79613	79974	79994	80098	80102	80342	80376	80378	80398	80412	80416	80457	80464	80486	80494	80495	80503	80505	80506	80509	80536	80537	80559	80574	80585	80660	80671	80680	80688	80861	81003	81279	81507	82153	82344	82530	83434	84217	84577	85670	86140	86234	86628	92480	95857	95933	96219	96320	96472	96982	97663	97673	98460	99024	100644	101528	102135	103134	103842	104546	104567	104941	105492	107522	108676	109896	110372	110669	111287	111385	111700	112027	112322	112393	112580	113044	113382	114270	114432	114818	115780	116353	116894	116961	117565	119600	119780	120323	120362	120389	120402	120420	121317	121393	124197	124638	124678	126046	126840	126851	126957	127048	127086	127088	127223	127555	127559	128364	130766	131499	132035	132166	132508	133029	133294	133524	133776	134314	134590	134701	136626	137499	137549	137810	138418	138487	138817	141085	141839	144451	144672	145893	151057	151501	151504	151507	151510	152004	152256	152759	152990	153140	153497	153500	153509	153516	153546	153547	158752	163442	
606	705	1041	2799	4011	8162	8224	8392	8586	10518	10579	10787	11042	11050	11227	12579	12584	12701	12707	12905	16411	16468	17267	20238	21414	21597	23995	24166	25204	25228	26597	26773	26842	28565	35429	35977	38599	43440	44116	44644	44776	44783	45095	46752	47849	49751	50020	50679	51212	52492	53699	54470	55127	57034	57351	57467	58777	58793	59366	59734	61581	61679	61761	63101	63516	63527	64091	65396	70547	71575	78143	78933	80442	80613	80672	80696	84267	84663	84853	85986	87787	88448	88472	89506	89965	90544	92611	93750	94500	94512	94576	96201	96344	96991	97040	97225	97254	97424	100300	100399	100409	100891	102393	103478	105648	105661	105702	105781	106305	106380	106411	106426	107174	107307	107589	109875	110054	110228	110617	111247	113137	113146	113154	114866	114975	115156	116093	116160	116170	116176	116182	116183	116322	117050	123928	125195	126433	128409	128930	130306	130342	131799	132988	136912	137089	137532	137838	140052	140586	141267	141424	144119	146362	147746	149657	150080	151291	153451	154291	154743	154978	155022	156044	163751	164833	
16	79	103	438	564	567	713	1351	2230	2622	3080	6676	6871	7267	7294	7632	7669	7993	8108	8242	8547	8631	8684	8880	9276	9905	9956	10106	12663	13063	13668	14941	15457	17282	19893	22479	23379	24074	24078	24080	24106	24120	24124	24252	24375	24411	24423	24446	24526	24661	24818	24857	25201	25282	25296	25316	25937	27255	27643	28412	29000	29732	29918	29939	29955	29963	30628	34057	35164	38951	39166	43364	43449	44730	44792	44798	44921	45042	45060	45079	45106	45277	45345	45496	45501	45524	45540	46124	46238	46505	47434	51206	51286	53925	54595	55121	55344	55348	55353	56048	56190	56463	56529	56615	56874	56959	56984	57268	57281	57399	57634	58636	58724	58765	58912	59120	59416	61234	61351	62171	62329	62462	62958	63196	63718	63917	64185	64707	64995	65559	66434	66435	66439	66458	66537	66565	66693	66699	66737	68791	69225	71336	71697	71946	72041	72074	72111	72186	72805	73101	73107	73113	73160	73161	73164	73181	73210	73211	73212	73231	73236	73250	73715	73951	74484	74902	74930	74950	74961	74973	75092	75115	75120	75122	75136	75143	75206	75269	76714	77967	78167	78213	78215	78407	78780	79292	79300	79326	79335	79868	80203	80998	81011	81045	81223	81225	81478	84337	85074	87979	88740	88787	88860	89811	90199	90361	90368	90624	90687	90819	92295	94333	94535	97005	97014	97572	97591	97592	97598	97599	97600	97617	97702	97743	97950	97954	97986	97998	97999	98006	98035	98085	98117	98325	98441	98767	98911	98913	99183	99246	99707	99799	99977	100071	100595	100677	100762	100775	100918	100999	101054	101127	101129	101470	101941	101994	102586	103244	103264	103272	103278	103281	103282	103283	103288	103297	103300	103304	103316	103340	103386	103398	103414	103419	103454	103489	103507	103531	103541	103557	103569	105176	107042	109441	114171	117007	121257	121878	123304	124661	125377	126056	126081	126088	126119	126162	127402	127430	127567	127595	128042	128208	128220	128326	128369	128378	129152	130393	130562	130625	131084	131149	131151	131158	131192	131193	131225	131810	132271	132612	132637	132712	132726	132776	133411	133845	134773	134776	134812	134844	134871	134885	134911	134919	135018	135046	135275	135373	135551	136192	136488	136495	136967	137294	137333	138308	139733	140041	140359	140695	142597	144519	144618	146552	146944	151220	152588	154204	155818	158056	158858	158957	158986	159365	159900	161659	164812	164859	164873	164926	
212	393	840	1427	2745	3732	6599	7080	7347	7479	7734	7797	8064	8469	8492	9212	9233	9372	10623	11013	11031	11459	12315	12368	13291	14277	16100	17630	21778	27670	29014	29548	29885	30748	30770	35176	35258	37604	37955	40739	43595	43634	43824	44421	46567	49744	49942	49947	50041	51043	51187	51500	52079	52144	52259	53369	58395	60380	63812	64546	66137	69304	69417	70857	72158	72656	76628	78668	78866	79025	81119	81120	81891	82268	83334	87189	87216	91612	92435	94160	95221	96122	96883	97200	97780	99365	99479	99635	101152	103753	104020	104752	105174	105359	107432	110084	110146	110455	110979	111256	112586	113726	113928	114039	115100	115873	116060	116062	116140	117496	119125	122832	125825	128993	128998	129007	129337	129758	130250	130694	136085	136168	136399	138148	140466	142207	144127	147619	148351	148600	149717	149917	150523	153036	157087	157318	157467	159342	159918	163046	164009	164732	
13281	20373	20835	24459	24590	28430	28436	28438	28449	28452	28490	29012	29203	29352	29492	33392	34388	34552	34555	34556	40437	44145	46363	49352	50207	56012	56657	60143	60456	61622	62769	62948	63361	63900	64589	65331	65337	65340	65452	65736	65881	66539	66583	67437	67626	68160	68556	68569	68654	68961	68963	70351	76040	76042	76051	76291	76393	76395	77070	77204	78217	78281	78475	78526	78803	78968	79343	79489	80251	81246	91688	91819	92352	93116	99239	102039	102128	102212	102217	104170	104566	104578	105678	107425	107562	107809	107811	107845	107849	107850	108585	110102	110765	111323	112669	113953	128922	129286	135462	135973	136099	136372	136449	136549	137478	137558	138173	138258	138293	138298	138308	138310	138373	138382	138397	138506	139261	139682	140008	142884	142890	146180	152781	152845	153010	153623	153789	153956	154222	154250	154269	154293	154353	154366	154389	156706	157653	161478	161855	162145	162325	162382	164774	164821	164887	
598	680	2328	8570	9061	12929	14139	14464	15613	22631	24379	26301	27522	29330	30000	30230	30608	35301	35664	36588	43177	43196	43252	43464	43625	43766	47034	48801	49459	53046	59598	61156	61803	62007	62369	63141	63509	64766	64820	65407	70409	74612	85705	85806	86657	87001	87420	87609	87623	87769	91059	97541	103458	103598	104666	104955	105693	105715	105969	105996	106756	107610	114043	117315	117416	125538	132266	133177	133750	134077	134386	135062	136830	138251	138253	139457	139802	140247	140298	142900	145884	150804	150972	153833	156172	156286	157694	158020	163900	164719	
30276	30778	30972	32330	32396	33046	33168	33197	33759	33974	34036	34051	34255	34454	34566	35026	35628	35669	36333	36340	37053	37399	37662	37730	38483	38898	39194	39712	40171	40241	41283	42471	42672	42920	43359	43767	44061	44236	44405	44628	44726	45022	45070	45111	45319	45568	45907	46119	46238	46403	46463	46887	47575	47829	48069	48135	48501	49087	49435	49704	49938	50318	51014	51251	51258	51403	51675	51994	52644	52886	53472	53677	54363	54764	54992	56146	56278	57658	57823	58483	59053	59188	60021	60188	60430	60506	60777	60986	61066	61304	61336	61972	62278	62393	62774	62859	63390	63560	64068	64431	64828	65170	65338	65625	66313	67110	68887	69214	69495	70023	70059	70598	70953	72323	72360	72453	72456	72556	72680	73082	73346	73682	74553	74620	75194	75281	75827	75963	76417	76663	76818	77229	77395	78068	78147	78590	79668	80765	80821	81466	81729	82899	83188	83994	84754	86428	86754	87970	88910	89087	89117	89717	91086	92362	92526	92750	93374	94435	94801	94940	95100	95143	95422	96497	97194	97197	97223	97451	98109	98233	99217	99523	100024	100731	102231	102294	103368	104473	105024	105977	106794	106845	107125	107168	107989	110142	110202	110382	110515	110658	111248	111498	112222	112780	113747	114022	114500	114891	116473	117506	117933	119464	119685	120631	123933	123957	124679	125082	125244	125531	125968	126016	126975	127665	128372	130085	130546	130685	131453	132196	134182	134482	135389	135511	135753	136868	137385	137388	137786	138297	139057	140718	141096	141540	142554	144465	144740	146440	146724	147107	148299	148321	150401	151568	151586	151598	151786	152087	152412	152604	153860	153941	154178	154735	155644	155734	156752	158358	160058	160560	161557	162045	163874	
64327	81153	161599	
53360	158513	
1329	1336	1347	1466	1736	1809	1886	2137	2303	2654	4497	4985	5297	5329	6164	6167	6243	6507	7692	7727	8656	9290	9328	9659	10759	11179	12144	13067	13088	13425	13713	13963	14358	14631	16268	16501	16773	16842	16883	16985	20303	21606	21639	21920	22456	23211	23273	23337	23394	23408	23417	23420	23435	23488	23496	23504	23648	24162	24557	24796	25247	25257	25300	25331	25379	25480	25481	25484	26485	26874	26908	26956	27522	27926	27940	27945	29481	29526	29661	30074	30102	30111	30131	30133	30141	30241	30745	31065	31284	31436	31509	31920	32198	32513	32554	32580	32594	32640	32682	32689	32715	32716	32730	32754	32773	32786	32793	32994	33025	33044	33258	33294	33434	33444	33490	33513	33624	33637	33675	33883	33950	33951	34179	34444	34618	34785	35003	35019	35097	35270	35328	35369	35458	35476	35545	35616	35907	35943	36068	36098	36183	36407	36563	36612	36625	37011	40331	41651	41668	41676	41914	42011	42078	42680	43092	43198	43434	43457	43886	43895	43973	44384	44731	44913	45194	45255	45554	45738	45964	46025	46245	46687	47857	48986	49089	49199	49275	49287	49338	49494	49596	49608	49617	49634	50459	51158	51573	51635	51644	51659	51840	52774	54164	54660	55020	56114	56334	57060	57086	57093	57250	57479	57633	57634	57831	58097	58505	58616	58618	58627	58732	58826	58848	58855	58871	58886	61601	62489	62855	63022	63415	63428	63519	63653	63687	63714	63743	64022	64212	64589	64961	65460	66036	66345	67085	68332	68350	68354	68367	69561	69826	69877	71287	72865	73024	73062	73278	73426	74732	74735	74975	75122	75201	75269	75280	75337	80095	80101	80107	80206	81645	83659	84112	84545	84569	84575	84588	84589	85281	85590	85824	87322	88422	88576	88611	88623	88631	88639	88652	88678	88755	88804	88815	89308	91119	91180	91188	91202	91209	91220	91233	91241	91250	91316	91318	92676	92793	92794	92796	92797	93600	94334	94378	94627	94670	97595	97751	97794	98028	98048	98174	98272	98746	99069	99070	99080	99102	99111	99204	99251	99268	99269	99611	99850	99891	99979	100611	100730	100922	103275	103494	104551	104561	104960	105518	105722	105973	106911	106929	106972	107372	108532	108557	108567	108581	108871	108949	109439	109877	110386	110483	113159	113293	114423	114602	114804	114961	115203	115667	115730	115767	115832	116039	116087	116090	116103	116104	116116	116652	117084	117286	117302	117304	117305	117327	117328	117934	118127	121524	126101	126117	126481	127097	127383	127423	127478	127489	128304	128344	128610	128811	128815	128895	128902	128905	128937	128984	128987	129008	129213	129669	130304	130336	131101	131108	131176	131767	131773	132718	132744	132747	132748	132935	133217	134218	134671	134687	134746	134760	134773	134777	135037	135120	135143	135167	135190	136826	137139	137142	140379	140547	140713	140718	140740	140859	140916	142570	143954	144055	144604	144841	146165	146666	147359	147689	147704	148669	148684	148726	148827	149248	150027	150249	154942	155294	156821	158686	158886	159331	159833	159927	160113	160153	160798	160829	160839	160847	160858	160869	160881	160904	160918	161267	161357	161577	161594	161613	161620	161631	162022	162670	162881	163844	164872	165000	
781	2557	3504	5010	5099	6145	8313	9191	21260	22335	25057	25471	25970	26176	26178	32889	34032	39848	45083	46018	59690	67016	76102	77221	81978	89898	95985	101119	105631	107909	108108	108760	109414	112283	121999	122844	123102	123303	123450	126422	128412	137514	137580	140077	140635	146046	146090	149343	149862	152434	156696	156876	158176	158934	164204	
4248	7311	8530	10242	10338	15475	16932	16945	17806	20391	20502	20930	20947	22522	22926	24772	27464	27495	27569	27860	27890	27980	28051	28087	28092	28268	28615	28682	29457	29656	29819	30039	30114	31112	33332	33572	33668	34716	35078	36530	38162	39926	40297	40980	48778	49689	49995	49997	50537	52181	52214	58722	58732	58812	59888	59907	60973	62061	62744	63206	63844	63976	64575	64596	65341	65478	65483	65629	68272	69930	70981	71614	71870	72252	72991	73966	74027	74177	75156	76511	76986	77063	78044	78374	78723	78831	78905	84570	84684	87552	87686	88766	88920	91796	91949	92625	94146	94514	95051	95992	98621	103887	104730	106235	110529	110570	111467	111494	116330	117440	120505	123603	123847	124172	124182	124186	124699	124762	125784	132733	133845	134299	134303	134308	137610	140669	140927	142337	145273	146831	149167	149192	149207	153555	153654	154860	155290	155518	159250	160586	160653	160828	164109	164486	
2665	3502	6554	6584	6642	8229	9177	12058	13012	15328	15337	15673	15761	16561	17544	17619	17778	17797	18275	19317	23598	24144	24696	29004	29011	29144	29208	29997	30067	30083	30334	30484	30609	30630	31430	31497	32568	33908	37380	39464	39496	40187	42634	44230	44809	50912	51419	51719	51728	53207	53427	55358	59948	59958	59959	59962	60043	60691	60757	60942	61117	61727	65395	67792	70069	70080	70124	70348	71174	71190	75656	76029	77614	77850	77994	78381	81509	83259	83380	85252	87671	87680	87687	87696	88949	91652	94004	94303	99681	101358	101657	101839	101963	102103	102154	106424	106721	107071	107100	107111	107370	107514	107722	107892	110009	110561	110661	114721	116902	119119	121255	122666	123146	123335	123351	124799	125093	125116	125575	125992	132150	135239	135742	135963	136307	136313	138685	138873	139379	147253	147343	148209	148661	151133	153237	154593	154642	154724	159005	159118	160005	161587	162929	
29	736	20304	20430	23478	24071	28435	28668	28858	29701	29752	31276	32176	32939	33979	34175	34389	34549	42593	50211	52065	53758	60337	61414	61509	65372	65392	65476	66220	66299	66402	67036	67455	67470	68271	68512	68972	68973	74812	75956	76040	76049	76052	76232	76501	76603	76702	76724	76959	77009	78006	78054	78608	80482	81413	84218	91645	91706	91783	93256	94110	94453	96712	98696	98699	101719	101761	101815	102709	103088	103619	103922	104337	104762	105464	106952	107631	107661	107705	109196	110376	111507	112323	113514	116261	118492	122905	125989	126048	127461	129525	129660	130539	132417	132569	132957	133013	134432	134526	134604	134659	134718	134891	135862	136139	136155	136245	136254	136343	136381	136444	136868	136910	137033	137239	137661	138295	138303	138315	138317	138413	138571	139015	142590	142879	142896	142898	152462	152768	152797	152958	152984	153170	153671	154216	154217	154224	154282	154284	154287	154333	154339	154395	154398	154426	154461	155645	155659	156741	161320	162113	162120	162121	162141	162573	164879	
378	913	951	11038	11140	12330	12990	13893	14386	14566	15257	20988	21112	21378	21868	22420	23372	24305	24377	24593	28609	29169	29462	29820	30201	30256	30323	31012	40105	41887	42360	43173	43193	43403	43536	43736	46410	47606	49629	50171	52612	52989	53756	54771	54914	55776	56015	56439	57012	58477	61794	61809	61817	61856	61999	62005	62185	62246	62876	63485	63758	63765	63894	64328	64770	64929	65030	65078	65137	65180	65227	65367	65690	71069	72805	72873	73463	73749	76093	79088	81382	82768	85830	86696	86758	86812	86863	87493	87624	87673	88190	93758	94825	94865	94918	94991	95018	104987	105541	105588	105644	105647	105683	105693	105695	105697	105703	105707	105825	105836	105918	105919	105963	105968	105978	106337	106800	107108	107857	111412	112014	112033	113098	114504	117357	117443	117447	121708	122383	124065	128645	129016	134131	136169	137373	137818	137900	138239	140028	140168	143251	143322	145703	147859	149113	149218	150454	150486	151077	153264	155540	156108	156976	157388	157669	158049	158056	159881	163071	164186	164413	
30104	30612	31319	31995	32206	32506	32990	33170	33893	33972	35428	35456	35988	36441	36783	37055	37610	38329	38558	38734	40895	41120	41348	41905	42158	42299	43421	43561	43693	43942	44348	45127	46466	47651	48214	49073	50425	51123	51192	52000	53008	53770	53960	54296	54458	54850	55376	55471	55793	55832	56133	56233	57520	57739	58260	58689	59147	60214	60460	60639	60995	61081	61740	62245	62248	62318	62333	62373	65300	65600	66133	67014	67052	67513	68203	68624	69309	69732	69840	69986	70265	70511	70924	71218	71717	72739	72823	73416	73775	74705	75663	76328	77127	77271	77305	77427	78572	78593	78698	79725	79772	80041	82839	83418	84376	84441	85592	88975	89194	89450	89825	90616	91401	91409	91456	92408	92530	92869	93134	93170	93291	94886	95391	96119	96601	97569	97849	97918	98427	99012	99906	100832	100865	101274	101429	101672	101910	102753	102760	104364	104535	104805	105119	105444	105651	105999	108363	108378	108712	108742	109277	109504	110381	110505	110675	112124	112487	113229	113368	113568	113829	113987	114763	115041	115162	115838	117144	122494	122708	123278	126372	128284	130278	130283	130591	131607	132660	133450	134070	135851	136364	137013	137581	138363	138793	138803	139203	139224	139610	139784	140772	140995	141396	141774	142748	143330	145101	145105	145287	145706	145967	146101	146311	146632	146858	147027	147510	148559	148635	148943	149123	149288	149495	149983	150029	150078	152008	152470	152697	152813	153611	154087	154331	154366	154524	154806	155001	157118	157142	158434	158687	158950	160159	160662	161132	161578	161689	162578	162962	
32092	33000	34228	35169	37050	40782	41008	41576	42216	42276	47039	49673	50563	51604	54909	55134	60256	64443	64830	67481	67730	70055	70501	71411	71448	71971	72941	73825	76891	78305	79604	81218	82298	88688	90046	93306	94940	95544	97116	97992	98482	99154	101308	101704	107172	107309	108635	109969	113427	114094	114780	116802	117774	119385	119514	119741	121644	122194	124374	125335	126150	128413	130679	130896	131147	131256	132250	132436	132528	134098	134127	134264	135839	136489	136663	137481	137987	138515	138549	138932	138946	139168	139241	139365	140330	141917	142458	142541	142661	143258	143430	143794	144858	145418	145731	145950	146007	146393	146496	147052	147075	147688	148388	148784	148985	149347	149569	149902	150674	151114	151296	151355	152290	152312	152971	153065	153424	153694	154619	154724	154839	155755	156081	156509	157014	157337	157819	158177	158807	159195	159434	160083	160323	160399	160523	160804	161701	162393	162696	163594	163856	164742	164938	
280	7516	15176	15877	16134	16475	17937	18387	18418	18699	20865	22452	22543	23238	23676	26804	27186	27237	30402	30571	42310	50189	50289	52687	53352	56393	56426	57474	61150	61902	62530	64007	64446	65960	67167	74980	95025	96280	96569	97761	98223	100959	101098	105668	106230	112355	113053	113887	115214	121248	133047	134698	135246	136386	140161	140610	142083	148215	157417	158064	158579	159707	
8168	9018	12620	13526	13528	13533	13678	13688	14030	17069	17879	18371	20928	21800	24195	26652	26915	27298	28507	28509	28793	29846	30052	30936	31098	34497	36583	37532	37733	39641	43603	43832	44194	44221	45040	46035	47614	49297	50177	51159	51160	51804	51807	51941	51949	51981	52326	52373	52401	52959	55556	56590	59543	59675	60264	60711	60810	60927	61094	63780	64024	64038	64073	65963	66307	70444	74905	74907	75370	76131	76323	76333	76452	78794	80558	81911	82312	82381	82748	85028	86745	86891	86898	87104	89090	89708	90718	90925	90973	92615	92632	96106	96166	96409	100106	100521	102042	102751	103159	103641	103917	105738	106238	107328	110452	110472	112151	114203	114240	115703	116168	116173	117823	117910	119588	120984	122589	122590	122596	123693	124352	124579	124829	125692	128105	128254	128459	128817	129253	129259	129385	130141	132081	136381	136393	136419	136454	136462	136725	142784	144125	145194	145903	149069	149303	151488	151491	152181	152185	152976	153412	153594	153623	154670	156336	156633	157157	157557	158831	160338	161201	161343	161931	162937	162957	163053	163226	163964	164162	164174	164420	
16	235	261	291	294	301	372	5860	7247	7293	8897	9645	12748	12811	12839	12949	13195	13253	13443	13660	13690	13761	13863	14008	14067	14123	14215	14272	14575	14640	14641	17403	17644	18355	19732	19854	20724	22289	23130	23913	26031	26479	26525	27714	27976	28024	28059	28070	28104	28156	28393	28417	28491	28826	29539	29786	29862	30037	30088	30217	30270	30375	30536	30614	30668	30722	30960	30973	31105	31461	31601	32996	34236	36464	36505	36562	36689	36690	36734	36776	41170	41558	50598	50619	51312	51712	51900	53376	54635	55646	56167	56170	56175	56176	56181	56194	56206	56401	57319	57494	57916	58150	58320	59747	59811	59976	60646	60857	62087	62302	62304	62308	62310	62365	62435	62437	62482	62498	62501	62589	62671	62852	63146	63426	63507	63509	63652	63653	63654	63655	63656	63657	66108	66906	67535	67894	68625	69148	70524	70627	70916	71278	71485	71491	71517	71534	71554	71918	72116	72195	72313	72342	72806	72999	73320	73521	73609	73696	74876	75172	75396	75715	76077	76187	76395	76415	76490	76512	76782	76955	77507	77587	78244	78562	78757	78902	79029	79460	79602	79962	79986	80003	80163	80256	80483	80691	81414	81607	81743	82078	83460	83605	84655	86556	87442	88142	88158	88237	88268	88639	88641	88642	88646	88647	88655	88656	89014	90768	91170	91255	91279	91297	91331	91343	91894	92025	92045	92179	92583	93793	94283	94633	95127	95734	95812	96792	97058	97198	97204	97350	97845	98146	98150	98156	98223	98244	98461	98868	98953	98984	99211	99467	99493	99608	99646	99735	99985	100008	100359	100378	100463	100489	100527	100606	102106	102477	102612	102701	102827	103413	103414	103443	103474	103490	103508	103622	103676	103759	103784	103808	103837	103841	103882	104840	104857	105842	106573	106948	109036	110225	111326	111755	111989	112012	112025	112053	112075	112110	112117	112322	112586	112782	114900	119703	121101	122375	123484	124208	125595	126059	126060	126070	126071	126072	126077	126507	127141	127916	127962	128129	128216	128914	128971	128975	128979	128984	129011	129021	129022	129048	129053	129067	129068	129084	129111	129181	129199	129525	129689	130621	130876	131319	132444	133012	133816	134153	135339	136846	137699	139119	139820	139822	139825	141608	146290	146984	150322	150445	151405	151411	151413	151688	151904	151957	152085	152211	152526	153007	153097	153680	154224	157680	158857	159066	159315	159879	160185	160454	160564	160886	160888	160899	160909	160911	160914	160921	160948	160959	162107	162269	162789	162803	163606	163801	164639	164641	164642	164643	164644	164646	164647	164725	164790	164803	164876	
4552	17060	18764	20810	22191	22536	26332	29023	40368	45225	45226	45227	49412	49573	69387	72142	73003	73734	74063	74194	75490	80772	80796	82949	87192	89023	96312	97806	98111	98113	98120	101730	107987	118073	120316	120595	121155	121320	124483	128626	130286	130615	139244	143110	145305	152202	153584	154551	158358	158453	158805	158896	159975	160963	162906	162909	163592	
518	7463	9268	10163	15534	16882	24130	25881	33706	34638	42692	47992	48161	49603	50071	53999	58612	61828	61935	63068	72623	73034	80689	91334	91381	91767	96262	97643	100462	105835	106776	110355	110767	113770	116178	116695	129227	139268	142583	151248	153465	154875	164792	

340	733	1355	2044	2250	2278	2769	4844	5273	5299	7800	8930	11261	12268	13292	13734	14670	16783	16860	21499	22564	23387	23433	23448	23463	23508	23927	25312	25484	26839	27949	27953	29466	30223	30251	30252	30565	31274	31326	31501	31551	31590	31709	32711	32722	32726	32766	32802	32984	33260	33515	33623	33696	33951	34201	34562	34785	35230	35874	35981	36197	36514	36848	39655	41678	41727	42897	44069	45141	45977	46554	46742	48181	49056	49333	49370	49607	50662	51564	51653	51759	54230	54279	54780	55153	55336	56852	57070	57090	57091	57131	57591	58487	58519	58546	58597	58819	58866	60198	62459	62571	62705	63138	63484	63993	64021	64619	64652	65970	66390	67732	68413	69614	69894	72882	73056	73477	74167	74746	74752	74754	74832	75185	75324	76016	80106	84593	85836	86393	86426	88587	88610	88649	88929	89133	89673	91140	91144	91209	91211	92405	92792	92802	97376	97858	97913	98026	98034	98182	98184	98189	98190	98478	98869	99073	99114	99242	99609	99915	99971	100606	100878	103243	103504	108572	108582	109642	109812	109830	109888	110279	110579	112491	112763	113109	113169	113196	113225	113256	114340	114526	115173	115205	115795	115821	115919	115938	116101	116709	117232	117240	117320	117945	117986	118001	119350	122410	125723	125898	127475	127823	128132	128363	128366	128375	128416	128601	128919	129007	129429	129448	129542	130100	130241	131101	131148	131156	131511	131655	132739	133832	134200	134664	134754	134811	134979	135001	135073	135748	137144	140638	140803	140876	143867	146799	147102	147469	147608	148196	148587	148936	149122	150233	151439	151637	155987	158676	160139	160852	160942	161605	161619	162976	164798	
28499	67827	
1810	10466	18045	19356	28976	34072	34934	58875	63183	63331	63548	69187	74995	75072	76689	79423	79488	79520	79521	82383	88992	90585	91892	91971	93075	97313	100157	103230	118026	124261	124649	125267	125753	125759	126876	132379	137036	141761	153552	155676	158148	159597	160328	160564	
679	4351	4712	5060	6561	7504	7835	9264	9582	10604	10724	11022	11251	13636	14734	14741	15861	16072	17454	17596	17834	18544	18598	18618	18732	21045	21794	21881	22674	23256	23308	23621	23786	26030	26212	26791	27289	27291	28609	28686	29249	30128	30465	30468	30509	31364	34696	39216	41406	42304	42343	44265	50265	51579	51629	51692	52972	54520	56005	56059	56288	56292	56314	57087	57877	58035	59718	59864	61122	61141	61543	61679	61911	61925	61963	62477	62547	62594	62622	62647	63168	63982	63987	64021	64024	65246	65303	65551	65573	68567	74973	75277	81889	82868	84196	85585	86948	86951	88173	89022	90884	91662	92275	92668	93281	93315	99124	99182	99233	100310	100950	100954	102508	105408	105607	105652	105864	106954	107085	107339	107359	107870	107994	108372	109429	112768	113104	113518	113835	115002	116383	116400	116741	120429	121508	121720	122310	123648	132571	133050	133081	133591	133657	134459	134687	134834	135030	135593	136398	136401	136782	137307	140066	140617	144297	145583	146332	146900	147438	148113	151705	151907	153253	153290	153484	154616	154692	158091	158590	158597	158684	158815	159241	159265	159514	159951	161168	162605	162753	164155	
837	1129	1897	2502	4650	6940	7452	9720	10327	12055	12323	13452	14427	14490	15137	20352	20496	21874	22003	23086	23202	23665	23692	23972	28715	28809	29644	30089	30334	30338	30459	30460	30720	30764	43199	43282	43330	43359	43624	43785	43834	43889	46149	50168	53651	53682	53737	54024	54664	55095	55914	56020	57863	58275	60920	61093	61115	61166	61308	61773	61811	61832	61844	61853	61859	61861	61896	61996	62005	62007	62087	62250	62941	64710	64772	64814	65004	67183	69939	70746	72014	72852	73109	73924	74606	77381	81569	84068	85493	85541	85543	86247	86251	86451	86750	86756	87174	88920	94597	94783	99890	104005	104015	104158	105351	105598	105605	105630	105653	105697	105705	105744	106061	106167	106405	106742	106811	108929	109739	111572	111735	114959	115062	115573	116182	116621	117017	117310	117319	117351	118111	126825	132937	133317	133778	133846	134241	135799	135991	136739	136831	136857	137420	137507	137701	138065	138221	139078	140438	143529	144702	146163	150419	150579	152080	152369	153760	155552	155573	155681	156999	157287	157417	157436	158010	158017	158106	159746	159853	161054	162826	163047	164353	
139	2322	12400	12622	12624	12651	12855	13158	14982	17648	20147	21343	22886	27125	27222	29947	29955	34461	35398	35539	43128	43938	47140	48068	50878	57188	57742	58472	58718	58930	63121	63283	63366	63531	70049	70060	70332	70801	71638	74560	74688	74935	75248	75368	78292	78548	79379	79416	79482	79492	79519	79520	82042	82902	83177	84219	85842	88932	88938	90670	90705	91871	97166	97960	99727	100227	100687	101904	105694	105772	106036	109016	111966	113065	113241	114077	114376	115526	116837	117062	119542	124432	124476	124869	125754	126015	126204	126494	135593	135767	136226	137346	137637	142216	144803	148719	149496	149969	155416	158282	158374	158909	160986	161034	161127	164670	
825	873	979	1009	1323	2012	7880	10680	11617	11725	12778	14363	15339	15358	15363	15386	15482	15740	15749	15796	15881	15925	16194	17378	20540	22184	22935	23440	23473	23505	23511	23519	23522	24164	25382	26421	28021	28030	30669	30691	30702	31350	31796	32113	32650	32655	32674	32761	32795	32884	33205	33540	33622	34403	35812	35863	35886	35964	35987	37172	37440	38477	46465	46731	47104	47422	51544	52421	52657	56314	56345	56379	56464	56871	56935	57168	57597	57744	57750	57892	58135	58585	58737	62204	62884	63313	66493	67040	67689	68594	70012	70013	70026	70717	71299	71354	71390	71400	73147	74710	80737	80905	81555	82328	84017	87325	87479	87509	87552	87568	87607	87812	88045	88477	89301	91170	93905	94091	94099	94103	94414	94470	94482	94613	94758	95776	96391	97104	97853	98380	100239	100676	100699	100769	100929	103390	103391	103395	109193	114867	116521	117625	117750	117770	117850	117894	117943	118186	127182	127452	127905	128370	131029	132279	133367	133676	133782	133798	134338	135000	135011	139381	139943	139944	140383	140869	140927	141227	141550	149998	154131	154616	156769	157296	158765	158940	162883	163527	164383	164621	
11	197	227	291	414	505	2402	2889	3588	9117	9544	10756	12303	12574	15403	15483	15622	16142	16769	17767	18136	24174	24730	25359	25661	26555	27251	27683	28376	28627	28637	28688	28851	29310	30006	30010	30013	30026	30037	30058	30063	30064	30087	30093	30101	30111	30119	30120	30123	30195	30225	32134	38013	38281	38850	40137	42511	42693	44445	44447	44448	44449	44450	44630	45140	47566	49195	49899	50901	51755	53225	53306	53366	54200	54731	54747	54888	55062	55238	56356	56383	56414	56423	56439	56529	56566	56610	56622	56812	57034	57258	57592	57746	57788	58073	58359	58430	58511	58725	58893	59232	61375	62639	64481	65308	65909	66312	66313	66314	66316	66330	66374	66401	66413	66428	66529	66661	66687	66896	66937	67168	67344	67357	67429	67586	67610	68075	68171	68852	68963	68987	69649	71655	71893	71925	72740	72866	73131	73221	73222	73223	73224	73228	73518	73809	74719	74736	74908	75471	79077	79141	79371	79405	79527	79622	79632	79703	79951	79979	80081	80086	80133	80136	80363	80447	80617	80770	80972	81444	82229	82645	82737	82825	83088	83728	84024	84074	84117	84125	84314	84685	84706	84710	84749	84766	84777	84806	85390	88730	89368	90683	91314	91486	91788	92735	92844	93117	102657	103382	103748	103864	104023	104036	104179	104323	104500	105127	105580	105843	109228	109932	109967	110450	110453	110454	110457	110603	110607	110616	110724	111179	111288	111917	112141	112242	112319	112367	112424	112610	112614	112619	112812	112934	112976	113032	113033	113034	113035	113037	113165	113356	113932	114272	114310	114314	114489	114507	115097	115484	115496	116308	116392	117047	117181	117846	117961	118273	118293	118388	119149	120425	121300	122082	122519	122787	123637	123803	124893	125138	125292	125464	125652	125724	125836	125925	125979	126008	126014	126016	126066	126069	126132	126176	126287	126349	126400	126452	126485	126559	126857	127073	127116	127197	127297	127635	128281	128433	128914	129985	132266	132866	132973	133059	134278	135063	136280	138242	139173	144252	144889	144924	146570	147295	147591	148757	149733	150645	151358	153720	154493	154812	154850	155160	155537	156035	156274	157693	158626	158779	161547	163042	163711	164141	164579	164585	164661	164677	164681	164707	164763	164770	164834	
1451	1708	4732	7897	8921	11183	17878	18213	18384	18444	19551	19618	21263	22093	23019	23307	24758	29509	29516	29551	29620	29755	29970	32769	36225	36780	38772	39217	42641	52098	52184	52221	52339	52359	52377	52490	52526	52543	52758	52760	52776	52845	52946	53126	53175	53256	53293	53325	53337	53358	53359	53693	56329	65721	67282	73157	73540	78469	78705	78775	79553	79843	80285	80375	87477	87523	87723	87725	88351	88635	88685	89975	91638	91775	91878	91884	91990	92284	92843	92935	92954	93115	93360	93719	93722	93734	94349	98014	99634	100260	104270	107054	109575	109755	110273	110528	114280	115745	117198	119810	120568	122601	122645	122660	122768	122823	122907	123560	124021	124140	124178	124289	124326	124344	124355	124375	124564	124703	124750	124765	125027	125116	125134	125583	125768	125809	127039	128021	129729	129730	129856	130215	130769	131360	137960	140349	140465	143513	143935	144078	148146	148157	148320	148407	148700	148831	149611	149647	150086	150095	150104	150115	150197	150358	150456	150501	150830	151115	151677	154584	155341	155912	155998	159856	160244	162804	163415	163535	163546	164842	
1235	2401	2431	2748	3430	3834	4120	7287	9746	9997	10316	13211	13427	13591	14606	15469	15947	16450	16654	16787	17212	18464	18468	18499	19443	21545	21836	21838	21931	24280	28497	31057	32384	37018	37056	38887	39431	42755	43779	45185	45924	47588	50991	51000	52786	53039	53089	55833	57344	57607	60125	60744	61727	61919	62235	62685	63484	65323	65605	66738	67230	67232	67237	67333	67782	68920	69549	69604	70099	71748	71768	71962	72528	73022	74661	76183	77988	79174	80851	84812	86943	87415	88085	88704	89019	89237	89503	89711	89762	89868	92678	92980	93219	94397	95455	100739	101298	101697	103370	103743	106593	109715	111456	112044	117298	117660	118690	118813	120333	120370	121366	121447	121463	121517	121864	122624	123495	123559	126773	126891	129121	134157	134224	134301	135773	135796	136538	138568	145535	146406	146580	146611	148027	149979	149988	151310	152482	152700	154768	154795	155525	156485	157915	159566	162781	163011	163261	163358	163378	164093	164141	
535	610	778	789	2162	3631	5586	5829	7005	7269	8263	8558	9091	9092	9122	9124	9133	9135	9155	9498	10275	10277	12151	12726	12727	12737	12741	13510	13511	13513	13514	13517	13649	13653	13661	13672	13681	13687	13709	13727	13818	14210	14231	14643	14759	17402	17417	18259	18615	19103	19346	21791	22175	24113	25164	25356	26124	26459	26595	28153	29919	30070	30076	30078	30081	30186	30239	30655	31607	32123	32268	33376	33415	36071	37334	38513	39050	39199	39204	39270	39271	39280	39306	45878	48017	49325	49970	50367	54678	54679	54685	54696	54697	54700	54705	55708	55891	56208	56765	56869	57202	57418	57422	57432	57455	57461	57480	57482	57487	57489	57493	58870	58873	62612	62613	62615	62621	62626	62708	64829	64863	65719	66195	66285	66301	66308	66310	66332	66398	66421	66579	67108	67602	67666	67671	70394	72019	72023	72025	72039	72045	72132	72187	72540	72609	73118	73125	73128	73133	73142	73301	74242	74893	74894	74898	74899	74989	77315	78714	79215	79221	80323	80454	80578	80596	80902	81423	82189	82193	82195	83972	84677	84696	84821	85693	86483	86557	86569	88079	88086	88703	88713	89036	89975	89979	89984	89985	90619	90985	90987	90988	91009	91016	91213	91797	91805	92968	93986	93989	94205	94374	94709	94712	95547	95993	96110	96111	96113	96182	96243	96315	98096	98801	99034	99038	100191	100449	103282	103298	103315	103962	103977	103999	104015	104874	105367	105377	105389	105400	105404	105468	105551	105766	107242	107248	107249	107255	107758	107948	107988	109650	109668	110484	110486	110554	110819	111969	111972	112152	112164	112211	112316	112322	112324	112642	113115	113117	113123	113131	113191	113317	113507	113804	114203	114296	114326	114382	114386	114417	114425	114941	115083	115087	115255	116902	117286	117458	117460	117462	118039	118169	119092	119549	119559	119622	119623	119694	122133	122134	122699	124508	125155	125162	125893	125897	125974	126004	126022	126676	127463	127467	128329	128381	129720	130279	130286	130289	131201	132020	132021	132025	132026	132031	132334	132976	133008	133069	133737	134097	134575	134703	134710	134717	136597	136927	137387	137389	137807	138055	139264	139502	139799	139871	139873	139885	139917	140013	140949	141127	141533	142798	143006	143350	143539	144031	147039	147042	147044	149618	151371	153527	153796	154430	154437	154441	154447	155141	155393	155599	155766	155854	156374	158756	158761	158773	158775	160980	164281	164348	164366	164367	164385	164688	
2454	2554	2914	4269	4271	4274	4276	5199	5281	5568	5619	6641	6651	7297	7413	10296	18440	18442	18443	18446	18541	18637	18744	20264	20267	22059	22715	22904	25077	27394	29492	29825	30243	30248	31850	31882	32001	32027	32980	33105	33515	35360	37851	39156	39157	39172	39618	42461	44456	44506	44780	45059	45431	50329	52122	52192	53959	54287	54694	57980	60781	60801	60893	62536	62593	67389	68145	79182	79339	79580	82384	82421	82581	82907	84538	84795	84805	91745	91768	91798	91800	92396	95648	95665	98312	98985	99284	101103	101522	103760	103762	105617	106013	109521	113258	114970	114981	114983	115070	118013	118145	119553	120468	120535	122039	123566	123616	123658	123684	123686	123713	129149	132700	138004	139886	140825	140828	144205	145704	148418	149295	149605	149624	149628	149650	149651	149652	149840	150455	153290	156434	156487	160735	162360	164783	164954	
471	3188	3192	3761	9533	10301	11172	11430	12291	13821	13937	15009	16580	17336	17502	17533	21047	21810	22468	22678	23460	27430	28273	29970	30000	32861	34953	36913	38215	38868	43682	45284	45384	45669	48101	48304	49553	50343	50347	50348	50352	50363	50481	50926	51257	52944	55058	56731	56810	56882	56956	56998	57877	59463	66477	66657	66874	66933	67603	67782	69214	69270	70764	70819	70836	71608	71622	76394	76409	76410	76422	76432	76812	78803	79366	80440	80860	81021	82193	83609	84097	84761	84807	85080	85106	85439	85644	86508	86560	87072	87415	87866	87878	89450	89713	89891	91315	92594	98020	110126	113157	119576	120074	121331	122170	124569	125756	125932	127646	127651	127655	128315	129061	130891	131077	132854	132878	133297	133707	133862	133863	135441	136153	138977	141652	142650	143954	146934	147468	147551	148471	148675	149917	150133	150261	150411	150474	150787	151266	151324	151328	151331	151361	151452	151619	152143	152450	152461	154129	154732	155046	155271	155456	156659	156705	156989	157695	157757	157943	158044	158053	158111	159416	159909	163241	
563	1466	4829	4942	5174	6589	7340	10138	11410	11721	12258	12309	12579	13675	14025	14565	16430	16962	17641	21688	22658	25029	25215	25317	26439	26885	26925	30021	30268	30553	32359	32473	32757	32823	35133	36833	40994	42567	42800	42846	43930	44547	44710	44805	45399	46143	46226	46482	46525	47927	49420	49753	51386	51461	51630	57093	57152	57538	57599	59796	60067	63266	63354	63408	64674	65467	66056	66319	67903	68883	69295	69884	70113	70630	72851	72955	73000	73046	75030	75116	75249	75267	75337	75338	78203	80107	84526	84557	84583	84584	84593	89306	91179	91576	92789	92794	94335	96058	97741	97830	99189	99209	99218	99937	100411	100826	103374	105490	108613	108814	108989	109421	110323	110570	113116	113153	114732	115761	115813	116051	116082	116146	117750	117763	124118	127458	128607	128756	128846	128947	129141	130499	130759	131181	131698	132672	134760	134798	137387	138117	140703	140932	143936	144496	145033	148603	150542	151640	151697	152417	159261	159350	160726	160802	161588	161589	162241	164091	
32	110	189	333	11609	12386	12978	13664	14227	14573	14709	15425	15552	16304	16447	16504	17429	21136	21971	22768	24411	27927	30265	30388	30468	30564	31003	39730	43214	43249	43692	43821	44866	46621	47316	48822	51181	53765	53793	58400	58429	58700	59558	61095	61379	61479	61706	61766	61798	61830	61894	61948	61999	62008	62010	62204	62457	63585	65019	65233	68542	70802	73599	74435	74844	84731	84952	85321	85324	86002	86120	86338	86550	86622	86686	86726	86832	87528	87693	87724	88123	88407	88559	94243	94923	94976	96376	96728	104558	104836	105404	105592	105709	105801	105879	106642	106857	106893	106894	107624	111738	112649	114581	117306	117311	117370	117468	117484	125000	125281	129978	133366	133851	133937	134029	134101	135705	136231	137892	137951	138076	138212	138216	138301	141618	142433	143536	150777	157157	157528	157766	158290	159282	161396	162776	162931	164074	
240	893	1175	2076	2429	5257	6114	6139	7559	8081	9133	9671	9752	9771	9774	11180	16164	23920	23926	24245	26439	26440	26441	26546	26588	26642	26976	27168	27219	27223	27259	27261	33058	43609	44344	44345	44347	44351	44403	44406	44690	45476	45755	45765	45766	45778	45781	45791	45796	45811	45834	45841	45999	46033	46101	46213	46311	46352	46476	47199	50180	50382	54281	54285	55066	55244	55382	55642	55743	57469	58329	58344	58346	58639	59060	59065	59084	59086	59092	59095	59172	59179	59181	59461	59871	59931	60293	60295	60305	60316	60374	60381	60400	60498	60643	60701	60715	61217	61706	61878	61885	61891	61894	61927	61944	61952	61958	61979	61980	61988	62017	64545	66801	66802	66803	66806	66823	66958	67065	67076	67087	67097	67104	68263	68589	69555	71520	72387	72388	72390	72392	72396	72412	72419	72424	77734	77986	80656	81296	81300	81301	81366	81481	81805	81817	81825	82345	83670	83692	83979	84097	84098	84167	84203	84241	85796	85813	85827	85838	86053	86089	86157	86166	86279	87903	87905	88648	89657	89665	90382	91575	92965	95389	95902	98019	99640	100354	101081	101083	101085	101094	101103	101251	101299	101442	101450	101647	102436	102438	102720	102822	103451	103521	103603	103653	104024	104025	104030	104044	104052	104060	104062	104064	104073	104883	104886	104887	105198	105315	105367	105523	105561	105955	105979	106468	106490	106884	106916	109318	109999	110444	111495	112133	112749	113752	113753	113755	113792	113796	113797	113799	113814	113816	113835	113837	114111	114169	114309	114840	115509	115511	115513	115514	115520	115522	115533	115625	115668	116175	116630	117493	120092	120470	120869	120870	120871	120875	120876	120879	122127	124351	124752	125472	125474	125479	125482	125492	125493	125504	126944	127323	127389	127394	132317	132731	136688	136689	136691	136705	136729	136833	136841	136872	136877	136935	137058	137491	137526	137530	137779	137783	137890	137924	139904	140389	140391	140392	140397	140400	140401	140406	142098	142975	145363	145807	145824	145832	147003	147108	147122	148073	149028	149031	149033	149226	149741	149861	150273	151377	151833	151850	151867	151877	151895	152939	153679	154558	154603	154852	155957	155958	155961	158473	159216	159352	160140	160160	160183	160823	161679	162371	162451	162458	162461	162462	162580	163183	164273	164761	
1686	5164	5610	7672	9138	9396	9607	10326	12063	14054	14642	14676	18083	18580	30450	31368	32408	35986	42160	44063	44868	45534	47103	53123	56353	58558	62364	62373	66740	68800	69476	79122	80831	81302	84693	88900	89376	89956	95501	96692	97054	99181	102517	102698	103638	105066	106786	108467	109277	109439	111479	114841	115340	119417	120786	132955	134519	135173	136159	141186	144359	147423	149109	150102	150342	150583	151416	152902	153335	155272	159916	160847	160905	161044	163618	
291	1126	4201	5662	5711	9723	10056	13318	13519	15423	16309	16802	17001	18057	18438	18573	18619	18622	18688	21133	21669	22318	22328	22463	22493	22634	22719	23744	23871	26186	26993	27298	28484	28605	30433	30532	31397	31598	34996	36107	36805	38152	41204	42357	42630	42979	43252	51685	51691	52605	53214	56549	56568	56587	57716	57895	62579	63982	63987	63989	63992	64025	67070	67938	67940	68398	69064	74979	75067	77848	80506	80510	82635	84900	85172	87665	91347	91678	92920	92972	94768	94791	99132	99245	99301	100898	104114	104807	105582	105615	105628	105636	106865	107218	107914	109564	109799	110556	113069	115978	116236	121468	121524	122474	122918	133081	135290	136379	138851	144438	145429	145557	147447	148641	153253	153397	157921	158376	158583	158585	158591	158806	159379	159984	163226	163275	163831	
21429	114999	118013	145147	
667	2095	6294	6507	6840	7340	11373	12919	14421	14457	14512	19145	19526	21498	23079	23552	23717	23835	23878	24457	24655	25069	26336	29132	29986	29991	30214	32227	32303	32409	33735	34794	35781	37741	39044	40205	41566	41692	41756	42396	46279	46725	47149	51259	51477	52225	52730	52812	54032	54464	54603	56197	58301	58505	58537	59477	59731	60063	60317	61205	62575	63473	66358	67707	68693	71505	71660	80478	81333	82939	86235	86386	89778	94320	94432	98913	104143	107157	107283	107437	110860	114584	119088	120712	121090	121319	121831	122180	123110	123498	123508	123523	126676	136362	136463	136797	137400	137425	138041	138110	139985	140706	141024	141142	141625	146914	148242	149167	149860	150628	157407	157481	
1343	1474	1787	3121	5308	9992	10010	14213	14450	16379	18755	23763	24633	27267	29992	29995	30254	32176	32333	34727	34866	36209	36318	39243	40814	44710	46264	48517	50654	51222	51462	51517	55380	55771	55810	55834	55904	57409	59362	59703	62060	65294	67264	68402	70129	70225	71740	73325	79553	80407	80533	82266	104751	105487	106301	115802	116149	118524	121671	123526	126777	127280	136545	136691	136964	137574	138068	154160	160563	160948	163681	
5252	17940	24395	24513	27402	29611	30242	30648	30666	33232	34733	35621	36222	38850	38966	39064	41846	51895	57602	60072	61128	61170	61716	62033	67682	69242	69316	75639	79146	83194	85332	86569	97816	99250	99320	102914	103795	110870	115940	115956	119269	126717	127022	134224	136569	136729	137352	142741	143323	143359	146761	147825	149429	150152	155300	155314	163392	
3110	3479	8286	13401	14228	14273	15908	16108	17568	23116	26435	26811	29191	29518	30005	30010	30660	31167	32268	33900	34157	34883	34998	37055	39756	45157	47115	47240	47786	59459	63818	64080	66282	66314	66318	66324	69768	73028	74844	76061	76506	78071	78774	79045	79209	79426	79470	79479	79537	79591	80522	80549	80555	80687	80695	80703	80710	80721	80722	80771	80933	81106	81184	81526	83689	85421	89025	97157	97231	105427	106618	113011	114389	115887	115985	116960	117288	117359	118112	119101	119132	120184	121295	122153	122877	124316	125138	126393	127725	129512	130419	133254	133650	140451	142593	142700	144589	151498	151502	151508	151726	152676	153077	153302	153504	153517	153531	153534	162052	162886	162937	163947	164712	
316	752	1335	1535	1554	1714	1805	1825	1880	1922	2783	3213	3974	4563	5947	6402	6672	6975	8602	9664	9860	9864	9926	10041	10067	10302	10413	10448	10764	10788	10957	11010	11091	11717	12282	12495	12506	13027	13139	13178	13210	13839	14115	14409	14482	14587	14758	14780	16504	17332	17400	17404	17592	17630	17647	17955	17962	18114	18257	18660	20044	20064	20080	20088	20099	20124	20164	20394	21063	21114	21151	21449	24951	25046	26065	26475	28061	28137	28215	28329	28336	28636	28750	28761	28927	29231	29929	29983	29996	31486	32239	33880	34240	34399	34690	34748	34942	34969	35037	35134	36318	36615	38423	39629	40756	41279	42011	43224	43347	43460	43559	43706	43764	43791	43811	43968	43969	44527	44561	44974	45510	45513	46029	46100	46434	46521	46568	46742	47253	47406	47529	47585	47633	47876	48070	48132	48408	48485	48551	48599	49378	49452	49758	50422	50973	51366	51562	51993	52230	52235	52273	54083	54274	56058	56675	56951	57300	57377	57409	57583	57625	57656	57673	57700	57764	58496	58665	58701	58719	58731	58735	58737	58747	58748	58797	58865	58955	59063	59262	59300	59454	59477	59490	59926	60197	60607	62634	63161	63166	63171	63310	63346	63380	63412	63413	63437	63439	63451	63487	63529	63550	63691	64373	64677	65151	66198	66370	66498	66529	66601	66671	66732	66848	66880	67067	67075	67077	68189	68512	69177	69502	69652	69663	70038	70058	70578	71078	71131	71297	71383	71422	71700	71704	71750	72599	73367	73925	75049	75237	75291	75337	75362	75382	75386	75400	75401	75961	77916	79364	79369	79372	79419	79427	79479	79488	79499	79519	79521	79683	80212	82177	82195	82315	82468	82890	82901	83208	83605	83826	83877	84082	84083	84180	84219	84357	84441	84607	85213	85348	85780	85808	86510	87661	87816	89077	89092	89926	90039	90405	90585	91712	91824	91837	91895	91958	92054	92704	94608	94743	94912	95262	96031	96339	96362	96444	97056	97259	97260	97280	97282	97302	97308	97473	97645	97712	98023	98628	99480	100539	101246	101870	102095	102265	102403	102584	102845	103280	103586	103592	103740	105413	105661	105665	105685	105697	105731	105744	105804	106286	106405	106455	109251	112615	112734	112866	113303	113436	113625	113729	113985	113998	114003	114019	114029	114033	114061	114321	114378	114383	114417	114481	114603	114637	114742	114839	114855	114933	114969	114983	115163	115326	115787	115859	115876	116028	116122	118083	118276	118600	118639	118773	119084	119291	119305	119433	119460	119537	119670	119696	119704	119762	119859	119930	120487	120767	123226	124273	124522	124613	124646	124676	124680	124805	125009	125198	125768	125805	125936	125943	126027	126079	126311	126795	128133	128246	128998	129289	129295	129519	129978	130071	130786	130922	131339	132149	132189	132236	132315	132430	132450	133365	133443	133609	133739	133899	134348	134361	134373	134375	135171	135227	135326	136358	137779	138235	138604	138772	139119	139516	139849	141135	141168	141780	142105	142421	143233	143396	147729	148466	149956	150053	150163	150266	150785	150817	152110	152454	153151	153412	153451	154111	154577	154666	154746	154777	154935	155171	155545	156116	156198	156433	157097	157184	157223	157235	157271	157292	157297	157305	158196	158251	158293	158312	158374	158576	159102	159212	159520	159594	160317	160369	160492	160564	160982	161014	161060	161086	161514	162910	163018	163428	164160	164521	164535	164551	164617	164627	164637	164651	164662	164688	164704	164762	164904	164913	164914	
5624	118035	155247	
12158	12437	15385	17069	29800	43339	44362	46114	51937	53382	53401	53421	53957	55062	61333	61928	68808	78353	78373	78601	78615	79863	80812	92398	92642	92722	96270	98034	102514	115233	115274	115376	115483	116694	120339	122109	122927	125012	132787	133390	134734	135545	136696	139689	140300	143269	145901	149664	158519	158523	161113	162875	163127	
1885	1960	2722	3985	6379	6714	6752	6773	7140	7284	7378	7854	8497	8830	9084	9223	9396	9426	9705	9858	9958	10070	10116	10271	10878	11902	12551	16978	24219	25963	28364	28867	29829	30638	30723	30754	31838	33261	33464	39218	39838	40164	42675	43178	43226	43462	43616	43837	43840	43844	44739	46164	46688	47425	47758	48460	48474	49202	49378	49568	49898	50837	51462	51528	51779	52435	56704	57453	60544	61041	61315	63153	63225	63227	63823	64528	65268	65679	66025	66141	66373	67213	67356	67753	67811	68682	69285	69391	69438	69446	70860	72803	72872	73157	73283	73950	74298	74335	74858	75477	75505	75993	76452	76473	77178	80098	81264	81626	81940	82297	83995	86644	87147	88313	88949	90319	92135	95056	95242	95328	96162	96789	96812	96839	96845	96974	97442	97887	98217	98375	99362	99975	101759	102561	103440	104093	105042	107423	107655	108900	109361	109390	109421	109567	109770	109797	110516	110999	111488	111743	111762	111996	112397	112734	112857	114074	114745	115685	115788	115890	115899	116035	116091	116775	117272	117299	117450	117719	118284	119239	121797	124538	125215	126082	128845	128847	129361	129382	129944	130513	130736	131043	131111	136120	136137	136173	136184	136440	136900	137357	138110	138141	138241	140104	140176	140184	140240	140825	145503	145563	145652	146897	148023	148479	148585	151246	151494	151505	151516	151879	152376	152508	153369	156724	157078	157463	158580	160902	
168	224	468	474	705	712	792	820	832	848	860	894	1257	5150	6748	6884	6937	11644	11658	12329	12625	12785	13620	13901	14520	15119	15228	15352	15358	15359	15379	15381	15388	15395	15399	15405	15585	15721	15735	15769	15853	15861	15892	15909	15937	15947	15986	16177	16210	16259	16327	16592	16853	18161	18166	18325	18560	19116	21242	23126	23413	23495	23512	23516	23519	23817	24147	26418	26943	27155	27383	28028	28046	28049	28110	28113	28152	28242	29903	30089	30177	30395	30636	30684	30702	30744	31704	31772	31940	31946	32094	32244	32333	32348	32468	32632	32635	32647	32696	32765	32778	33101	33219	33784	33836	34366	34473	35695	35758	35920	35964	35969	35983	38284	39191	40072	42832	44970	45513	46612	46703	48585	50448	50987	51196	51523	52523	54960	55007	55947	56161	56187	56201	56220	56242	56246	56291	56292	56318	56531	56845	56904	57100	57143	57281	57331	57391	57762	57937	57974	58142	58618	58703	58722	58809	60552	62877	63547	63853	66286	66351	66364	66400	66480	66483	66490	66608	67154	67235	67291	67342	68200	68895	69117	69252	69670	70009	70013	70021	70026	70633	71138	71273	71311	71369	71380	71381	71385	71410	71434	71437	72722	73552	74538	74572	74660	74734	74745	74796	76128	76936	79332	79829	80733	80909	81240	81383	81620	82114	82377	83327	83449	84646	84659	84679	84891	85377	85805	86857	87258	87259	87265	87315	87342	87382	87437	87527	87596	87604	87624	87627	87635	87637	87645	87762	87778	87787	88417	90290	92256	93542	93832	93851	93897	93906	93917	93926	93927	93996	94051	94084	94098	94196	94208	94368	94386	94462	94475	94697	94767	94769	94932	97065	97918	99242	99337	100010	100193	100681	100682	100687	100696	100700	100794	100845	100894	103309	103408	103412	103791	105626	113851	114952	116791	116921	117709	117738	117763	117765	117788	117807	117844	117935	119212	119974	120536	123066	123094	123097	123100	123291	126079	127646	127708	127762	128725	129278	130469	130633	130874	130984	131003	131735	132841	132940	132941	133199	133345	133489	133518	133520	133793	134623	135157	135407	135501	136046	137983	138767	138845	139932	139938	139941	139991	140150	140563	140815	140877	140988	141527	142030	142198	142277	147401	148359	149433	151834	152038	154541	155057	157072	157331	157396	157898	159526	159532	159611	161487	162770	163441	163626	164886	164947	164989	
32	78	155	179	189	262	320	3031	7655	8480	12434	12772	13441	13556	13655	13695	13697	13788	13917	14169	14344	14640	14641	14646	14647	16850	18747	23502	26016	26352	28004	28131	28147	28251	29057	29430	29935	30011	30430	30583	30647	30843	31095	31152	31337	31773	31831	32544	33948	35382	35794	36466	39652	46253	49631	51913	52300	52496	53991	56179	56197	56198	57524	58437	58622	60813	61588	62295	62305	62306	62308	62378	62429	62449	62457	63145	63367	63652	63656	65825	69856	71468	71514	71534	71837	72583	73715	74367	75027	75140	75350	75361	75672	75860	76023	76283	76467	76582	76857	77685	78726	79799	79884	82326	82893	85561	86675	88046	88190	88245	88289	88348	88645	88655	91419	91437	91896	92319	92951	92972	94568	96316	96371	96388	97912	98014	98061	98108	98399	98816	98827	99322	99659	99758	99975	100015	100028	100144	100397	102207	102852	102910	103012	103382	103509	103639	103805	107428	110910	112026	112055	112100	112759	113680	113774	113859	114663	115054	123475	126060	126076	126080	128600	129016	129020	129033	129059	131344	131491	132787	134196	136301	137893	139441	145106	147484	148080	148638	151362	151545	152144	153557	154479	154991	156739	159363	160928	160938	162155	163680	164639	164821	164875	
67	73	354	521	577	687	1134	1673	4677	5213	5912	8029	8497	8510	8715	9030	9037	9051	9056	9061	9117	9181	9330	9517	9728	9771	9787	10005	10483	10619	10703	10716	10850	10887	10925	11086	11316	12438	13133	13199	13580	13694	13753	14727	15973	17004	17183	17255	18613	20967	21189	21751	22283	22520	22799	23498	23533	23605	23781	23814	23831	24439	25419	25527	26275	27273	27422	27434	27780	29265	29892	32510	33264	36605	38998	39903	40170	40698	42556	42587	42657	43367	43425	43431	43651	44593	44601	44614	44619	44621	44637	44665	44682	44696	44702	44715	44735	44763	45329	45661	45678	45734	45759	46121	46200	47029	47488	47893	48070	48951	49671	49899	51818	51981	53269	54001	54060	55000	55472	55650	55758	56888	57701	57808	57840	58347	59214	59636	59720	60489	60699	61823	63136	66263	66837	67837	68348	68974	69010	69031	69056	69067	69918	70177	70576	70906	71386	71493	71734	72886	72951	73141	73828	74156	74351	75306	76123	76188	76259	76273	76286	76341	76347	76389	77543	77820	78370	78655	79324	79786	80833	80922	81771	82001	82015	82192	82415	82773	82819	82931	83082	83692	83762	84063	84091	84317	84419	84448	84617	88869	89621	92642	93086	94879	94931	95081	95489	95569	95904	96072	96188	96287	97034	97063	97139	97276	97304	97378	97436	97483	98685	99352	99388	99564	99584	99916	100109	100111	100112	100116	100117	100773	100957	101110	102181	103636	104599	105180	105824	106243	106256	106305	106333	106405	106432	106476	106480	106663	106772	106802	106805	107012	107037	107124	107427	107490	107570	107818	108976	109094	109274	109896	110094	110101	110357	110533	110746	112136	112178	114424	114976	115734	115968	116350	116537	117490	117817	118503	118694	118967	119317	120255	120797	121543	122014	122113	122394	123808	129538	132037	132914	136925	137322	137776	138058	138392	138393	140158	140753	140920	141327	141359	141701	141761	143846	144410	144509	145029	145163	145271	145478	146318	146320	146321	146322	146326	146329	146331	146344	147368	148830	149267	149440	149530	149582	149698	149824	151599	153138	153500	153799	154986	155625	155747	156326	156352	156414	156454	156456	156750	156764	156918	157069	157255	157258	157358	157361	157409	157493	157517	157529	157657	158680	160921	164012	164266	164524	164544	164702	164715	
4084	4346	5465	5489	5493	5494	10362	11496	16910	17039	17185	18904	21837	21882	22415	23035	26080	26445	28194	29198	29224	29460	29487	29797	33078	40164	40359	40361	40368	42023	44277	44640	45225	45226	45227	45228	48069	48666	49047	49151	50076	50168	62077	62181	63956	65146	69236	70300	72160	72189	72291	72754	72945	72950	72951	72960	72967	72972	73229	73348	73372	73756	73910	73947	73981	74016	74209	74344	74575	74613	75506	77378	78037	80596	80782	80783	80793	80794	80799	84188	87556	87969	91049	91662	94804	95299	96100	96102	96105	96145	96183	96187	96866	97858	97890	98095	98109	98112	98114	99104	103478	106849	114927	120076	120096	120422	120618	121682	125438	127219	128612	128618	128621	128625	128626	128630	129632	129719	133380	137331	137657	139654	147447	147789	149480	151216	151821	152438	153975	154424	158555	158563	158571	158806	158992	159709	160890	160892	161372	161560	162053	162204	162906	162908	162913	163781	
803	6962	9188	17465	26712	33035	33188	33523	34365	42315	42700	43979	44291	44369	44370	50467	53338	53360	53410	55617	58685	61360	68728	71741	71772	78595	80424	80827	81413	90024	91570	95010	109913	117797	121242	121618	122630	122707	124732	125421	133008	134590	134896	136397	143374	158519	159893	162103	162119	162538	163044	
1186	1462	3679	4662	5562	5966	6773	7906	7972	8506	10502	12606	13152	13411	16419	17444	17909	18509	20365	20620	22953	24400	24431	27308	29538	29571	30613	30657	30689	30690	30707	30710	31446	33407	33790	34941	35794	35803	36029	36551	36821	36971	37307	38939	39470	40170	40363	42822	50517	54806	63567	64728	67497	67656	69299	69311	69319	71282	71834	73316	73788	74311	75270	75539	77016	77056	77064	81316	86371	96191	96961	99306	101826	108681	112764	114774	115258	115813	119621	126480	129338	129341	129578	130290	133277	137923	139110	139407	141881	142451	142469	142492	142862	143816	144109	146333	146596	146769	148644	149076	150778	152120	156876	157598	161465	162956	164271	164876	164968	
1423	2057	5780	6393	6605	6735	6740	7099	8892	9603	15311	15412	15434	15684	15964	16124	17552	17560	17618	17639	17770	18160	19179	19308	24350	24891	24956	27078	28487	29032	29928	29989	30000	30021	30613	30772	32257	37500	41681	43477	46311	51710	59994	60755	60811	61060	61086	61169	61688	61718	61836	61861	68529	68806	69850	71201	73044	74490	76147	76554	81565	82101	86173	86707	86917	91728	93740	94475	96997	101351	101552	101645	101676	102052	102452	105741	106693	107860	107907	112820	115649	115685	116041	120278	122523	122854	123107	128260	134624	135963	136060	138439	138645	138735	138918	138996	141957	143679	144548	147003	147151	147166	147352	150568	153251	153659	154077	154128	156376	156484	160536	
385	10034	13847	14641	17120	28270	29408	30043	30619	31535	51929	54437	58320	62297	63092	71971	88642	88650	91471	93687	94398	98897	100004	100017	103489	103828	110962	111984	112049	129087	132050	139819	153138	161953	164644	
6303	17339	17579	20222	20266	20562	20607	21097	22174	22428	23182	24054	25795	29683	29707	29870	29954	42838	47894	52058	52095	52133	52146	52174	52205	52344	52530	52589	52722	53057	53174	53240	53253	53274	53702	67615	68396	73120	74950	77605	78627	78665	78847	79722	79951	88013	88041	88372	89524	89709	91596	91831	91841	91883	91890	91921	91928	92071	92120	92160	92363	92863	92967	93385	93673	94284	94511	100064	109264	109428	110362	114304	114543	115584	117134	118222	122616	123901	123976	123977	123978	124033	124184	124200	124251	124274	124275	124286	124370	124515	124545	124572	124676	124710	124727	124742	125144	125250	125809	125820	125823	127504	142126	142661	144525	144972	148053	149538	150146	150894	151244	151542	151677	151701	153590	162804	162811	162826	163479	163535	163554	163556	164456	164992	
99	243	478	1329	1782	2409	4097	4259	4362	5159	5562	7041	7476	8175	8200	8417	8606	10164	10247	10554	10622	10675	10811	11358	12044	12693	13346	13439	13497	13806	15950	16329	17132	17237	17417	18261	18476	18564	18615	18619	18629	18655	18696	19128	19463	20628	21972	22167	22469	22511	22527	23374	23732	23958	24180	26000	26701	27290	27293	27303	28674	28675	28863	28928	30900	30915	31064	31083	31118	32421	33343	33771	35129	35214	36651	40073	40153	42251	42341	42355	42457	42469	43275	43883	46323	46989	47037	47205	50188	50250	50290	50502	50849	51685	51692	53455	55802	56608	57006	59267	59439	59540	60344	60463	60722	60872	61132	61147	61158	61174	61584	61768	61896	61900	61917	61925	61937	62360	62625	63986	63990	64001	64023	64918	66027	66370	67497	68216	69328	74976	74984	75766	76428	78606	80503	80507	83392	85289	86118	86924	86941	91156	91250	92607	92963	93187	94047	94457	95444	96164	96193	96210	96272	97209	98941	99155	99345	99369	100015	100688	102530	105616	105626	105660	105675	106915	107150	107186	107302	107303	108098	108502	108946	109604	109723	110056	110474	110670	111169	112512	114806	115013	115016	115173	116212	116253	116256	116311	116365	116958	117730	119113	119296	121120	121296	121317	121415	121519	121928	122404	123564	124642	124694	127378	128152	132983	133030	133366	134508	135626	135709	136378	136394	136406	136775	137982	140576	141382	145569	145604	146772	148214	149348	153284	153337	153848	156602	157366	158464	158643	158683	158708	158816	158817	158820	158875	158987	159714	159983	162392	162402	162923	162926	163224	163228	163359	163727	163761	164166	164221	164306	
1762	5693	9446	9658	9957	10540	11118	11578	12548	13352	14478	14732	17971	18750	20739	26388	33974	35770	45564	46457	46719	47936	48099	54889	55796	58925	59318	63460	63536	66141	66973	71363	71548	74594	75213	79393	79411	79417	79511	87564	88921	88923	91531	94320	98331	101235	103283	103288	105675	110339	110652	112149	112175	114189	114266	115498	115906	116186	119452	124416	124581	125813	125921	126542	129288	129294	142137	145354	148014	153143	153743	154439	154807	164526	164682	164700	164795	
197	452	1135	1455	1603	1972	2203	3240	4280	4290	4291	4653	5303	5305	5329	5341	6008	6562	9240	9325	9484	10433	10988	12550	13447	14425	16675	18232	18721	19278	19306	19484	19787	20740	21236	21439	22351	22554	25078	25103	27358	27458	30307	30469	30573	30596	30662	31881	32444	33333	33783	34518	34595	34938	34940	35558	36051	36278	36900	37445	38399	39444	39495	41350	42356	42400	42479	44515	45954	47001	47264	50912	51369	51459	52210	52235	52275	52354	52501	52568	52838	53104	53732	53765	53773	54946	56299	57340	57496	58638	58741	58996	59269	59349	60025	60568	61355	61534	63783	64214	65227	66224	66379	68343	68404	68542	68742	69245	73320	75227	77249	78747	78854	78995	79166	79490	79510	80421	80600	80901	82809	83662	84613	86667	89240	89893	90066	90803	93005	94245	94270	97248	97490	98838	101855	101968	104008	104739	104746	105380	105916	106842	107113	107116	107127	107226	107717	108193	108797	108844	112848	116693	119335	120470	121180	121913	122065	122127	122212	122235	122287	123416	123420	126774	126867	129094	132691	132895	133980	134073	135514	135852	136389	136838	137533	138432	138637	143408	145604	146978	146981	147136	147513	148935	149531	149895	155755	157305	160975	161332	162487	164410	
185	6326	8452	10424	12952	13132	13140	17091	24835	26681	26964	27588	27931	34525	38838	39941	40653	43333	43545	44381	45678	53237	53410	53413	53423	54050	58208	61615	62744	66208	69523	73403	77397	77908	79255	80191	87302	91427	92667	92729	93003	93680	93698	94274	97208	111300	114651	115231	117273	117402	118169	119049	121626	121844	121888	122918	122962	129238	137050	140396	141067	146010	150033	151061	152406	152469	153204	153296	154606	159444	162170	162720	162782	
2400	2452	3133	4265	6534	6565	9746	12800	13492	17613	18465	21694	21783	23660	23681	24228	28561	30092	30198	32397	32407	39592	40609	41878	42737	42971	46210	49268	50073	52088	52416	55545	55811	55870	55895	60757	68920	72532	74711	76024	80437	82032	91856	92003	93290	93781	96579	98868	98933	100747	102370	102398	103760	107406	107428	108748	109909	113850	113996	117795	118646	119162	119334	119448	120271	120335	121376	121526	123098	123530	127622	134081	135037	138185	138198	140701	141287	141289	142972	145516	146601	148121	149055	149917	151352	154340	158552	163437	
425	12756	28114	30237	30413	31442	31616	31756	31788	35077	36468	36717	37814	49126	56178	56188	56194	56283	56569	59594	62303	62397	63408	70061	71494	71497	73242	74146	75304	76314	76607	76625	79402	80280	83248	88595	88642	88643	88651	89507	90819	91410	98081	99821	100684	103540	111980	112226	128973	129014	129029	131074	131599	136534	137125	140512	152240	154142	158577	162136	164814	
9374	14211	15190	20839	32677	34065	34549	39325	60296	60584	65341	65344	65416	65519	65566	66700	67235	67405	67466	68969	69994	73395	74166	74431	76580	76741	77217	79358	91752	91800	93851	96657	98701	99123	101649	101680	102219	102930	107421	107571	107636	107835	107839	108656	109942	111374	111914	112203	117152	133358	135448	136065	136344	137906	138139	138311	138365	138810	142897	153044	153116	154220	154245	160054	164512	164945	164962	
9678	9681	9703	9774	9778	9830	9865	10698	10705	10736	16837	16882	16887	16888	38690	44188	44236	44253	45740	49102	49988	59005	59502	60648	66946	68863	68929	70372	70373	70381	79939	79942	79946	79949	80019	80075	80101	80102	80120	80177	83409	84110	84156	84174	84589	84635	85786	88628	89890	90107	90127	95522	95527	95539	95559	95612	95651	96280	96739	98333	98341	99620	99652	99854	110348	115553	115576	115630	115827	115845	126565	126570	126576	133050	139126	139151	139598	140251	140332	140341	141750	141959	147718	155355	158554	159001	160163	160185	
2189	4221	9862	11882	14127	17960	20364	21702	26325	29959	29965	36879	45061	46618	47155	49162	49255	50739	50979	51769	56297	56766	59072	60994	63424	64964	68134	71622	73171	78729	81712	84822	84948	85208	86060	86502	87883	87889	87899	95792	116075	124767	124882	127825	132199	132754	132758	133150	133171	142796	144487	146410	146428	147164	149939	150013	150094	150691	151257	151326	151346	152856	153111	153336	154478	154508	155024	157510	
36696	36778	37371	42836	44169	44970	47702	50347	50445	50675	50939	54801	55085	55792	55843	55863	59622	61751	63775	64590	65863	66824	68428	71140	72941	72964	73194	78209	86388	87940	88202	90252	92211	94269	101699	106051	107129	111229	111671	116834	119842	127800	130354	136223	136844	138555	138723	143908	149962	151389	153164	164405	
1644	4593	5996	7998	13443	13890	13990	15468	16782	23354	26276	27807	30002	30003	30004	30009	30010	31480	31987	33946	34905	38819	46432	53551	60094	64429	65388	65869	65961	66288	66293	69286	78968	79206	79336	79416	80107	80153	80298	80371	80409	80519	80529	80569	80576	80678	80820	81111	81251	82873	83453	83592	83966	86931	87239	87497	90100	91886	92663	93489	102761	102799	103595	104173	105086	107935	112999	114401	114428	114842	115201	115270	117352	117920	118375	118849	119723	120188	120475	120486	120634	121159	121267	123854	123894	126280	126508	126770	127057	127367	129241	129856	130826	131419	138746	142253	144642	149239	153520	153536	155493	
7300	9671	9701	9751	9826	9842	9854	9861	9867	9868	9889	9899	9902	9915	9916	10217	10397	10426	10454	10647	10710	10713	10715	10716	10772	10830	10913	11065	11462	14535	14600	15310	16765	16771	16776	16820	16838	16858	16861	16876	16877	16886	17950	18934	19130	19819	20149	27219	28902	33126	37137	41078	44169	44175	44184	44222	44239	44241	44247	44250	44251	44260	44261	44267	44270	44271	44273	44280	44296	45708	45733	45738	45745	45855	45964	46430	46456	46494	46511	46525	46533	47466	48185	49265	49466	49674	49902	49922	49961	50302	50483	50837	51976	53811	55234	56081	56497	59231	59464	59484	60252	60289	60298	60300	60303	60338	60784	61394	62078	63322	64732	67331	67341	67351	67353	68234	68282	68708	68861	68867	68869	68870	68872	68874	68903	68949	68951	68996	69507	69793	69804	70373	70382	70388	79242	79927	79928	79931	79937	80016	80047	80107	80111	80130	80149	80173	80177	80180	80181	80197	80210	80211	80222	80224	80683	82413	83090	84014	84017	84018	84041	84055	84106	84121	84144	84152	84153	84159	84164	84171	84175	84180	84193	85115	85617	85668	85670	85724	85780	86015	86047	86267	86846	87063	87064	87066	87137	87238	88656	90126	90127	90131	90544	90946	94980	95522	95526	95543	95545	95574	95575	95584	95591	95592	95620	95628	95796	96477	96676	96682	96687	96691	96696	96712	96718	96720	96730	97393	98164	98319	98323	98324	98337	98340	98342	98448	98484	98908	99258	99322	99359	99626	99642	99643	99658	99683	99701	99706	99707	99709	99710	102846	105706	111532	113736	113834	114525	114624	114798	115313	115543	115545	115583	115620	115655	115657	115731	115735	115759	115779	115780	115820	115829	115830	115831	115836	115838	115840	115844	115845	118166	119372	121082	122823	124802	125096	125406	126060	126550	126551	126553	126555	126557	126559	126572	126576	126588	126595	129488	134972	135565	135577	135584	135585	135597	135654	135840	139024	139121	139135	139159	139766	139865	140159	140248	140250	140251	140256	140266	140277	140281	140285	140297	140299	140326	140327	140334	140341	140342	140343	141502	143435	147038	147040	147052	147057	147188	149722	150120	150781	152791	155310	155356	155442	156605	156664	156713	156722	156905	156910	156911	156921	156923	156926	158732	159534	160061	160065	160085	160086	160121	160131	160132	160147	160185	164722	
5238	13937	14477	15363	15559	15734	15818	18588	28024	30487	30693	32938	33519	33877	36132	46425	46512	48471	50518	57807	65759	79747	80781	86781	87563	93903	94101	98853	99423	99932	100678	103381	103410	113968	117799	117868	117895	133204	137892	
562	2622	3624	6748	6919	8073	9146	9460	11130	12803	12922	13349	13534	16604	16605	16606	16612	23458	23937	24174	24504	26555	27291	27976	27988	28680	28693	28694	28776	29903	30007	30060	30606	36576	43589	48073	48263	48856	50882	51166	51969	51983	52042	52388	52400	52675	55728	56163	57384	57733	58178	58942	59546	59551	60804	61105	61676	61978	64025	64026	66421	66428	70943	71026	73129	73173	74333	74688	74861	74951	74977	75188	75657	76315	76405	78367	80500	80765	82377	82531	84779	84900	86781	90876	90882	90974	92621	93143	93759	94343	94541	96148	96172	102523	102769	103477	103575	104497	106553	107118	107133	109339	109442	110424	110432	112105	114110	114797	117722	117779	118096	118101	118110	118678	119562	121994	122586	122588	123850	124343	124583	124700	124857	124915	125195	125989	127145	128221	129247	129250	129251	129260	129264	129277	130045	134300	135288	136451	136457	136957	141090	141350	141381	141777	142011	144852	145994	148312	149058	149703	151058	151365	152185	153242	153317	153322	153494	153556	154272	154827	154851	155956	156320	156340	156343	158124	158197	159113	159761	161199	162090	162648	163048	163132	164150	164193	164594	
107	748	818	820	1195	1218	3161	3232	8001	8420	8632	9541	10281	10671	12270	12465	12487	12884	13104	13395	14226	14817	15232	15352	15368	15387	15392	15518	15531	15581	15623	15718	15746	15754	15756	15810	15812	15814	15828	15850	15973	15996	16168	16293	16636	17065	20342	22434	23328	23382	23408	23515	23520	23522	23763	23799	24228	25461	26647	26941	26946	26948	26950	27043	27805	28033	28855	29254	30509	30538	30683	31982	32055	32063	32081	32409	32618	32707	32710	32746	32793	33047	33188	33234	33247	33260	33305	33347	33403	33406	33416	33542	33900	34042	34093	34434	34511	35057	35193	35327	35624	35716	35733	35855	36021	36075	36744	37192	38417	41708	42110	42240	45537	46424	46728	48566	50340	50376	50892	50895	51005	53494	53499	53509	54196	56174	56182	56188	56210	56261	56311	56339	56377	56424	56621	57568	57967	58140	58238	58556	58572	58596	58632	58636	58670	58693	62688	62719	63164	63412	63566	63585	63586	65082	65451	66291	66431	66439	66461	66649	66871	66990	67000	67154	67233	67280	67589	68175	69997	70022	70386	71364	71409	71411	71417	71432	71872	72467	72532	73871	74457	74755	74985	75276	75278	75304	79264	80110	80713	82200	82246	82682	82764	84653	84671	87139	87254	87261	87373	87513	87543	87548	87590	87605	87654	87681	87795	87865	87970	88424	88670	92351	92569	93005	93840	93958	94102	94103	94621	94770	95306	96686	97421	97695	97734	97743	98443	99278	99735	99997	100470	100487	100580	100680	100802	100821	100914	100950	101453	102909	103487	104438	112138	113562	114536	114842	115520	117713	117718	117762	117805	117839	117889	118042	118567	118741	119040	119438	119972	120091	121050	122086	123053	123055	123067	123122	123227	123749	127308	127355	127357	127760	127779	128841	129424	129785	129930	131592	131646	131909	132523	132758	133081	133202	133217	133224	133246	133426	133791	133809	134183	134290	134403	134413	134468	134574	134857	134871	134915	135381	136889	138963	139925	139932	139939	140023	140258	140583	140648	141261	141545	145520	147353	154857	156747	157261	158144	159532	159558	159566	159941	161160	161674	162580	162922	162986	163039	163675	163858	163936	164355	164776	
25	81	144	170	219	227	249	298	305	306	345	352	363	397	409	563	757	1123	1919	1939	2015	2174	2330	2334	2648	3233	5408	6965	7194	9228	10147	10260	10805	10849	10916	10923	11510	11655	12390	12912	13634	13699	13734	15900	18128	18758	18977	19466	20955	21814	22163	23237	23572	23787	24417	24739	24790	25309	25819	25838	27348	27589	27777	27897	27989	27990	28330	28362	28489	28550	28559	28561	28619	28652	28694	28886	28890	28950	28967	29039	29082	29094	29173	29246	29263	29354	29429	29435	29448	29477	29496	29504	29598	29612	29638	30128	33893	34540	36069	39344	40228	41375	42166	43279	43884	48503	51816	54646	55554	60073	63985	64039	64420	64468	64776	65160	65281	65520	65889	66166	66552	66675	67581	68491	68556	68782	69055	70594	71839	73211	76670	77404	79537	79620	79942	80183	80528	80574	83008	83361	83386	83548	83555	83763	83963	84349	84396	84524	84606	84619	84666	84686	84704	84814	85383	85834	85939	86029	86109	86966	87033	87231	87529	87999	88205	88213	88883	89052	89175	89464	89531	89663	89685	89704	89709	89915	90636	90656	91224	91329	91335	91340	91345	91362	91366	91376	91380	91387	91401	91403	91457	91875	92021	92188	92662	92740	93685	94210	94522	94918	94950	94956	94961	94972	94973	94975	94991	94997	95012	95034	95041	95044	95050	95057	95062	95078	95089	95105	95116	95119	95206	95262	95303	95480	95508	95522	95564	95704	95743	95845	95872	96030	96051	96086	96428	96431	96605	98488	98739	98909	98941	99471	99904	100051	100093	100461	100529	101714	101792	101910	102816	103093	103402	103546	104464	105864	106477	106481	107205	107869	109290	110092	110373	110473	110495	110695	110815	111225	111566	111929	112291	112402	112438	112934	113273	113896	114338	115245	115288	115462	115905	115916	115961	116108	116829	116840	117239	117530	117810	117876	118180	118258	118516	118614	118747	118961	119003	119409	120313	120369	120813	122346	122902	123361	123687	124421	124621	128838	128862	129362	129634	129925	130754	131245	131262	131336	131516	132326	132372	132624	132767	133039	133146	133463	136596	137029	138216	138805	144200	146051	146270	150358	151101	152931	153295	153325	153440	153854	153953	154264	154274	154441	154487	154552	154574	154802	154813	155033	155043	155044	155116	155416	156448	156700	157386	157915	158752	158809	159315	159452	160295	160432	160699	160700	160746	161355	161498	161600	161631	161639	161642	161652	161774	161799	161875	161935	162148	162169	162181	162195	162269	162483	162485	162543	162926	162995	163377	163379	163456	163597	163827	163857	163900	164170	164448	164578	164659	164663	164704	
1367	1580	2648	5205	5953	6117	6994	7380	8891	8972	9749	9833	10781	11827	12029	12105	13213	13425	13460	13727	13826	13849	14225	14306	14493	14518	14610	14615	14649	14771	14846	15436	15682	15782	16189	16228	16298	16338	16959	16981	17702	19753	19948	20969	21965	23392	23798	23833	24583	24931	25345	25635	26765	27173	27410	28465	29188	29342	30001	30005	30006	30007	30008	30009	30161	30239	30241	30688	30927	31282	31303	31358	31403	31575	31604	31992	33240	33452	34376	34936	35255	35454	40748	42332	42906	42957	44395	44839	47868	48349	49231	50868	50896	51647	51882	52480	52633	53079	55221	56237	56609	57314	58257	59618	62751	62830	62863	63001	64188	65287	65468	66282	66298	66300	66307	66310	66311	66313	66325	66408	66630	67038	67061	67096	67993	68433	69236	69582	69644	69751	69808	70268	70304	72117	73398	74035	74591	75120	76556	78174	78357	78500	78595	78750	78829	78919	78955	79043	79077	79142	79304	79372	79396	79402	79418	79447	79486	79527	79530	79661	79671	79795	79834	79865	79931	80146	80175	80217	80317	80319	80372	80374	80389	80396	80402	80408	80414	80432	80441	80448	80467	80489	80495	80496	80504	80528	80532	80550	80595	80596	80608	80623	80650	80651	80682	80692	80695	80704	80714	80724	80731	80732	80870	81047	81065	81074	81125	81130	81224	81378	81542	81609	81662	81943	84505	86920	87370	88247	90062	91578	93229	93880	93957	94815	95233	95697	95731	97476	101561	102191	102901	103253	103272	103549	103756	103913	103920	104332	105236	105365	105418	109503	110242	110647	112446	115114	115181	115561	115632	115844	116034	116181	117051	117546	117685	117884	118132	119232	119863	120055	120164	120222	120497	120729	120948	120996	123153	123242	124375	124720	124730	126266	126558	126693	126713	126920	127030	127242	127672	127697	128043	128882	129015	129679	131056	133584	133808	134009	134397	134440	134835	135968	137002	137648	137867	139097	139099	139361	139383	139628	139748	139927	141044	142742	144562	147785	147958	149834	150652	151498	151500	151505	151508	151512	151513	151514	151556	152003	152085	152236	152445	152726	152905	153290	153362	153474	153499	153500	153501	153511	153514	153517	153526	153535	156228	156732	157507	159233	162968	163323	
40	50	164	300	427	849	12742	12854	13239	13259	13597	13838	13902	14090	14592	14611	14637	14640	14643	14646	16500	16764	22627	26950	27757	28313	28475	30141	30187	30348	30685	30784	31083	31566	31679	31759	34963	35422	36657	38389	41852	43153	43201	45572	53467	56185	56194	56195	56204	56449	56853	57395	58922	62299	62307	62311	62349	62507	63360	63491	63651	63945	65695	71438	71471	71503	71966	71983	72497	72548	72737	74016	74723	76247	76378	76695	76783	76947	76979	77667	78290	78304	78499	78690	79501	81895	81928	85096	85655	88642	88654	89397	89812	90127	91242	91361	91452	91464	92668	93073	93284	93745	95961	96265	96642	96723	97854	97983	98144	98169	98184	98405	98644	99410	99985	100358	101121	102775	103361	103371	103682	103746	103776	103807	103850	103872	105475	105520	106146	106973	109479	112004	112337	112448	112693	112749	114053	114538	117612	118732	122390	126067	126072	126074	126081	129011	129080	129163	129171	130930	131217	131285	131485	136994	139814	139819	139822	139823	148215	151453	151699	156309	159532	160260	160366	160941	160952	160983	162790	162883	164779	164982	
150	612	613	784	789	791	799	804	3703	6218	6855	7080	7992	8217	8367	8678	8776	8791	9084	9087	9088	9089	9092	9112	9117	9122	9481	10281	12730	12740	12741	13651	13655	13671	13675	13676	13692	14571	16578	17406	17407	17411	18723	18865	19286	24453	24822	24971	25160	25162	25171	25172	26113	26116	26127	27484	30066	30078	30082	30322	30537	30643	32115	32120	32122	33420	33957	37332	37336	37450	38000	38253	38258	39245	39285	42615	44616	44723	46004	47430	48002	48403	49345	49348	49349	50655	50780	53934	54674	54676	54681	54699	54701	54704	54706	54717	54967	55042	55204	55883	55891	56473	57343	57424	57426	57431	57432	57472	57479	58872	59679	59684	62453	62613	62651	64171	64795	64814	64829	64842	65718	65719	65721	65727	66283	66335	66372	66398	66418	66533	66583	67619	67631	68478	72021	72024	72031	72046	73125	73126	73127	73157	73335	73559	74202	74881	74883	74898	74902	76444	79027	79035	79218	80595	81840	82196	82197	82198	82199	83295	84630	84666	84718	84766	84768	84792	84793	84832	84947	85247	86577	87899	88075	88076	88086	88087	88412	88694	88696	88698	88703	89740	90985	91013	91020	91199	91531	91889	93984	94710	95513	95656	95822	96747	98085	98090	99033	99684	100804	103160	103311	103494	103908	104005	104009	105206	105378	105390	105397	105398	105399	105404	105554	105555	105834	106907	107255	108267	108681	109077	109660	109661	109672	109731	109919	110401	110587	111375	111968	111971	112314	112321	112331	112506	112873	112992	113117	113125	113126	113131	114144	114149	114372	114409	114412	115084	115089	115090	115201	115419	117269	117392	117457	117460	117721	117751	117801	118050	119698	121422	122134	123989	124713	125155	125539	125854	125856	125909	125967	125976	126023	126122	127420	128900	129159	130278	132020	132023	132025	132704	132969	132986	132998	133004	133019	133021	134695	134707	134720	135309	135681	136434	136435	136450	137384	138059	139868	139872	139873	139884	139909	139956	140006	140956	141449	141491	142727	143543	143954	144027	144029	144035	144036	144699	145532	146146	146995	147041	147042	151377	152416	153525	153600	154283	154395	154424	154448	154806	154856	154937	155142	156298	156696	158757	158769	158770	158772	159039	159217	159675	160069	160107	160558	160974	162801	162858	164345	164366	164945	
31963	34546	36051	38149	39470	40371	44598	48169	55424	64672	67028	68339	69506	69660	73766	78395	81407	90420	94782	96054	97024	97509	100672	100815	109882	115172	117741	130239	132405	132605	133915	136608	136834	137991	138252	138315	140036	140299	141577	141759	143730	144703	144865	147060	148347	151033	151080	153643	155284	158235	159060	160252	161208	161994	163021	163239	163306	
282	13582	13745	14083	14540	14646	28412	29196	31744	31994	32561	36665	36685	43958	49899	51249	57538	61224	62300	62309	63135	63262	63289	63419	63563	71510	71886	76292	83495	84509	88030	88575	88646	90791	92904	97994	98166	99445	99488	99954	99958	99972	100217	100296	100681	105760	105976	108032	108874	112037	112038	112043	112048	112976	114210	126055	127588	128269	129019	132347	133947	139814	139821	145811	148027	151515	163066	164647	
227	3638	10563	11150	13877	16600	21668	23675	24181	24891	28125	31655	34951	41624	47639	48333	50179	50182	51159	51161	51405	55789	56069	59551	65412	67160	69597	73262	74833	74885	74901	76233	77957	81245	84942	85023	86910	90946	92275	93176	93985	94540	96147	96151	106672	109866	115122	116326	117332	118072	121048	121575	124867	124931	126366	128250	128388	129246	132905	133413	141302	141820	147609	147922	148674	151439	153252	155268	156492	160083	161336	162047	162109	163684	
874	2404	2544	2950	5212	5261	5631	6634	6656	6657	8387	18450	18514	18739	18742	18744	18746	20261	20266	21188	21430	21873	21953	22204	22454	22890	22895	23021	27401	30071	30142	30171	31460	31869	31880	31912	32416	32511	35365	39160	39162	39328	39680	40997	41070	41722	42796	43174	43403	43500	43604	44448	44556	44611	50949	52084	52097	52401	52916	53292	55454	60679	61562	66990	68213	70600	71959	74154	77743	79306	79308	79312	79338	80358	82283	82633	82892	82898	82908	83004	83361	83881	84304	84549	84554	84894	85100	85119	91576	91578	91581	93402	93740	94770	98984	99050	99082	100147	100185	101105	101155	102556	102906	103330	103523	103732	105632	108297	109940	111133	113090	115023	119118	122077	123563	123568	123612	123684	123692	123711	123712	127993	128339	132714	132717	139806	140770	140779	141636	142010	142778	146007	146286	148396	148407	149511	149650	149652	149666	149687	150455	150456	150457	152269	153304	153306	156403	156410	156664	161137	161299	164289	164558	
320	1402	6410	23957	28434	28644	29047	30196	33737	34549	46499	50749	54104	60259	62356	65331	65333	65337	65483	65490	66808	67315	67383	68962	69406	69688	74027	76332	76488	81016	88399	91719	91761	91768	94557	96095	98697	102208	102213	103385	105230	105579	107580	107797	107836	107848	108870	108995	109625	116205	118029	125949	129708	130005	135085	136226	136264	136346	136496	137536	137539	137759	137805	138299	138303	138670	138941	139166	141239	142887	142894	149213	152739	154249	154393	154504	159869	162133	162138	162147	162550	162668	164384	
2610	3213	7749	7809	7979	8106	9097	10360	11741	14306	14629	14642	34290	36264	38695	39287	39314	39399	40987	44174	45523	45534	57894	62363	66525	67465	68378	71676	71861	94916	95182	95830	97228	97484	97568	97768	98402	98524	98872	102640	104757	105496	105509	107739	108197	108462	108465	108503	108867	109218	110325	111512	111570	114068	114077	114082	115461	116378	117432	122278	124368	124958	131173	134550	138004	143452	145494	145720	149205	151418	151435	152075	154857	160038	160267	160557	161013	161063	162572	
214	1490	1497	2733	3008	6717	6741	6935	7007	8090	8091	8376	8511	8800	9530	10972	13527	17124	17503	17546	17606	17841	17873	18402	18432	18836	20054	21041	21475	22097	24154	24270	24358	24388	24955	27201	27813	28461	29031	29099	29975	30024	30064	30111	30319	30321	30508	30520	30605	30647	31796	32457	32567	32628	33272	33964	34496	38735	38767	39600	39971	40277	41827	42302	43138	43874	44438	44819	45346	46534	46546	48528	49846	50176	50815	50954	51623	51709	51720	54000	54595	59920	59958	59983	60069	60180	60950	61098	61099	61108	61435	61565	61681	61753	61863	62357	68711	68760	69620	70071	70096	70108	70595	70693	75295	76033	76039	76110	76121	76146	76185	76204	76211	76464	77951	78021	78318	79022	80058	81040	81208	81618	81640	83270	83338	83380	85340	85345	87590	88433	89164	89237	90757	93229	93607	94237	94244	94246	94252	94312	94368	94585	95036	100765	101345	101449	101527	101693	101716	101848	102034	102351	102372	102467	102483	103408	104114	106802	106968	107074	107281	107871	107879	108962	109351	109952	110665	112002	115056	116181	116206	118928	122197	122576	123139	123178	123213	123331	123333	123352	123587	130983	131421	133842	133954	135095	135830	135850	135859	135917	135960	136234	138458	138481	138634	138741	143505	146747	147243	147272	148575	148787	152862	153252	153877	153966	154155	154174	154178	160415	160492	160891	
52	262	559	868	2761	4931	5210	5479	7211	7873	7960	8179	8274	9920	9936	9940	11947	24139	24175	24209	24425	24573	24676	24820	25193	25268	25568	26417	29600	42799	44702	44924	45142	45507	45515	46980	54516	56538	56958	57430	57663	57952	58648	58885	61124	61184	61342	62202	63466	63574	63977	66357	66399	66445	66452	66456	69331	71708	71838	72199	72759	73097	73102	73223	73227	73235	73255	74882	74943	74963	74990	75114	75122	76719	77912	78429	79348	79686	79947	81024	81892	82702	82785	83245	83397	84831	89272	90403	90843	93063	94980	97150	97429	97591	97592	97606	97868	98016	98173	99310	99471	99672	99965	100679	100705	100885	100984	101051	101060	101084	101205	101303	101870	102846	103237	103238	103241	103246	103269	103272	103279	103283	103291	103295	103298	103364	103367	105000	105354	121543	121777	122762	123938	126069	126178	126288	126878	127853	128000	128334	128696	129057	130841	130902	130970	131165	131168	131332	131538	132165	132511	132662	133574	134773	134820	134857	135521	136799	137058	137089	137372	137669	139375	140069	140367	145824	147668	152350	153906	159318	164873	
170	777	2236	2294	2311	2406	2465	2641	2729	3304	3704	3952	4170	4703	8376	8441	8609	14664	15171	17121	17606	17636	18608	18619	18970	19138	19196	19210	19508	19572	19595	19597	20291	20348	20383	21367	21678	22008	22226	22912	23783	25101	25118	25607	27959	28073	28140	28198	28424	28429	28448	28662	28681	30170	32537	32662	33570	34460	35577	35853	35980	38465	39409	39460	39506	41034	43642	44450	44453	44841	48104	50509	51575	51698	52336	52437	52909	52928	54460	54647	54667	54683	54688	54768	54833	55416	58916	60897	61566	64677	66964	68745	74632	76123	77954	78314	78363	79656	80309	80413	80428	80791	80881	81413	81727	82124	83315	85316	85363	86714	86777	86800	92290	92562	92721	93417	93533	93566	93918	94565	95500	97254	98094	99518	103919	104550	104567	104652	104731	105484	105603	105986	106050	110068	110437	110511	111293	111911	112089	112093	113678	114588	115967	116395	116583	116679	117449	117842	117859	120302	120307	120323	121408	121420	122029	122036	122041	123061	123156	123365	123382	123386	123387	123737	124647	132558	133816	134400	136299	136561	141565	142358	142929	143875	144996	145068	145100	145209	145413	145487	146508	146603	146625	146675	146679	146721	146745	146796	146869	146907	147147	147629	148360	150417	151912	151918	152215	152785	155187	157706	159518	159571	159575	159577	159626	160212	160790	162212	163244	163245	163550	163781	
3716	4595	5489	5494	6045	9707	16460	16755	16798	17149	17167	17436	17970	19162	22564	25656	27166	29874	29981	31272	31833	34081	34679	35742	37629	40359	40368	40370	40657	41086	41832	42498	43628	44101	45227	45228	46026	46197	48522	49134	49538	50059	50880	52226	53023	54501	54780	55221	55545	58061	59165	59343	61025	61922	61978	61983	62340	65598	67186	68235	70998	72238	72650	72812	72934	72947	72957	72961	72971	72996	73009	73044	73048	73241	73290	73504	73691	73712	73744	73779	73914	74577	74931	75078	75218	76048	77894	78391	78817	79267	80772	80785	80786	80790	80793	82238	86083	86343	89332	90332	96101	96105	96106	96131	96134	96136	96140	96157	96187	96932	98056	98106	98107	98111	98112	98121	99792	104536	105609	117461	119562	120007	120507	120916	120918	121064	121869	124419	124928	125043	128609	132828	134642	135670	137655	137656	137658	139713	141521	142282	144467	144767	145590	145764	146015	148586	151225	153900	154569	157128	158558	158563	158564	158565	158685	159283	160363	160891	160892	160919	161241	161398	161818	162862	162909	162910	162911	163662	163716	163855	164011	
339	868	2969	7116	10011	15970	16533	20502	20541	27359	28445	28624	30513	31928	32245	34375	34490	34539	34557	35157	35323	35973	36986	38975	39428	41562	43628	46233	46240	46414	47313	48697	49180	50117	52788	60612	60783	61262	61449	61989	62171	64080	64302	65336	65339	65340	65349	65350	65354	65356	65374	65381	65430	65447	65491	65497	65707	65708	66130	66348	67281	67335	67913	67991	68497	68964	68970	68975	68976	69155	69476	69768	70358	70422	72806	74935	76042	76045	76047	76050	76052	76259	76442	76457	76469	76668	76760	77818	78218	78911	79156	81284	81865	81964	86242	88447	91217	91659	91667	91777	91812	92401	93633	93999	94471	94480	97047	98697	98698	98702	101743	102127	102209	102217	102773	103569	105109	105822	107420	107436	107471	107638	107756	107828	107834	107855	107857	107991	108088	108544	108674	108806	108893	108909	108975	108980	109133	110026	111077	112231	114021	114495	115758	116430	116546	128400	128582	128638	128735	128755	128910	129235	130155	132332	132882	132906	134116	134462	134745	135292	135317	135656	135833	135848	135882	135895	135987	136001	136019	136261	136279	136282	136314	136339	136362	136371	136377	136477	136537	136887	137278	137354	137437	137495	137834	137880	137888	138044	138146	138210	138290	138294	138296	138298	138304	138331	138365	138374	138395	138469	138474	138496	139083	139211	139259	139669	139823	142882	142888	142890	144795	149355	152711	152885	153159	153224	153551	154260	154262	154329	154344	154368	154383	154628	155921	156430	156917	158153	160243	160736	162128	162233	162372	164849	
10	120	128	167	360	438	1410	1688	3014	4078	4767	6645	6895	6948	6976	7021	7423	7448	7524	7575	7588	7607	7664	7675	7696	7821	7841	8024	8401	8546	8983	9258	9552	9571	9600	9913	9917	9930	10374	11697	11746	12393	12496	12654	12782	13512	14155	14305	15264	16373	17155	19284	19562	20328	24017	24054	24066	24076	24085	24090	24113	24193	24212	24219	24250	24279	24311	24450	24479	24560	24568	24612	24616	24857	24893	25153	25170	25205	25207	25257	25273	25280	25295	25296	25301	25309	25321	25681	26522	27034	27207	29266	29382	29583	29584	29899	31804	34869	36847	37041	39355	43413	43483	43688	43704	44291	44307	44353	44740	44789	44794	44926	44990	45008	45010	45032	45068	45071	45083	45100	45141	45309	45367	45368	45456	45462	45472	45484	45506	46212	46421	46577	46930	47309	47328	47622	48020	48564	48597	49247	51158	52989	55538	56017	56090	56119	56126	56173	56286	56647	56672	56679	56811	56901	56935	56941	57001	57096	57204	57249	57338	57359	57496	57558	57674	57936	57966	58063	58096	58227	58306	58348	58351	58469	58668	58709	58817	59043	59057	59124	59209	59944	61066	61074	62368	62431	62465	62524	62595	62763	63300	63489	63617	63703	63952	63974	64130	64246	65078	65250	65275	66069	66186	66216	66389	66423	66439	66448	66535	66548	66633	66778	67032	67718	67920	68218	69825	70067	70377	70803	71575	71668	71802	71810	71900	71913	71929	71991	72108	72233	72257	72318	72407	72541	72857	73099	73101	73105	73106	73135	73136	73156	73162	73163	73168	73191	73192	73200	73218	73220	73256	74214	74434	74861	74898	74923	74933	74941	74992	75036	75048	75060	75114	75125	75129	75136	75213	75218	75294	75477	76226	76875	77293	77657	78145	78177	78184	78210	78483	78621	78861	79269	79284	79306	79345	80549	80988	80996	81028	81170	81184	81214	81232	83990	85629	85759	86519	87615	88721	88796	88822	89239	89430	90022	90123	90480	90488	90601	90853	90930	90940	91072	93163	96342	96510	96681	96956	97452	97569	97571	97573	97574	97576	97577	97582	97583	97593	97594	97597	97600	97606	97607	97636	97657	97704	97732	97781	97960	97988	98031	98040	98048	98049	98108	98296	98981	99442	99483	99531	99560	99787	99873	100053	100098	100174	100185	100196	100351	100454	100513	100703	100732	100738	100757	100802	100813	100831	100835	100868	100985	100998	101042	101043	101059	101084	101085	101131	101138	101143	101145	101148	101346	101618	101818	102720	103212	103215	103229	103253	103266	103269	103270	103275	103282	103283	103286	103290	103294	103332	103345	103349	103440	103479	103483	103490	103537	103828	106190	108029	110327	113748	114273	114566	118242	119901	119908	120477	121655	122148	124659	124953	126061	126063	126070	126071	126072	126085	126116	126120	126147	126164	126174	126827	126903	127028	127328	127357	127390	127392	127394	127404	127420	127421	127447	127535	127569	127701	127749	127886	128235	128268	128286	128287	128306	129070	129360	130279	130331	130510	130626	130767	131179	131193	131195	131198	131290	131311	131382	131612	131676	131959	132012	132056	132081	132678	132703	132731	133410	133639	133707	133859	133878	133924	134078	134773	134774	134775	134780	134798	134820	134858	136614	136853	137024	137187	137376	137626	137697	137937	138243	138370	139294	140133	140295	140531	140693	141093	142892	143487	143848	147436	151111	151344	151600	151686	152204	153591	155872	155975	157362	159041	159049	159083	159107	159152	159702	161551	161657	163337	164430	164870	164901	164946	164995	
1628	1968	6538	6730	6874	8594	9273	10910	12550	13808	15817	15847	16258	17542	17706	19347	24310	24391	24853	24947	29377	29722	30004	30155	30551	33135	39393	41686	47598	49428	49585	50873	51731	51736	52851	53105	53541	54271	55152	56451	59771	61113	61123	61671	61790	61844	66707	68244	69225	71383	75521	76323	78229	78307	79312	81537	81554	81630	81633	82225	83198	85146	85393	86134	86564	87244	87691	89550	89634	94268	94539	101110	101351	102151	102173	102174	105554	105565	105580	107562	107901	110561	111743	114401	122977	123111	123203	123346	123351	124121	125172	125177	127221	132885	135773	135804	135875	136305	138408	138564	138801	138904	142939	145137	145493	146089	147130	147160	147360	148690	151864	153980	154056	160463	160723	162720	163219	
379	447	811	1255	1335	1681	1885	2322	2487	3003	3034	3099	3457	3546	3690	4325	4569	4911	4993	5036	5041	5127	5272	5343	6710	6772	6935	7163	8231	8289	8315	8363	8775	9027	9175	9625	9779	10336	11694	11708	12436	15807	17558	19892	21494	21681	21702	22267	22434	22473	22488	22537	23665	24130	24203	24424	24502	24649	24679	24785	24879	25107	25116	25179	26164	26170	26171	26172	26581	27164	27357	27428	28204	29188	30522	30541	30548	30742	31139	31263	31897	32203	32273	32745	33308	33484	34683	34733	34903	35016	35024	35418	35788	36005	36576	36754	38928	38964	39174	42155	43374	44336	45413	46054	46892	47078	49943	50098	50481	50752	55740	55804	56972	57656	58440	59062	59640	63203	63732	66246	69009	69283	69468	71046	73444	76829	76864	77150	77633	77869	78151	78157	78582	78873	79369	79391	79414	79462	79632	79716	79902	80310	80326	80522	80683	80684	80717	81545	81968	81973	81974	81979	81980	81982	84016	86585	87199	87622	87703	89428	89602	89702	89841	90368	90441	91079	91652	91724	91812	94168	94422	94809	94835	95815	96452	96996	98956	100107	100769	101359	101469	101652	101682	102004	102250	102385	103443	104721	106208	107560	107576	107792	107799	107813	107822	107827	107914	107943	107958	107981	108029	108790	108871	108952	109661	109938	110366	113072	113112	113139	113147	113150	113169	113188	113197	113201	113679	113848	115156	115199	115263	115953	116061	117382	118835	121783	121990	122084	122089	122156	122171	122197	122342	122474	122621	122637	122751	122871	123081	123178	123398	123635	124018	124817	124989	126405	127239	129108	129303	129803	129807	130869	131061	131903	132289	132751	132885	133038	133855	135602	136658	136763	139104	139646	142398	142952	145094	145607	145651	146032	146057	146371	146732	146876	147083	147097	147244	147302	147377	149447	150075	151354	151643	152122	152395	154306	154646	154867	155054	155793	157434	157591	157626	158039	158511	159667	160651	161527	162264	162400	164719	164727	164831	164865	164966	
1964	2561	8235	10069	12582	12585	18446	18454	18665	19895	20354	22209	22226	22866	23445	23871	25233	27455	30107	30819	31984	32513	35708	39644	43588	43681	44587	45313	51724	52085	52096	52193	52243	53767	53791	60084	60979	63341	65817	71315	73562	78938	79286	79769	83013	84691	84837	91559	91575	91580	93049	93556	96622	97921	101105	103640	103769	109155	118012	118016	119560	123566	123579	123684	123708	139879	140735	141796	146244	149622	151427	152761	153286	153288	153306	153369	155396	156188	156754	161131	164781	
30720	30840	30925	31966	32486	33088	33103	35251	35444	35742	41655	43365	43413	44930	46372	49606	49647	50912	51267	52445	52721	53227	54072	54418	55871	57647	58086	58404	66447	66680	66895	66917	67929	68974	76800	77893	82497	85879	86866	92406	93895	94880	95587	96092	97204	97400	97801	97964	99437	99489	103913	106302	108320	112137	112663	116847	116881	117091	118405	118509	118593	119800	121345	123148	123167	124906	125888	126291	128381	129384	130250	130566	131858	133827	133870	133935	134272	134714	134825	134829	136793	136923	137128	138279	138371	138515	139623	139782	140220	140237	140942	140968	140996	141283	141322	141458	141966	142444	143417	143769	143889	144118	145335	145366	145910	147344	147450	147746	148848	148989	149259	149464	149472	151906	152368	152622	152766	153360	154166	155600	156057	157283	157469	157571	157609	158029	158047	158246	158518	159504	160351	162155	162683	162881	162920	163004	163472	163863	164216	164544	164567	
10	22	863	4940	10938	15687	17070	17085	17098	17261	21154	26794	26856	26939	26953	26954	28913	29487	31486	32503	34400	39401	40949	42384	44131	44290	44343	46949	51839	51843	52267	52576	52766	53307	53354	53386	53412	53413	53896	53908	54533	54644	54948	55887	57514	59173	60855	61961	63180	63359	66442	67721	71073	71425	72223	72314	72499	78318	78576	79422	80425	80544	80766	80813	80835	82165	87937	88222	89604	91931	91969	92584	92770	92872	92922	93001	95597	100041	112816	115212	115246	115417	116416	117561	118165	120201	120895	121110	121126	121551	121584	121659	121760	121791	121877	122288	122505	122665	122874	122893	122910	122933	123477	123690	132555	132565	132868	133304	133457	134617	135243	135993	136060	136151	136690	138846	139933	140182	140366	141787	142936	143291	145903	147297	149067	149509	150013	151053	151181	153899	158525	158557	158768	159091	159172	160338	160395	160800	160808	160892	160920	161000	161029	161343	161750	162844	162852	162874	162903	162916	163640	164080	164347	164747	
2036	9796	14570	24817	24959	26626	27278	46275	46307	46339	46349	54285	59066	59093	59114	59230	61939	61941	66809	67857	81302	81384	81795	81958	84282	84299	86009	86105	87750	88162	94250	101080	101082	101169	101709	103642	103833	104023	104030	104882	113801	113915	114473	114768	115516	115519	119695	120871	125478	125482	125492	127394	129817	136859	136888	137538	137780	137782	137926	140727	143781	148476	149057	149451	149743	151833	155839	159013	162567	
217	952	1069	1516	2206	2293	2294	2309	2447	2580	2628	2705	3078	3216	3667	4328	6495	6500	6534	7219	7688	8688	9048	9264	9381	9511	9517	9741	9794	9868	10172	10838	11676	13136	13678	14356	14590	15437	17581	18136	18190	18337	18432	18490	18588	18685	18848	18856	18859	19172	19185	21459	21617	22856	22994	23054	23913	24744	24957	25085	25254	26196	26508	26618	26760	27027	27195	27504	27667	28846	29380	29537	29996	29999	30117	30154	30475	30623	32112	32764	32875	33138	33507	33745	33970	34054	34176	34178	34456	34588	35234	35411	35706	35876	36251	36433	36474	36493	36632	37053	37214	37351	38463	39054	39078	39102	39122	39173	39261	39323	39399	39475	40310	41209	42381	42396	42682	43976	44654	44663	46163	47955	48160	48273	48656	51304	51350	51874	52069	52279	52303	52586	52787	52812	54305	54532	55225	55750	56019	56460	57250	57652	58109	58786	59237	59363	59663	59770	60012	60056	61013	61038	61115	61484	61875	62267	62616	64166	65306	65754	65848	65885	67416	68368	68404	68754	69273	69642	69925	70371	70399	70720	70994	71371	72087	72683	73157	73175	73262	73353	75765	76160	79060	80573	80795	81663	82842	82964	82979	84791	84825	85006	85060	85524	85946	86698	87453	88105	88370	92037	93015	93344	95677	97277	98972	101802	103450	104192	104677	104705	104749	106646	107102	107331	107510	107738	108407	108813	108837	110020	110397	111826	113158	115621	115862	116087	116480	116587	116775	116815	117123	117135	117268	119330	119372	121388	123120	123507	123522	123529	123619	124219	126744	126795	126857	126886	128834	129308	130815	130969	132720	132898	132981	133194	133361	133362	133744	134594	135737	135818	136477	136508	136601	136989	137039	137094	137109	137258	137406	137449	137460	138579	139228	139952	141231	141821	142201	142918	143099	145016	146175	146637	146712	147238	147810	147907	148161	148368	149535	149915	150072	156729	160960	161102	161352	161420	162401	163877	164443	164883	
115	569	4137	4213	4409	5111	6024	6287	8124	8912	10709	10770	12836	13068	14857	14887	16442	17537	17607	18717	20612	20825	21043	22023	22325	22516	22683	26081	26279	27741	28026	28511	28631	29759	30521	31063	31079	31453	31769	36209	36638	39456	39582	39807	42143	42426	42449	45581	49676	50043	50650	51589	51687	51690	54664	56004	56279	56945	56986	57164	57722	58799	59248	59566	59671	60734	61162	61921	62018	62421	62522	65060	65488	66057	67160	74237	74781	74974	74976	76335	76574	79472	80000	80504	80510	85347	85376	90020	90389	94320	94843	97999	98041	99205	100898	100925	105641	105669	105872	105888	106413	106543	106615	107008	107322	107354	107694	107822	114358	115032	115246	116179	116762	120496	121506	121623	132213	132251	132386	136409	136841	138368	139431	140257	140377	141086	141874	144517	144582	144722	145195	145580	145669	145985	146028	147256	153301	153452	154219	154445	158584	158592	159713	160547	163050	163227	164281	164786	
1197	3571	9084	11257	11895	14590	16797	24393	25228	32310	32502	32607	32991	33618	34147	34412	34568	35037	35148	41671	42036	42155	44316	49363	51633	51636	57098	58483	58513	58678	62865	64226	64664	65653	66381	71640	74881	75266	76570	78075	79197	80099	84476	88636	91206	94340	95432	99752	103062	104314	106022	108477	117239	117305	117669	128294	128988	128989	128992	131138	132048	134759	135091	140167	140857	140867	141788	143857	144985	145099	148563	155345	156310	158422	158843	158848	159665	159954	161520	162324	
106	1262	3464	3891	6052	6562	6605	6615	6678	6761	15347	15605	15651	15938	17481	17553	17648	17788	18414	19521	19644	20316	22618	24387	24928	24938	29173	29183	30300	30412	31449	32573	33195	39947	41244	43825	44374	44897	46532	46552	49849	49986	51695	51726	51740	53084	54772	59161	59210	59288	59915	59974	59999	60576	60754	60764	60781	61102	61118	61174	61411	61483	61559	61661	61669	61700	61705	61754	63894	65319	68532	69028	70107	72091	73089	73278	74819	76209	76897	78170	81376	81511	81527	81617	81647	83069	83359	83373	83392	85203	85208	85741	86265	87427	87613	87641	89777	90372	92960	93594	94041	94245	101330	102035	102493	103803	105573	107058	107780	107861	107890	107897	107934	108490	111013	115598	115976	121741	121856	122131	122248	122621	122665	122715	122850	123130	123337	123348	124752	124808	124811	127247	133746	133782	133805	133842	135735	135776	135793	135806	135960	136246	136300	136407	138455	138720	139411	139443	144045	144542	144699	144994	145177	147188	147264	147312	147316	148736	149469	153277	153282	154049	154145	154167	154289	155092	156028	156424	156437	162922	
121	288	290	405	4221	5572	9645	9771	11486	11606	12711	12971	13421	14183	17030	21938	28451	28909	29131	29380	30052	30066	30095	30180	30231	31275	38627	45162	56396	57069	60628	66310	66314	66413	67008	69196	72570	72923	73218	73224	78293	80021	80674	81129	81153	81611	82463	84109	84769	84788	84793	85345	90418	96221	102238	103283	103479	104736	105483	109805	110429	110449	110483	110787	111412	112400	112460	112669	113036	114463	114982	115669	115967	116295	117050	118201	118299	118641	118986	119491	119531	121796	122782	124223	124372	125358	125523	125694	126005	126158	126902	128375	129719	129895	147207	150381	151451	155705	156060	156452	159259	163835	164627	164783	164978	
35	41	941	8219	8220	8388	9224	9563	10400	10505	10839	11041	11048	11116	11606	12261	12583	12587	12672	12730	14554	16500	16758	24309	25368	25962	26026	26209	28041	28829	32385	33148	33679	33730	33844	34061	34574	34635	34667	34764	34907	36181	38742	44583	45673	45681	47975	56740	56941	58671	58735	58773	58811	58824	59601	59624	60875	61698	61703	61709	61898	61927	61932	63195	63965	64039	65088	67964	70541	71580	71914	72135	73054	73298	76758	80576	80658	80695	80698	80699	80700	80701	83100	83845	84619	87918	89067	89439	90095	91805	91956	94461	94507	94568	96237	96260	96988	97250	97856	104298	105635	105641	107016	107087	108430	109693	109842	110545	110579	110645	110657	111530	113484	114717	115158	115160	116042	116086	116144	116160	116171	116172	117184	120643	121943	124888	126002	126010	126657	127197	127632	130096	130342	130400	130727	135321	135895	137263	137426	140378	141246	151655	152162	153439	154533	154546	154838	155054	155316	163207	164046	
1773	2337	2470	3114	3885	4453	7875	8467	14465	15863	18677	18990	19197	19206	19243	19410	19484	21807	23072	25655	27251	28351	28456	28525	29060	31566	34221	38845	39458	42544	45039	45169	46649	51804	52280	53672	55745	60622	61395	63251	65918	66778	69860	74888	75362	75598	76810	77502	80393	80491	81377	81880	83699	84844	85226	87032	88844	90837	92839	94214	98982	103528	107753	108359	109874	110187	110216	117068	121026	121506	121550	122045	122048	122053	123390	126552	129505	129726	131011	133764	136086	136484	142096	144430	144451	144591	145226	146519	146576	146689	146778	146786	147609	152664	152869	153716	155583	157351	157530	157756	158708	159568	159650	160536	162455	163451	
235	437	655	657	661	1640	3482	4652	5941	5981	6086	6582	7180	7203	7314	10043	10464	16444	17443	21700	22359	22417	22422	22502	22507	22523	22668	30158	32072	32361	34699	36650	38405	46313	49497	55783	55784	57894	58013	58090	59360	65020	67782	67944	68124	68656	72977	74735	76017	76272	79453	80745	82119	82134	84073	84320	85433	86501	88208	88842	89008	89953	90447	90689	90833	91214	91454	92441	92863	92932	96157	96186	96593	99454	99962	100771	102700	102707	102720	102721	103798	106579	107154	107170	107735	107807	108657	108669	108670	108671	108678	108679	108705	108831	108847	109194	109729	110487	110671	110767	110785	110963	111924	112097	112136	112195	112377	117270	120613	130201	130205	130207	130319	130867	131251	131359	131468	131491	132477	133153	134729	135077	135311	137489	137542	138343	138545	138935	139528	140191	140820	140826	142018	142764	142804	143300	143366	147605	147618	150175	150321	153854	155205	156432	159327	159358	160389	161570	161834	162306	162873	162892	162941	
59	577	2936	6000	7876	8894	9120	9812	10828	12691	13522	13584	13686	13862	16112	16190	16597	16600	16605	16609	16613	19118	19141	19424	21669	23903	24006	24156	24525	24708	27288	27508	27532	27652	28180	28569	29875	29877	29953	29963	30002	30007	30020	30037	32936	34704	36231	36361	36511	36520	36839	39573	43606	43621	43901	46198	46696	46722	47541	48163	50179	50970	51244	51697	51897	52004	52020	52032	52396	52406	52438	52602	52625	52636	52729	53050	53649	55830	56663	58512	58899	59548	59550	59554	59644	60809	60869	62562	62733	62772	62823	63476	64026	64027	64031	64045	64073	66314	66423	66433	66437	66442	70414	70562	71782	72251	73048	73124	73125	73152	74126	74615	74625	74860	74943	75255	76140	76271	76326	76367	76377	76396	78275	78282	78674	78950	79530	80496	80501	80773	82272	82371	83636	84791	84812	84825	84870	84978	85145	86640	86893	86895	86913	86914	86915	88083	88688	90750	90876	92406	92870	92878	92888	93165	93665	93733	94534	95800	96036	96138	96139	96154	96170	100643	101045	102430	102784	103775	105329	105750	106124	106237	106544	106960	107282	107359	108970	109451	110430	112177	112782	113528	114260	114959	116115	116166	116168	116252	116716	117080	117672	117960	118015	118016	118079	118084	118086	118885	119591	119784	121967	121970	121971	124237	124322	124468	124711	125206	128406	129245	129246	129248	129249	129255	129277	130026	130172	130203	133048	133254	133368	134692	134791	135706	136453	136462	136492	136507	137222	139590	141019	141427	144162	144172	144238	145016	147597	147598	151233	151452	151471	151521	151571	151881	152184	153242	153374	153476	153565	154830	154856	154859	154862	154866	155016	155858	156154	156178	156347	157068	157238	157258	157278	158135	158161	160940	161104	161204	162599	163029	163041	163072	163231	163857	164149	164194	164269	
100	450	743	1290	1656	2665	2795	3064	3107	3998	4095	4716	5511	5850	6649	7604	7643	7694	8294	8991	9103	9806	9855	10323	10349	10362	10485	10631	10657	11031	11674	11990	12015	12073	12494	12517	12577	12753	13157	13491	13715	14101	14254	14447	14539	15850	15994	16418	16777	17099	17336	17373	17390	17446	17520	17524	17721	17757	17792	17810	17817	17985	18128	18243	18254	19163	19190	19195	19653	19958	21683	21689	21987	22030	22113	22173	22268	22788	24500	25221	26025	26069	28245	29961	29993	31038	31339	31341	31477	31498	31532	31915	31956	32321	32408	32496	33220	33286	34977	35710	36568	36702	37125	37245	38122	38245	38369	38669	39704	40314	40696	41131	41499	42390	44382	44594	44696	44930	45007	45074	45492	46137	46791	47217	47473	47505	47710	48356	48514	48687	49265	49412	49447	49495	49782	49993	50172	50338	50342	50352	50354	50358	50362	50364	50392	50509	50520	50590	50673	50951	50975	51074	51155	51201	51370	51511	52874	53031	53528	53902	54446	55869	55873	56060	56348	56689	56740	56752	56819	56838	56933	56963	57070	57085	57183	57596	57847	58235	58535	58566	58692	59023	59093	59095	59118	59133	59157	59195	59408	59471	59514	59555	59648	60140	61331	62607	62867	64235	65525	65876	66083	66252	66350	66518	66534	66865	66878	67000	67483	67661	68779	68879	70341	70373	70851	71196	71239	71590	71593	71604	71606	71612	71613	71616	71620	71622	71625	71626	71657	71663	71934	72034	72292	72873	72892	72916	73670	73711	74370	74632	75355	75376	75531	76398	76399	76406	76417	76420	76427	76434	76436	76597	77316	79434	79472	79832	80466	81663	83411	84108	84162	84279	84359	84789	84884	85029	85339	85488	85599	85945	86180	86900	87048	87116	87286	87835	87866	87879	87881	87888	87889	87917	88034	88107	88238	88388	88979	89026	89038	89640	89846	91187	91366	92547	93531	94982	95691	97264	98873	99200	99304	99770	102055	103950	108167	111803	112600	113110	113497	113506	114076	114128	114459	114474	114878	114951	115029	117607	119604	119874	122332	123844	124451	124464	124526	124538	124585	124601	124602	124641	124967	125100	125301	125489	125568	125803	126161	126809	126920	127162	127647	127648	127649	127654	127655	127656	127897	128169	128519	128544	128902	129327	129420	130760	130990	131273	131469	131507	131806	131834	132023	132055	132258	132536	132560	132647	132733	132738	132739	132743	132744	132752	132760	132762	132764	132766	132771	132785	132798	132806	132810	132823	132889	132892	132920	133148	133295	133334	133383	133476	133653	135103	136752	137551	138912	139127	139368	139717	140795	141034	141397	142613	142618	142846	142900	142954	143210	143313	143684	143757	144049	144056	144323	144836	144952	145068	145100	145113	145460	145887	145956	145984	146111	146120	146196	146536	146838	147022	147104	148396	148574	149016	149027	149244	149283	149959	149962	150070	150091	150115	150127	150195	150254	150306	150356	150535	150554	150805	150814	150853	150913	150926	150972	151013	151184	151189	151207	151266	151270	151284	151296	151312	151331	151342	151356	151359	151360	151362	151808	151811	151977	152063	152083	152524	152622	152785	152869	152919	153008	153016	153171	153194	153387	153417	153562	153601	153706	153854	153986	154019	154429	154603	154635	154644	155087	155137	155138	155176	155182	155273	155542	156006	156703	156896	157049	157053	157159	157188	157511	157663	157985	158010	158073	158100	158105	158111	158119	158345	158374	158415	158427	158466	158732	158837	159189	159547	159960	161386	162429	163118	163835	164249	
5488	5489	5491	5881	7971	8292	12641	16671	16703	17054	17100	18451	19587	22906	23251	24099	24119	27533	27844	28832	28883	28966	33374	34204	38509	40362	41149	42703	43680	44046	45226	45228	45557	46744	47946	50253	50528	50931	52656	55264	58349	59963	61124	61285	61458	62028	62488	62629	63719	64700	65250	66184	67874	68145	69057	69827	72045	72125	72177	72416	72526	72762	72888	72911	72934	72936	72962	73004	73027	73036	73040	73138	73172	73185	73238	73476	73666	73736	73859	73909	73911	73912	73914	74069	74216	74327	74650	77588	78678	79497	80773	80776	80780	80781	80784	80785	80787	80792	80794	80797	81264	81361	82034	84101	84143	86008	89811	89835	94162	96102	96103	96105	96127	96135	96159	96164	96171	96175	96278	96676	97771	98108	98111	98115	98117	98121	113633	116853	119450	119663	119839	119979	120035	120118	120417	120424	120445	120491	120654	121287	121349	121353	121515	121707	121712	121775	122379	122612	122622	124797	128136	128621	128623	128628	128632	129300	129305	129396	131165	137656	137657	137658	140183	140320	141980	142598	144689	144819	144921	145056	147366	148310	148437	156849	157973	158554	158555	158559	158562	158566	158568	158570	158729	159542	160111	160809	160888	160889	160891	160893	161160	161498	161906	162263	162832	162904	162907	164076	164693	
1065	1353	2540	5977	6428	6452	6950	7116	7128	7678	7779	8498	8815	8859	8979	9260	9598	9822	10963	10981	12321	15576	16685	17211	22673	24142	25455	27484	27792	29730	30351	31772	32563	36108	37316	40541	43295	43447	43739	43759	43820	45816	46308	46512	46557	46702	47394	49289	49998	50038	50536	50881	51853	57671	58042	58627	61568	62371	62766	63329	63562	63782	63950	65909	66030	68662	69241	70152	72973	74693	75307	77326	78804	80067	80292	80495	80654	81202	81737	82293	87029	87369	88075	88757	88988	90305	90414	95108	96901	96932	97480	100137	100322	100445	101692	103443	104383	106926	107067	107735	108488	108502	108565	108600	109417	109433	109604	110317	111298	111806	111971	116523	117712	117771	118193	118450	121269	122032	123108	126034	129095	129645	129802	132204	136191	136245	137879	141124	142668	144743	148554	148929	150059	150131	151222	152835	152858	153472	153861	155592	156632	157417	160674	
1562	2777	3854	4207	4268	6246	6306	6627	6649	6650	10990	18439	18442	18740	20415	20681	21665	21776	22205	22207	22452	22890	22902	23296	24144	27374	30247	30780	31954	32039	32454	32512	34649	34651	34655	35358	35359	35360	36030	36398	36673	36783	39156	39180	39918	41087	43781	45180	49554	50654	50680	50719	51293	51859	52076	52085	52106	52232	52965	53696	53745	55151	55420	58147	60108	60901	61640	62490	62585	67372	71140	71435	73760	78996	79217	79327	79876	82522	82876	83905	85069	85140	85593	86203	87990	91683	91707	92575	99157	99327	100347	103753	103756	104094	105630	115019	115067	115082	115172	118012	118014	118455	119559	119560	121397	123559	123641	123675	123693	123705	128345	129026	130913	131683	140270	140724	142153	144285	144600	144733	146528	146603	148387	148423	149953	150103	153536	153800	154918	156370	156390	158551	
662	879	3514	12493	24737	48466	48682	51535	53072	57600	58652	65838	68524	82128	82167	83750	85344	89989	91219	96608	96717	99062	107243	107289	108364	108460	109501	111820	115760	117466	117696	126024	126885	127304	128978	130296	130464	137577	140510	141115	153262	157604	162938	
7806	18247	19046	21181	24154	29179	29707	43637	47540	52057	52360	52624	52869	53961	59903	80281	85931	87596	87722	91675	92216	92914	93722	94220	94437	107325	109710	123843	124019	124376	124379	125500	128898	130671	139719	141057	144007	144995	148233	148784	151159	151459	151859	155702	155805	160346	162738	163195	164871	
59168	161033	
88	611	4495	8537	8699	9958	10135	10221	10690	10907	17112	17181	19679	19958	21029	21119	22683	22806	23272	36949	37205	37570	39565	42423	43006	44622	45554	47298	51693	54259	57784	58260	58404	59129	59342	60121	60427	62153	71454	74734	76152	76219	76242	76265	76270	76282	76306	80864	81401	82279	82854	82974	83123	94666	97304	97331	97338	98121	98348	100109	100112	100222	101062	101124	101772	106336	106978	107425	107692	113910	115737	116295	116867	116961	117998	140223	146326	146524	149828	151367	154792	156452	157068	159083	161511	164817	
12	239	269	324	1775	2962	2963	3608	5037	8763	8770	8865	10883	12134	13434	14859	15181	24177	24502	25161	28452	29600	30000	30650	30657	30666	30772	33062	33421	34924	35277	36761	37081	37729	38675	38793	38803	39766	40103	40109	40604	41195	43035	49389	51213	57273	57992	58550	58658	59564	62445	63522	63741	63911	64182	67378	67659	67670	68021	68420	69313	69315	69316	69320	69366	70074	70454	70924	71750	74346	74835	77030	77261	77641	77819	79078	80615	81379	81703	84673	93455	96836	97022	97687	98516	99954	100921	101830	102059	102261	103872	104762	107140	110686	110746	113044	114700	115465	115946	123294	126919	127005	127609	127613	127619	127626	130118	133666	134366	137014	137436	138106	138326	139332	139388	139445	140217	140265	140419	141448	142858	143325	143404	143523	145628	155291	155979	156423	157083	
1164	2772	6641	6969	7094	8177	9732	12888	13836	15308	15387	15396	15403	15406	15736	15761	15911	15922	15965	15997	16206	18814	20947	22499	23518	23920	24158	24273	25162	25807	25855	26948	28012	28126	28145	28580	28865	29620	29908	30348	30674	31946	31961	32065	32665	32795	32817	33185	33310	33821	33938	33964	35670	35872	36071	36085	36173	38685	49187	51066	51160	51250	54850	56318	56755	56904	56905	57124	57141	57209	57308	57626	57799	58667	58690	59692	60185	61693	62687	66469	66889	67092	67982	70000	70005	70024	71429	74788	75032	75175	75317	77596	79526	79579	80401	81901	82082	82757	83085	83214	83604	84309	84675	87250	87299	87520	87526	87551	87566	87783	88291	94057	94100	94474	94494	94652	94874	99681	99808	99839	99896	99958	100005	100628	100676	100708	100744	100976	100983	102115	103383	105070	112677	115709	117692	117748	117801	117876	120932	121329	123184	123235	124625	128518	129273	131709	133815	134304	134549	134840	135084	137799	138113	139929	139940	140310	140905	141479	141707	142016	142078	142682	144351	152604	152659	152665	153460	153685	153730	154709	157774	157782	159526	161175	162793	162945	163277	163335	163664	163932	164597	164863	164982	
782	1700	1730	2135	2252	2578	3580	4285	4294	4433	4940	6536	7164	7246	7475	7943	8089	8737	9424	12211	12791	12934	14508	15409	15446	18888	19011	21296	21818	22882	22924	23146	24910	26600	28137	29932	30582	31505	31937	32426	32431	34559	34562	34569	36051	36456	36916	37990	38564	39324	39427	39446	39544	41159	42450	42673	43589	45073	45799	48179	50545	51322	51385	52192	52221	52279	52849	52886	52992	53147	53518	53921	54428	54476	54504	56838	58678	58692	58879	59433	60902	62174	62230	62250	62981	63930	64407	65424	65535	66353	67251	69679	69749	71273	71718	72064	73147	73709	75651	75700	79430	80005	80404	80634	80811	81822	82876	83200	83602	84786	84952	86576	93232	93630	95163	96333	98941	101803	105411	106125	106623	107022	107093	107100	107532	107767	111019	112412	112868	116061	116245	116780	119757	121370	121405	122174	122248	122394	123514	126698	126761	126837	126877	127360	127549	131318	133770	135829	135847	135881	136459	137369	137382	138085	139533	140775	141800	144187	146877	147565	147569	147712	149593	156430	160947	160949	161169	161178	161183	162703	
159	3706	16128	16592	25512	28785	30679	32714	33199	33300	37613	39134	42816	44794	44926	44935	45140	45468	45810	46501	46595	46956	48465	49667	52182	52991	54519	55267	57415	59195	59275	61058	67359	70188	72744	73503	74853	75823	76842	79669	79948	95021	97046	99900	100082	105248	109834	109996	110506	111963	115163	115898	116519	117844	117878	117888	117915	117948	119002	123951	125325	125552	128021	130317	132664	132846	134512	135585	136201	138721	141630	144396	144460	145669	151426	155141	161263	
191	957	1244	2220	2390	2990	5493	5984	8429	9068	10343	10725	13259	14189	14382	15838	15848	16651	16837	16845	16942	17559	18145	18611	19745	20666	24011	25712	26308	28106	29290	29712	29933	31348	31830	32521	34553	37796	40357	40363	40364	40603	41074	41573	42253	44035	44571	44824	45226	45762	46645	48389	48431	48674	49154	49455	49924	50216	51337	52812	60374	61451	62222	62246	62527	62574	63915	68454	69383	72605	72774	72941	72951	72953	72965	72967	72989	72995	73011	73022	73024	73041	73066	73083	73122	73188	73204	73269	73327	73510	73910	73914	74250	74273	74717	74920	76702	76951	77444	77703	78507	78526	80281	80775	80780	80788	80794	80795	80796	80797	82872	83866	86718	90910	92221	94072	96099	96100	96104	96105	96117	96177	97053	98001	98105	98107	98108	98114	98119	98120	104713	109935	111733	117372	119783	119931	120472	120668	120891	121807	122247	122618	122985	124101	125156	126757	128624	128629	128631	128769	129606	131642	132160	133645	137655	137656	137946	138320	138358	138611	141016	141814	142791	143881	144024	144382	145136	147611	147734	149122	151148	154146	156305	156859	158553	158555	158563	158568	159011	159306	159922	160045	160666	160889	160892	160893	161673	161997	162904	162905	162908	162913	164759	
595	686	1050	2719	5455	7097	7472	7568	11082	11802	11904	13243	13526	13597	13743	14200	14334	14526	14564	15074	15410	15662	16664	16866	16916	16925	17130	19376	20374	20576	22261	24115	24499	24646	25052	25302	26504	30004	30005	30006	30010	30331	30334	30735	31060	31274	31402	32582	33116	33145	33249	33370	36718	40620	45068	52633	55675	56197	57202	57749	62113	63232	63409	66286	66288	66311	66320	66327	66491	66898	68998	69361	70925	71396	71787	72415	74004	74716	74924	76453	78083	78392	78799	78837	78867	79040	79041	79063	79201	79288	79956	79965	80041	80313	80381	80384	80388	80390	80422	80445	80458	80462	80496	80501	80612	80613	80618	80623	80665	80694	80723	81041	81190	81312	82811	82990	83075	83727	84129	86328	86964	90615	92286	94187	94220	97773	100639	102322	103489	103547	103902	104825	104902	105559	105756	106026	107751	109352	110327	111995	112514	113241	114232	114391	114497	114956	115442	115565	115656	116090	116135	116801	116965	117265	117652	118394	119185	120112	120701	120750	121241	121744	122586	122792	123738	123854	125651	126016	126489	127473	127546	128068	129358	130375	131686	132634	133083	133501	133711	134169	134335	136945	137513	138349	139246	140595	140853	144216	146063	148444	151505	151507	151510	151511	151514	152280	153355	153464	153484	153488	153504	153514	153530	153542	153545	153551	155914	155933	157218	163561	164664	
3746	9670	9676	9681	9812	9862	9863	10708	10709	10717	11703	14902	15321	16763	27869	38121	44166	44199	44230	44238	44243	44244	44254	44255	44263	44266	44267	44269	44443	45476	45739	46248	46471	46492	46528	54421	60760	66958	67334	68867	68878	68880	68891	69346	70319	70375	70377	71387	79949	79953	80081	80105	84016	84121	84161	84168	84177	84183	84187	84239	84668	87064	87931	88717	90127	94350	95526	95561	96641	96678	96683	96690	96739	98317	99613	99637	99647	99711	99717	110714	112219	114692	115719	115781	115818	115819	115831	119470	126550	126560	126561	126564	126582	132866	135569	137198	139121	139122	139182	140175	140247	140250	140251	140256	140273	140286	140814	141417	143420	147060	155971	156457	156805	156814	156875	156896	156920	158655	160060	160062	160098	160137	160146	161360	163372	164568	
30081	30641	30874	32800	33094	33474	33653	35919	36050	36446	36622	39097	39533	39562	39911	40995	41267	41295	41868	41899	42417	42905	43537	43583	44389	44455	44512	44954	45358	46614	47315	47408	47539	47797	48012	48177	48289	48523	48924	49056	49681	50180	50254	50387	50671	50808	51064	51362	51454	52612	53130	53703	53708	55506	57083	57524	57641	57813	57965	58649	58812	58837	59476	59537	60393	60661	60726	61344	61525	62488	62501	63491	63499	63797	64309	64660	64782	64859	64885	66674	66984	67007	67138	67194	69499	69659	70424	70801	71050	71301	72811	73021	73446	74613	74942	75363	77039	77073	77339	78019	78035	78341	78682	79065	80157	80390	80813	80998	82150	82664	82784	83328	83375	84131	84665	89449	90913	91884	93744	94148	95400	97414	97690	98310	100504	100641	101505	101773	102569	105021	105774	105933	107763	108407	108970	109677	111330	111852	112531	112807	113208	114367	114973	115102	115871	116869	117975	118138	118175	118196	120529	122345	124415	124613	127390	127827	128376	128499	128769	129506	129963	131022	131587	131785	131910	132413	132637	135089	135408	136297	137341	138244	138958	139822	140398	140843	141213	141367	141693	142988	144703	146756	147261	147276	147357	148580	151343	151450	151689	152102	152152	152719	153115	154925	155492	156606	157046	157668	157938	158254	159480	160463	162516	164599	164934	
8878	9673	9792	9830	9900	10705	10714	10716	10954	10995	10998	13071	15915	16354	16618	16830	16848	16889	18336	31239	44179	44181	44205	44243	44260	44277	44283	44551	45570	45713	45888	46493	48560	49217	49949	49971	50404	52544	55241	59844	59936	60181	60265	60955	63878	67345	67354	68866	68869	68875	68991	68995	69073	69089	69391	69586	70178	70383	76777	79925	79928	79931	79946	79948	79950	79952	79955	79983	80044	80062	80090	80127	80145	80181	80221	81734	82266	83974	84013	84114	84135	84176	84180	84182	86475	87704	89297	90127	95524	95588	95595	95665	95980	96052	96509	96523	96680	96683	96685	96699	96723	96732	97235	99355	99605	99614	99631	99649	99655	106597	114051	114700	115820	115824	115826	116971	120013	126550	126551	126563	126570	126580	126597	126600	126609	128637	135542	135575	135582	135721	136276	139121	139157	140253	140258	140282	140304	140312	140339	141377	147043	147044	147051	147057	154601	155182	156894	160059	160061	160065	160097	160102	160171	160191	160200	162902	
668	701	1394	1404	1481	2592	4543	4693	4895	5343	5523	6167	7240	7448	7482	9393	9758	11309	12524	13023	13441	16648	18163	23398	23417	23663	23959	25484	26818	27901	28124	30152	30417	31542	32641	32691	32706	32707	32795	32847	33084	33395	33435	33483	34360	34997	35001	35016	35094	35487	36265	36605	40143	41847	42076	44115	44748	45161	45303	46209	46237	49424	49428	49441	49489	51573	51642	54883	58627	62893	63463	63541	63812	63975	65953	66339	66379	68306	69209	69611	69893	72101	73006	74756	75105	78302	78859	79534	88622	88656	88681	89506	91287	93664	97759	97799	97828	99081	99119	99208	99213	99251	99255	99264	99341	99472	99931	99965	100955	103363	105507	105510	106282	108530	108546	108550	113999	114346	115093	115172	115191	115586	115726	115803	115853	116015	116097	116236	117237	117261	117310	117322	125578	125874	126012	127371	128206	128475	128492	128798	128869	129172	131154	132220	132229	133204	134697	134757	135090	135167	137147	137175	140711	140717	147091	147294	147547	148086	149914	150012	150569	150715	153153	158360	158790	159424	159709	159847	160738	160928	160936	161490	162264	162667	164089	164298	164800	
3604	4249	5081	7908	8106	8170	8273	17967	24380	24383	24511	24813	29573	30664	36531	46056	51429	65099	67720	74631	78541	83192	90718	96853	99084	101827	102464	114106	118813	125809	127022	127613	129764	134307	138194	147119	147596	149440	149566	157089	
7935	9419	10321	11042	11043	11147	12681	12857	16663	17017	17046	17053	17208	17285	17318	24289	24300	24535	26813	34601	44618	45262	45350	48003	49510	49701	56313	57321	60592	61229	61584	61730	63171	63666	63863	63915	67905	70169	70401	71341	76883	80472	80573	80661	80688	80689	80907	85597	87762	94511	96158	96197	96693	96985	96995	97051	98685	100272	100323	106433	110591	111212	113143	113361	114126	114395	115196	115523	116101	116137	116139	116142	116176	117062	119121	120098	120743	125486	128131	128799	129207	129729	138516	140283	149340	151261	151813	153444	154834	155005	
374	4127	7690	8225	8448	12761	12762	13662	15056	16540	26098	26169	27621	28888	33058	33240	33581	33746	34257	34675	44514	47187	50418	51640	56589	57102	59243	61273	61714	63230	63506	64323	64387	71574	71622	76180	79716	80549	80581	81747	83711	84415	84808	85332	88421	89732	91365	91694	93484	93919	93958	94464	96210	97677	99979	99983	100720	101913	105650	108695	110457	113114	113144	114963	115918	116184	116530	117059	117490	117573	121533	124763	125385	127561	129219	130244	137360	137372	137932	138054	139974	141035	141816	154206	154546	155002	155012	156863	162382	164600	164915	
4711	11669	18570	18622	21862	26668	29778	29908	41688	52138	52145	52357	52389	52424	52787	53168	74529	81641	85602	91777	91836	91850	91878	91882	91929	92162	92863	93669	94074	94439	102025	114305	122814	124103	124606	124735	125059	128555	142593	147243	148034	149086	149345	150044	150234	150316	151443	151615	162807	
1230	2214	2542	2557	6292	6640	6648	6653	6656	6814	9756	12582	17786	18443	18449	18721	18745	19187	21658	21845	22203	22219	22845	23148	23611	23707	24488	24496	24920	24969	27442	27455	27667	27720	28203	28287	29521	31156	32514	32515	32517	34651	34653	34842	34888	35203	35360	35365	35434	35738	36031	39158	39163	39166	39170	39229	40207	40704	41052	41074	43222	43289	43372	43591	43612	43617	43934	43938	44262	44448	44457	44460	44829	46815	49206	51656	52090	53709	53818	54412	54990	55332	56635	60660	60781	60821	60841	62587	63296	63565	64718	64786	66603	66689	66935	67437	67504	68359	78421	78957	79314	79358	80325	81428	82197	82341	82548	82669	82779	82903	82909	84172	84790	84810	85066	87205	91116	91184	91466	91556	91640	91756	91765	94015	94064	94237	94401	94612	94992	98451	99264	99551	99685	99858	99865	100168	100269	101094	102922	103765	105065	105332	105617	105623	112367	112437	112832	114988	115110	118016	118026	119005	119556	123104	123561	123567	123687	123707	123712	123900	125816	126377	127981	128651	128973	130241	131505	132135	132853	136138	139879	139883	140210	140799	140834	142390	145743	145896	146414	146437	146463	146526	147132	148420	148558	149914	150460	150462	153297	153712	154163	154316	155167	156528	161811	
331	783	2119	2390	2462	2675	3040	3137	3148	3367	3570	3757	3971	4006	4420	5236	6537	6612	7283	8391	8471	8472	8580	9544	9592	9832	10081	10170	10358	10428	10517	10806	10850	10904	10988	11188	11204	11443	11491	11749	11767	11778	11979	12255	12482	12486	12697	12847	12886	12899	13495	13686	14109	14766	15487	15519	15543	15734	15776	15934	16003	16080	16535	16783	16859	16941	17225	17381	17399	17418	17481	17502	17724	17834	17844	17883	17982	18144	18146	18366	18408	18509	19535	19619	19804	19892	20219	20635	20850	20877	21118	21816	21822	22098	22266	22387	22461	22643	22708	22820	23037	23608	23805	24735	26621	28182	29293	29973	29990	29993	29994	30634	32352	33365	33942	34735	34837	34970	35851	36208	36214	36461	36558	36720	36854	37216	37272	37738	38005	38302	39095	39256	40655	41002	41043	41470	41725	41930	44442	44473	44762	44779	44824	44925	44956	45183	45984	47184	47241	49049	49279	49378	49427	49433	50063	50335	50354	50355	50361	50368	50377	50404	50645	50682	50800	51267	51898	51931	52201	52560	52723	53816	53870	53902	54523	54531	55011	55263	55269	55692	56614	56729	56895	56922	56988	57065	57083	57126	57188	57218	57383	57384	57545	57646	58254	58278	58445	58756	58918	58955	58978	59411	59473	62626	63433	63884	64031	65502	66252	66361	66376	66411	66521	66542	66650	66767	67344	67745	67922	68775	69011	69334	69776	70189	70848	71159	71295	71603	71608	71610	71615	71616	71625	72032	72744	74086	74705	74909	75055	75100	75831	76382	76387	76405	76408	76427	77124	77497	79492	80083	80232	80658	80679	81214	81328	82521	82602	83689	84410	84557	84766	84782	84790	84890	84948	84987	84996	85671	86208	86316	87688	87868	87875	87880	87885	87886	87888	88271	88780	88912	88930	89792	90393	90666	91192	91510	92753	92804	92876	93552	94258	95918	96324	97003	97516	98076	99975	102090	102916	103151	103258	108256	108418	110257	112572	112623	113217	113604	114081	114736	115049	115052	115145	115792	116086	117513	118006	122258	124447	124491	124503	124566	124695	124763	124812	125022	125233	125598	125877	126246	127125	127175	127262	127517	127542	127645	127649	127652	127653	127654	127655	127656	128425	128430	128577	128664	128767	129016	129484	129608	130050	131537	131572	132204	132477	132729	132746	132750	132752	132756	132759	132773	132778	132801	132828	132880	132895	132916	132997	133187	133368	133407	133455	133659	133764	133912	134317	135565	135637	138235	138948	139284	139529	139619	139780	139949	140741	140953	141687	141859	142601	142754	143114	143172	143197	143389	143572	144192	144263	144416	145450	146056	146425	146569	146765	146816	147094	147157	147330	147402	148774	148803	149210	149692	149879	149991	150124	150149	150179	150273	150449	150457	150564	150643	150758	150960	151072	151140	151141	151198	151257	151258	151266	151270	151272	151283	151302	151303	151306	151341	151352	151355	151361	151472	151562	152281	152488	152681	152725	152845	153012	153019	153023	153340	153395	153428	153470	153504	153540	153644	154331	154402	154603	154732	154832	154856	154909	154962	154976	155077	155124	155259	155369	155393	155560	155589	155773	156103	156128	156314	156371	156400	156637	156712	156773	156795	156857	156932	156969	157327	157469	157507	157511	158039	158043	158049	158063	158069	158108	158113	159020	159043	159103	159365	159444	159629	160294	160943	161257	162363	162387	162511	163364	163605	163971	164721	
719	2544	2549	2554	2555	2591	3582	3739	4270	4275	4277	5308	5426	5582	5617	5660	6627	6628	6629	6632	6633	6640	6642	6643	6645	6651	6932	7016	8443	9540	9564	9711	9989	11566	12559	13288	15982	18438	18439	18441	18444	18445	18450	18454	18456	18458	18499	18506	18593	18615	18653	18716	18929	19172	19226	20264	20265	20266	20267	20281	20634	20816	21659	21663	21664	21665	21678	21708	21782	21783	21815	21841	22155	22203	22206	22207	22216	22219	22222	22702	22893	22895	23094	23514	23910	24259	24449	26478	26574	27368	27371	27391	27798	27992	28030	28642	29575	29931	30041	30044	30096	30273	30304	31220	31674	31890	31976	31984	31987	32040	32043	32432	32512	33552	33720	34297	34648	34652	34653	34673	35238	35360	35361	35364	35439	35915	36027	36034	36035	36036	36274	36488	36522	36592	36705	37465	38005	39154	39155	39159	39160	39168	39173	39217	39442	39466	39468	40177	40218	40658	40853	40947	41012	41057	41248	41786	42222	42826	42879	43292	43475	43613	43785	44133	44437	44438	44455	44458	44479	44514	44531	44569	44589	44753	45356	45821	47642	48173	48405	48885	50101	50695	51050	51317	52078	52090	52631	52700	53171	53540	53650	53690	53696	53716	53830	54047	55480	56687	56732	57050	60482	60518	60789	60795	60817	60831	60870	61276	62168	62511	62597	62693	63140	63280	63638	65929	66577	67394	67421	70000	70470	70506	70572	71354	72015	72226	72738	73714	74885	75172	78903	79204	79206	79248	79300	79308	79312	79313	79314	79315	79316	79331	79335	79547	81004	81294	81879	82246	82292	82381	82387	82476	82759	82897	82905	82907	82912	83409	83489	83743	84157	84204	84244	84272	84527	84582	84619	84649	84757	84969	84990	85031	87162	88201	89799	91085	91113	91613	91629	91769	91789	91796	92205	92835	93052	93744	94014	94271	94653	94700	95890	95942	96963	98096	98384	98425	98853	99330	99356	99510	99900	99953	100181	100183	100185	100186	100317	100412	100429	100824	100990	101097	101098	101104	101105	101106	101717	102049	102980	103062	103325	103327	103332	103337	103341	103368	103513	103631	103655	104135	105083	105265	105626	105629	106981	107354	112267	112443	112738	113081	114127	114966	114987	114990	114994	115006	115027	115049	115093	115121	115129	115448	116117	116387	117309	118012	118014	118015	118081	118382	118693	118986	119546	119547	119559	120406	122036	122803	123305	123563	123564	123567	123568	123612	123658	123686	123687	123689	123690	123693	123697	123698	123699	123714	123799	124273	124392	125268	125781	125797	125972	126144	127149	127387	127921	128824	129020	131410	131827	131997	132626	132742	132771	134312	135981	139876	139880	140143	140175	140316	140476	140738	140757	140805	141468	141634	141689	145098	145297	145600	146006	146098	146230	146302	146428	146468	146488	148391	148395	148401	148411	148421	148459	148630	148662	148802	149210	149393	149630	149718	149737	149774	149880	149900	150038	150249	150459	150461	151343	151970	152058	152320	153288	153289	153290	153291	153294	153298	153300	153302	153307	153313	153314	153315	153316	153499	153901	153908	154861	154889	154939	154980	155104	155147	155212	155271	155309	155378	155933	156354	156356	156373	156393	156401	156423	157082	158279	159929	160747	161231	161287	161301	161864	162112	164831	164859	164933	
39088	47474	52957	59743	61087	61406	80136	82752	84524	91456	105730	123000	134820	135086	135420	136772	138188	140636	144417	147205	148053	148383	150371	150735	157015	157932	158050	160364	160397	161751	162029	162064	162832	163126	164151	164520	
199	409	662	1998	6570	9084	13280	13285	13356	13359	13673	13754	13861	13984	14047	14637	14641	14642	14644	14646	14985	16096	18053	19943	20384	20726	20733	21194	21387	22052	22096	26492	26776	27962	28308	28486	28570	28818	29403	29463	29545	29618	29901	30059	30066	30132	30171	30228	30280	30388	30454	30530	30571	30596	30600	30627	30693	30706	30879	30952	30989	31042	31682	31755	32373	32519	32606	33115	34495	35574	36021	36324	36604	36659	36786	37074	38833	39802	43709	45667	47141	47460	48876	51326	51808	52000	53519	53568	53675	55208	56098	56198	56209	56210	56261	56504	56897	57136	57524	57719	58950	59298	59395	59616	59720	59895	60468	61191	61935	62297	62302	62304	62308	62310	62323	62374	62400	62412	62485	62489	62781	62830	62882	63125	63328	63383	63387	63578	63652	63655	63658	64705	64784	67721	68248	68783	69209	69906	71116	71436	71450	71476	71493	71510	71529	71555	71559	71812	72727	72969	73065	73654	74414	74640	74919	74946	75404	75563	75770	76005	76425	76486	76694	76756	76809	77240	77914	78345	78872	79205	79509	79754	80069	81777	82113	82647	83713	83955	85843	86262	86440	86540	86614	87451	87614	88221	88363	88364	88365	88394	88510	88641	88643	88647	88651	88652	88655	88656	89024	89067	89372	90715	90819	90837	91217	91325	91366	92085	92299	93094	93133	94164	95755	97294	97878	97889	97939	97941	98185	98259	98350	98467	98556	98578	98635	98676	98713	98924	99146	99573	99929	99963	99977	99981	100087	100109	100211	100215	100403	100468	100974	101189	101340	101478	101851	101900	101931	102022	102419	102567	103092	103394	103399	103450	103550	103598	103617	106417	106953	106996	108348	108364	109368	109721	110423	111270	111895	111898	112045	112083	112573	113087	113419	113645	114341	118464	123016	123047	123924	124023	125684	126055	126056	126061	126065	126081	126560	127011	127379	127491	127771	128038	128895	128974	128984	128990	129011	129018	129020	129022	129024	129038	129055	129087	129100	129135	129169	129186	129203	129865	130151	130174	130337	130579	131222	131743	132384	132722	133241	133885	134366	134995	135111	139814	139815	139816	139818	139824	139825	139826	140074	141192	143785	144280	145072	146016	146638	150403	151451	151590	151704	151912	152104	152609	152671	153242	153282	153405	153857	154516	154912	155564	155688	155829	156633	158705	158782	159348	159460	159958	160130	160295	160917	160926	160955	160970	160986	161052	161157	162594	162738	163416	164521	164746	164762	164769	164776	164886	164916	164953	164971	164981	165000	
276	495	899	962	1831	6598	6888	7084	7396	7420	7441	7650	7789	8153	8902	9009	9116	9588	9693	12629	13108	15956	16755	16773	26652	26805	29365	30720	39913	40302	40731	41809	42682	45987	46342	46515	46757	48566	48686	51062	58639	61210	62885	64552	65050	65529	65858	66139	67399	68204	68333	68889	71227	71926	73093	74082	75280	77848	80063	80736	81206	81620	81864	82465	82506	87757	88684	96147	97153	99366	100615	100622	100748	102512	109342	111353	112007	112358	115704	117475	117723	119328	119486	121304	123788	124174	128786	128880	128889	129522	129776	131020	136117	136688	141835	143799	148261	148765	148814	148997	149122	151048	151223	153352	157374	
74737	
4271	4278	5583	5636	6644	10505	11209	13257	15126	15836	18442	18454	18458	18739	18740	18741	18744	20261	20264	21731	21770	22218	22929	23659	23836	23925	25955	27369	27371	27381	27386	27421	31496	32443	34525	34652	34787	35357	35550	35725	35815	36036	36139	36182	39316	41844	42355	42499	43047	43529	44322	44537	44639	48422	50428	50590	51716	59735	60692	60780	60786	62506	63766	66321	72121	72164	73537	79174	79182	79224	79802	82423	82894	82897	82901	83016	83045	84524	87076	91581	91743	93640	94397	95914	97049	97847	100185	100188	100656	100997	103355	103380	103760	103764	105634	110006	111289	112467	112599	112754	113076	114733	114979	115015	115030	116103	117995	118013	118015	118859	119949	121360	123597	123685	123694	125602	125616	126745	128230	132800	139880	139883	139887	139993	140762	140765	140796	142655	144456	146358	147479	148186	148415	149619	149623	149633	149976	150292	150434	150455	150456	153289	156495	156500	160936	160969	161324	161383	
7902	11755	15881	18267	18294	18302	18574	20296	20516	20712	21455	21722	21913	29674	31600	41991	45015	47263	50839	51570	52096	52127	52194	52202	52213	52514	52545	52644	53109	53242	53247	73322	79644	87521	87722	91612	91618	92099	92118	92373	92924	93300	93651	93721	94244	94281	94358	94428	94472	98126	110869	116158	123887	124027	124697	124740	124747	125580	130487	132322	139746	140992	142836	147695	148054	148114	148145	148500	148538	148773	149923	151400	151407	151696	160175	160427	162800	162819	163287	164382	164847	
149	8108	9464	10111	13213	15219	29325	30077	30088	34818	44444	50507	54600	56341	56397	57928	57981	58844	66316	66395	69064	71209	72822	73229	79164	81000	84096	84827	89313	91909	113031	113061	114099	125770	125997	126137	126865	129187	145808	157039	162520	164558	164790	
773	940	1183	7217	11651	14858	15282	15775	16177	26038	26730	30438	30694	31373	33363	56334	57800	62991	63629	69500	70603	71216	71239	71424	72062	87420	87497	91118	92956	94091	97543	99355	100209	100833	102925	103405	117808	123053	123479	126834	127407	130577	132174	133214	133789	133824	133840	134813	139945	140647	141954	159805	
30286	30432	30746	31350	31354	31919	32154	32485	32793	33014	33699	34343	34373	34778	34977	35578	35601	35748	35978	35996	36359	38427	38571	38622	38904	38925	40316	40648	41260	41586	41683	41966	42807	43537	44056	45117	45377	45455	45635	46108	46211	47013	47072	47203	48103	48128	48326	48641	49220	49498	49499	50178	50334	50420	50853	50885	51214	51487	51691	51983	52070	52296	52622	52650	53303	53379	53511	53580	54052	54060	54689	55119	55543	55550	56206	56410	56477	56577	56935	57424	57698	57825	58527	58577	59971	60484	60695	62218	62925	64007	64773	65892	66663	66739	67361	67789	67886	68799	69305	69522	70573	70824	72455	72483	73729	74207	75275	75428	75726	76544	76904	76976	77132	77240	77346	77352	77609	78700	79381	79448	80128	80326	80649	81354	81743	81920	82226	82666	82867	83365	83630	84376	84632	84801	85798	85926	86762	87063	87563	87836	88122	88395	90094	90129	91361	91576	94027	94199	94878	95185	95224	95369	95379	95704	95763	95808	96048	96932	97966	98084	98144	99175	99355	99582	99864	101193	101469	101552	101763	101901	101982	102178	102824	103188	103402	103442	104272	104980	105688	106467	107633	108088	108756	108808	109069	109876	110855	111246	113121	113888	114374	114618	114874	114925	115171	115197	115296	115722	116116	116852	117697	117823	117901	118532	119368	119574	120606	120708	123270	124265	125268	126425	126575	128581	129453	129840	130026	130480	130759	130814	130888	131129	131260	131270	131365	131609	131742	131768	131796	132764	133152	133235	133311	133487	133723	133832	134172	134424	134477	134501	134544	134723	134765	134843	134991	135243	135301	135504	135577	135635	135709	135879	135888	136162	136377	136475	136522	136548	136635	136665	136737	136828	136830	137024	137874	137894	137910	138004	138040	138042	138070	138071	138123	138239	138526	138571	138713	138765	139019	139602	139693	139813	140087	140167	140208	140245	140323	140334	140388	140423	140479	140665	141076	141436	141452	141569	141597	141826	142119	142235	142315	142504	142541	142546	142626	142641	142799	142924	142942	143061	143362	143363	143664	143706	143954	144010	144038	144045	144219	144220	144344	144352	144402	144420	144618	144666	144727	144780	144975	145068	145121	145148	145206	145280	145499	145550	145587	145661	145912	146008	146060	146164	146300	146507	146628	147044	147309	147402	147551	147608	147748	147864	147874	147932	148063	148326	148337	148342	148347	148361	148453	148457	148580	148839	149148	149281	149606	149729	149762	149831	149877	149916	150319	150428	150509	150609	150846	150863	151013	151027	151123	151239	151533	151569	151651	151914	152031	152102	152480	152592	152616	153086	153190	153439	153741	153749	153831	154037	154055	154216	154234	154254	154408	154416	154726	154811	154882	154930	154980	155071	155089	155255	155345	155744	155899	155980	156562	156616	156658	156667	157030	157341	157640	157688	157752	157840	157941	157964	158192	158466	158521	158589	158749	158842	158978	159037	159161	159203	159257	159425	159713	160052	160159	160164	160378	160411	160518	160521	160817	161004	161027	161129	161167	161219	161395	161851	161890	161966	162025	162056	162137	162180	162295	162398	162499	162796	162913	163176	163194	163309	163373	163528	163539	163547	163574	163616	164020	164144	164159	164169	164275	164297	164345	164364	164383	164606	164865	164922	164959	
27	302	333	866	1337	4132	6930	7416	7516	7579	7609	7683	8346	8441	8475	8516	8828	8840	9536	9962	10313	10941	15783	20686	23425	24184	24247	24644	24989	25149	25150	25165	25199	25201	29063	29698	29936	32430	33153	41841	43355	43714	44473	44568	44691	44707	44786	45070	45076	45193	45321	45478	45525	47421	47441	48907	49068	49630	52872	52915	53153	55259	55798	56315	56459	56623	57289	57349	58915	62427	62978	63416	66365	66366	66377	66644	68672	70778	71667	71904	72027	72078	72241	72244	72487	72679	72804	73103	73120	73208	74618	74926	74944	75019	75110	75144	75151	75207	75255	75285	78702	78836	79676	80252	81044	81099	81219	81293	82442	85670	86137	86355	89105	89868	90562	90744	90803	90841	91047	93346	97787	98041	98127	98615	99040	99518	100699	100704	101131	101576	102362	102688	103216	103247	103275	103280	103449	103467	103562	124956	126465	126847	128156	128188	128653	129054	129981	130474	131224	131519	132582	134583	134770	134775	134777	134807	134831	136909	139957	140651	152217	153845	157653	160337	164854	164859	164954	164977	
30151	31333	31935	32103	33275	33747	35252	36851	37680	37797	39239	39315	40029	40409	41845	44264	44818	45942	46476	46751	48279	49241	49520	51150	51583	51904	52837	53077	53150	53203	53602	53761	54338	55186	56089	56528	56670	56961	57079	57857	58821	59326	59960	60017	61274	61339	63226	64601	64823	64826	66110	66300	67058	67387	67474	68266	69243	69436	69707	70054	71273	71281	71429	72397	74163	74309	74897	75731	75988	76069	76134	76999	77039	77240	78498	79158	80141	80311	80354	82949	83167	83324	84535	84712	84733	84936	85483	89024	90059	91150	92199	92226	92309	92441	92767	93087	96904	98165	99576	99639	100951	102606	105048	105749	105789	108969	112860	112913	113098	114160	116769	118319	119637	120012	122132	123606	126261	126502	128098	128409	129316	129720	130168	130442	130704	131743	134875	136192	137281	137416	140978	141804	142619	142942	143854	144836	146548	146855	147573	150601	150617	151699	151744	153200	153935	155334	155958	156015	156509	157520	159303	159377	159487	160134	160681	162231	
74	150	167	342	405	2395	2521	3129	3785	7811	7944	9122	9507	9920	11747	12167	12324	13382	13703	14091	16313	17099	17706	19248	21235	28249	28903	29379	29480	29950	30020	30055	30064	30153	30193	30213	30220	42079	44444	44446	44448	44449	44450	46300	53113	55983	56574	56587	56588	56622	56899	57144	57156	57249	57918	58188	58537	58650	59938	61700	65883	66310	66311	66312	66315	66316	66317	66410	66656	66868	66965	67044	67241	67275	68108	68893	69975	69990	71083	71655	72040	72903	73218	73219	73220	73221	73222	73223	73225	73226	73229	73441	73885	75002	79847	79905	80280	80438	80776	80802	81111	81163	81174	81191	81288	81780	83081	83644	83711	83787	84097	84167	84248	84271	84429	84704	84722	84778	85711	89348	91968	92442	93846	95057	99040	99512	101053	103755	103786	104359	104446	107546	110446	110448	110762	110791	111388	113030	113031	113032	113033	113037	113334	113423	113498	113624	115383	115405	115582	116368	116962	117033	117470	117905	118320	118576	118845	118980	121626	121794	122009	123499	123827	124398	125073	125178	125396	125643	125962	126031	126394	126598	127408	128135	128913	128936	129209	129806	132685	132977	133508	135970	137867	140214	144964	149937	152459	152790	153919	154397	154649	155093	155889	156112	157403	164570	164575	164870	164945	
30731	30899	32092	32450	37265	38639	40461	40974	42307	42844	48993	50326	52011	53167	53942	54293	62458	64311	65461	65671	68592	68705	70562	71074	71989	72546	73331	73509	74295	74312	75750	86438	89452	89465	92473	100581	106553	107524	111601	113167	113418	114514	116561	119638	126242	129809	132527	133081	133473	135188	137486	138951	143319	143537	145618	148893	148925	150284	153273	156088	156387	157464	162716	162729	164743	
14	1340	7503	12975	15048	15440	16658	21789	28176	29889	32555	42510	42757	44155	44374	53381	53398	53724	57410	61331	63027	67451	67925	68694	78375	80830	80833	87143	87453	92156	96562	97436	114987	117189	117309	117711	121267	121657	121898	122658	125463	133095	133712	133819	157117	160917	161964	162363	163310	
181	288	355	476	584	921	6064	6097	6234	7781	7904	8124	8219	8226	8256	8352	8643	10321	10506	10817	10901	11042	11043	11050	11173	12580	12594	12622	12656	12671	12682	12691	12694	13305	13352	15012	15443	15720	16284	16725	16851	16895	17348	19467	19582	20456	24507	24547	24622	24936	25045	25141	25300	25496	25569	25641	26164	26184	26187	26208	26211	26213	26219	26220	26226	27249	28064	28105	28107	28311	29089	29281	29325	30501	30795	32050	32646	33577	33675	33732	33783	33958	34024	34286	34288	34394	34450	38221	39898	41467	41737	42319	42608	43273	44523	44682	45198	45630	47836	49575	49620	49750	50016	50018	50510	51408	53617	54543	55680	55829	57304	57313	57361	57520	58318	58773	58786	59025	59402	59461	59599	59600	59601	60114	60662	60780	61093	61148	61154	61412	61506	61574	61708	61715	61888	61928	62139	62248	62396	62413	62955	63025	63096	63210	63225	63305	63404	63419	63691	63715	63716	63952	64019	64104	64643	64971	64981	65304	69961	70409	70551	71388	71523	71573	71575	71576	71578	71580	72383	72462	72752	72989	73456	75070	75679	75883	76886	76945	76962	77066	77114	77350	78163	78193	78470	79384	79567	79603	79637	80415	80472	80555	80557	80569	80649	80654	80659	80687	80692	80694	80701	80837	82038	82514	83706	83985	84259	84465	84836	85616	86412	87598	87778	87919	88029	89090	90925	91048	91423	94062	94323	94510	95574	96016	96346	96484	96636	96699	96988	96989	97508	97749	97766	97773	97880	98004	98816	99121	99984	99995	99997	100283	100969	101419	104343	105625	105632	105641	105643	105644	105965	106159	106439	106596	107204	107386	108041	108253	108752	108788	108969	109828	110509	110535	110550	110558	111313	111397	111455	113138	113144	113146	113366	113480	113686	113808	114608	115157	115164	115166	115221	115229	115260	115311	115439	115587	115811	115907	116113	116121	116143	116146	116157	116161	116183	116185	116188	116444	116741	116929	117240	117370	118515	118651	119100	119458	119819	119978	120618	122514	123638	123677	125238	126001	126032	126100	126333	127547	127556	129193	129208	129213	129220	129224	129570	130062	130303	130347	130391	130397	132085	133262	136504	136585	136890	137231	137302	137695	137998	138006	138276	138790	138895	140112	140450	140745	140907	141027	141953	142158	142413	142529	143261	144041	144045	144058	144370	149262	149365	149707	149711	149795	149981	151247	151284	151285	151295	151298	152405	154005	154123	154309	154361	154472	154952	154971	154988	155006	155017	155019	155346	156716	161501	162608	162624	163610	164142	164848	164947	164990	
1	2303	2542	2745	3728	3864	4270	4596	6658	6770	7632	8411	18443	18538	18740	18743	20264	20265	20266	21658	22218	22892	22896	22949	23269	23313	27370	30117	30141	32289	32312	32628	32682	33430	34655	35577	36029	36032	37474	37540	40397	40465	41005	41030	41064	41075	42292	43501	43542	44465	44479	45102	45197	45806	51202	51885	52150	52910	53209	53752	53807	54104	54205	54404	55089	60078	60122	60779	60789	62586	62587	65360	66744	67338	67412	71051	81441	81602	82150	82215	84644	84961	94208	94317	94830	99088	99261	101659	103762	104163	105633	107201	115007	115178	119549	119559	123568	123710	123712	123715	123748	128728	128743	129699	139883	139885	140249	146511	147436	148419	149650	149651	150074	150366	150599	153286	154035	154958	155119	
31072	31208	31376	33601	33612	34907	34921	35128	35366	37216	37603	37812	39347	40066	40391	41954	42217	44397	44784	44955	45527	45610	46259	46808	47147	47995	48884	49307	50541	51423	51571	52904	53751	54307	55555	56213	56770	57030	57122	58004	58085	58392	58683	60775	62183	62833	62988	63506	63655	65170	65250	65368	66192	66483	67036	67367	70036	70835	71438	73580	76939	77682	78610	80055	80098	80441	81361	85403	85496	87699	92427	95830	103378	103579	104217	108242	110821	111690	112793	113810	114065	114214	114556	118408	118477	118947	119010	119283	124037	124555	129024	132739	133243	133652	133726	133883	134107	134308	134647	139275	140208	140907	143612	143876	144826	145321	146797	149562	151405	153296	153857	155258	155383	156505	160035	160497	161326	161557	162206	162388	163391	164030	
1021	1474	1491	2190	2424	2478	2482	2491	2494	2511	3056	4011	4165	4187	4201	7605	16851	18244	18577	18606	18612	18616	18639	18640	18671	18674	18767	18775	18963	18966	18975	18989	19070	19098	19157	19246	19267	19297	19396	20535	20807	22073	22175	22341	22849	23262	23323	23693	28433	28809	30921	31683	31995	32659	32900	33164	33598	37114	37780	38503	38614	39496	42514	43530	46266	46316	46919	48193	48343	52181	52231	52241	52265	52571	52774	53187	53343	53674	54354	54555	55405	55532	55540	55649	55657	59202	59619	60924	60974	64532	64709	64711	65125	65522	65529	67671	68230	69606	69820	71686	75565	75586	75971	76194	78817	79007	80783	83003	83260	83700	83961	85066	85113	85314	85323	86242	86726	86877	87012	87692	87733	92070	93608	96198	97305	98248	99063	99227	99302	99893	102034	104255	104491	104949	105090	105553	105726	106447	107178	107736	108319	108631	109733	110206	110504	111155	111193	111811	111946	112425	112559	114377	116273	117130	117824	120323	120332	120335	121315	121423	121867	122026	122028	122086	122375	123169	123281	123530	123898	128990	130747	131878	133704	133748	133804	133912	134402	135329	135580	139447	141139	142186	142716	143568	144141	144218	144433	144436	144453	144454	144955	145345	145389	146280	146421	146573	146692	146726	146766	146789	146808	146910	146992	146996	147133	147188	147354	147495	147592	147603	147605	147729	148090	148133	148202	148213	148223	150775	151077	151855	153596	153878	154958	154970	155126	155153	157797	157825	157830	157920	157952	158051	159015	160316	160780	161037	161325	163049	163560	163848	
30417	34248	34277	35404	41303	41959	43745	43884	48480	51241	51298	51842	58737	58848	63291	64532	67508	72873	74125	74243	76134	79132	80132	84348	88115	88864	89231	95817	99491	103942	104470	110051	111453	117907	119510	125602	125836	127699	129384	131687	132624	133374	133901	134248	134740	135010	135913	138717	140949	141466	142199	142390	143216	145936	146869	149463	149505	149713	152053	152415	152680	153328	153791	154577	155140	156038	156295	157224	158254	158495	159968	160343	160769	162448	162546	162648	163944	164169	164354	
423	565	659	665	4541	4636	6034	6080	6531	6782	7441	8624	9068	10474	12978	17512	21825	22585	22612	22635	23033	25447	25776	26843	29967	30225	30400	41893	56426	57193	60059	67640	69644	72058	79750	80814	80876	81596	81632	81944	82565	88898	89546	89811	90960	91029	91035	95195	95890	96324	96932	102706	102711	102714	102767	106516	107099	107125	107142	107180	107329	107558	108685	108823	110320	110439	110495	110625	110826	112366	112415	112583	115796	117265	118213	118847	125519	126070	126813	127499	128897	130199	130203	130302	130929	131019	131239	137974	138131	138453	138716	140226	140337	140970	141108	142344	144665	145703	147611	147658	151842	153578	159180	159237	161685	162880	
33359	34100	34565	34954	37139	37236	40640	46497	50313	50930	51210	51421	52442	59939	62985	63849	65924	66107	67608	71082	75454	75530	79564	87358	92941	96712	98470	99423	103293	107457	109311	121526	122823	130279	131699	134194	134553	135278	135495	135775	136260	136624	138244	138773	138878	140132	140349	142223	142905	142970	144502	145549	145579	146177	147597	148079	148470	149764	152522	153432	154643	156658	158786	159349	159642	159751	161700	162040	162606	162837	162869	163337	164261	164666	164758	
7650	7695	8456	8630	9290	10262	13963	14701	39082	39104	43647	45392	45522	56531	66169	67106	67712	69042	73036	89540	89795	97313	103690	105498	105520	105524	108464	114061	114385	117526	118180	122253	123232	127085	132737	133572	134839	139964	140724	141554	143629	143826	144828	148460	149473	150750	151416	151418	151422	152400	154139	155646	156183	156891	159789	161023	
9973	13543	13650	16608	16612	23590	27982	28633	28805	29842	29875	30010	36579	44958	48476	48541	49884	50175	50180	51975	52921	55745	55814	59551	60737	63623	64965	65175	73292	74846	74905	76400	76406	78409	79055	81187	81290	84689	84745	86743	91270	91614	92089	92994	95531	96169	100420	102610	105563	106648	107375	108864	110445	115665	117801	119593	121965	123208	124657	128251	128499	129248	131682	136436	141354	146884	150505	151494	152178	153302	154092	154838	155044	155338	155384	158160	161246	161285	162954	164158	
810	821	1651	2366	4392	6376	6447	6523	6914	7057	7113	7335	7434	8291	9760	9825	9932	10625	11014	11038	11749	13133	14836	16380	16837	23800	24043	24060	24695	24723	27444	27676	29532	29662	29903	30439	30644	30705	31854	33694	33829	34631	34827	38329	38893	40196	40676	43359	45730	46290	49229	49372	49420	49829	49964	50180	50899	51180	52804	55624	60918	62361	62913	64160	65190	66145	67016	68883	69292	70181	72785	72797	72798	73763	75475	75951	76584	77115	77643	80084	81162	87216	87469	88783	89103	90517	91844	92266	93152	93204	93259	97080	97277	99066	99800	100482	100617	100640	105036	105091	105238	107721	108576	108584	108615	108669	108818	109340	109448	109753	109797	111016	111294	112118	113285	113639	114733	115333	115549	115823	115898	116065	117071	117299	117335	125760	126051	127181	128058	129565	129646	129770	129788	129789	129822	129846	130990	131058	131370	135619	136138	136435	137499	137581	138046	138110	138141	140131	140972	141109	142134	143618	145419	147851	149326	149497	151264	151279	156095	156297	156480	157076	157079	157642	
6632	6642	20267	22204	22889	27393	27433	28471	30106	30779	31990	32565	34983	35687	36034	39304	40685	41074	43627	44525	51479	52078	52310	62523	63154	68167	72146	78656	82383	83000	101105	105208	105619	115221	118286	119549	123685	123879	135021	146452	149652	153286	
168	432	2383	3333	4200	4355	8561	8586	8591	18325	18652	18857	19488	21147	22327	22754	22854	22870	23703	24723	26486	28435	28741	29395	29713	32223	33338	33727	35810	37014	37386	39143	39550	42418	44303	45963	53084	53855	54460	54629	54687	55823	56042	58684	59220	59570	59805	65126	66259	71317	72707	77104	79205	79599	80428	80929	81405	81641	82914	84539	85025	85526	86733	88449	91511	92933	96068	99264	105553	107537	108798	109041	110239	112448	115779	116424	121367	121465	121541	121748	122014	122017	133586	133703	135674	140908	142753	143473	144369	144546	144843	145371	145377	145440	145482	145894	146519	146533	146652	146667	146728	146752	147145	147185	147500	148205	154651	155073	157472	158518	159715	160106	162874	164807	
3732	10420	15853	16421	17808	24298	24393	29542	30210	30519	30682	37265	38271	40411	45279	46309	51891	53616	57759	58190	60406	60911	61115	61592	61640	64248	69431	69546	74334	96828	96877	96891	99318	101828	102108	106274	111068	112093	113643	115107	127716	136165	136720	143390	147008	155292	
27746	38687	115055	161901	
587	1743	9838	10070	10095	10619	10641	11690	13221	17619	17808	18689	19666	20555	21283	21810	23897	25006	25692	28547	29888	31266	34050	34169	34927	35711	38022	45973	46604	47355	47653	47937	48232	48242	50545	50773	57157	57761	57903	58686	58726	58739	58743	58965	63125	63206	63216	63279	66653	68833	69376	70246	71090	71094	71116	71143	71300	71733	72325	74630	75283	79411	79438	79443	79450	79470	79513	80879	82501	83098	84435	85538	90531	90908	90999	91020	91365	91526	91815	91981	92422	93144	96059	97153	97296	99356	100167	101753	105830	105852	106490	108865	111027	113063	113627	114016	114145	114589	114695	114894	115660	115993	116006	117034	124309	124541	124581	124650	125771	125795	125800	126013	129292	130140	130325	132325	132953	140989	144889	153210	153733	154537	154992	157226	157242	157317	157679	160592	161137	161524	164338	164505	164583	164588	164657	164868	164876	
1673	4117	6355	7323	8467	9030	9043	9066	9178	9196	9514	9665	9721	9728	9820	9850	10124	10304	12763	14946	15682	16260	16816	17140	17780	17984	17987	18819	21837	22164	22302	22361	22897	23124	23730	23919	24943	25294	25372	25462	25682	26051	34731	39131	39803	40403	44592	44614	44734	44778	44781	45610	45749	49016	51281	52329	52892	53220	53361	53658	56578	58445	58933	59413	60361	60465	63392	63583	63926	68579	68849	69075	69372	70861	71639	72847	75040	76136	76155	76185	76214	76239	76304	76317	76382	76870	83539	83680	83962	84445	84454	88090	89183	94100	96474	96578	96818	97190	97815	97916	99502	99923	100026	100109	100113	100115	100227	100665	102587	105106	105252	105641	106308	106351	106484	106574	106738	106841	107538	111061	112205	112409	112461	113650	114886	115741	117769	118800	121799	121886	125548	137207	137935	141129	141873	142370	146314	146325	150591	150800	150977	156281	156590	156978	157322	157502	157508	160564	161200	162089	164809	164821	164848	164980	
65	163	360	389	556	1033	1149	1535	1708	2475	3135	3286	4791	4867	5029	6957	7407	7677	8407	8432	9733	10217	10369	11475	11545	11617	12895	13030	13276	14315	14469	14479	14572	15128	15171	15335	16232	16727	17284	17877	17917	18406	19144	19541	21098	21223	21795	21838	22011	22050	22199	22251	22374	22698	22713	22964	23461	23721	24186	24209	24254	24329	24438	24624	25424	25809	27739	27996	28625	28942	29097	29119	29361	29913	30066	30145	30154	30159	30172	30254	30278	30358	30423	30440	30453	30512	30570	31145	32850	35010	37619	39154	41421	43232	43242	43262	43266	43319	43617	43712	43722	43888	44983	45977	48468	48840	49635	49872	50234	50260	50897	50973	51540	51698	52151	52294	52400	52629	52944	53125	53380	53703	54782	54915	55502	56146	56536	57195	57690	58505	58546	59343	59493	59683	59926	60508	61085	61115	61117	61120	61129	61146	61313	61375	61644	61665	61730	61786	61811	61824	61828	61849	61893	61913	61950	61964	61978	61983	62002	62010	62011	62089	62185	62208	62357	62452	62467	62476	62574	62592	62693	62768	62890	63043	63240	63506	64693	64736	64743	64786	64808	64812	64896	64912	64959	65017	65295	65305	66453	66736	66963	68535	69691	70533	70586	70648	71347	71781	72007	72194	72439	72914	73178	73712	73732	73776	73781	73842	74028	74414	75390	78129	78374	80937	81232	83826	84638	84775	85372	85540	86044	86422	86433	86477	86486	86495	86504	86618	86635	86692	87130	87212	87273	87377	87450	87469	87473	87655	87661	87670	87687	87725	87743	87825	87923	88135	88186	88389	88496	88908	89171	90389	91909	92739	94626	94661	94701	94742	94915	94931	95012	95131	96024	98678	98941	100136	100302	101455	102012	102729	102930	102936	103038	104785	104817	104843	105028	105078	105233	105388	105510	105529	105559	105583	105697	105713	105714	105780	105864	105930	105988	106023	106060	106186	106283	106351	106443	106528	106560	106637	107076	108046	108345	109179	109710	109897	111694	111721	111835	112265	113218	113275	113858	114185	114206	114382	114544	114931	115226	115245	115281	115448	115774	116045	116061	116343	116381	116475	116528	116819	116856	116894	117115	117158	117204	117298	117305	117307	117310	117311	117312	117315	117317	117318	117319	117320	117326	117398	117427	117701	118290	118657	121887	122300	123102	127676	127971	133037	133117	133202	133299	133447	133482	133652	133873	134510	134693	135197	135664	136072	136116	136140	137175	137201	137314	137496	137567	137732	137753	138215	138225	138234	138272	138297	138322	138363	138388	138973	139180	140978	141217	143188	143573	144215	145218	145323	146468	147883	149338	149643	150127	150471	150731	150790	150820	150843	151928	152575	153283	153598	154913	155028	155867	155952	156167	156373	157339	157389	157420	157827	158032	158051	158670	158740	159023	159266	159948	160097	160183	161219	161481	162128	162586	163329	163567	164024	164396	164570	164670	
54	211	512	3669	5255	5807	7669	8364	8408	8466	8613	8669	9061	9067	9334	9627	9754	9883	9978	10111	10190	10333	10544	11042	11512	12010	13378	15791	15874	16834	16971	17109	17860	18359	20608	21056	21504	21992	22187	23443	25359	29872	31873	33860	41511	42502	44606	44633	44716	44757	44760	45604	45989	46091	46150	47223	47327	48272	53864	54328	55145	57390	57490	57534	57556	57813	57996	58308	59377	60213	60660	60663	63226	64004	68119	69334	70828	72010	72148	74727	75705	76176	76283	76290	76364	76384	76821	77329	78365	82368	82970	83011	83650	83958	84091	84157	84295	84340	84609	85743	91067	94783	96872	97415	97630	97657	98003	98266	98754	99318	99489	99496	99828	100109	100115	100117	100471	100729	100907	102031	102704	102942	103323	103951	104616	105066	106163	106254	106263	106311	106422	106427	106632	106785	106885	107055	107221	107613	107807	107848	109067	109909	110286	110858	112288	113478	116381	117808	118338	119478	121373	121962	122726	126315	128952	132792	136864	137622	138224	138226	138301	138915	140548	141319	141351	141568	141882	141904	142450	145325	145367	146319	146323	146325	147500	148605	148651	150876	151837	156327	156352	156378	156395	156435	156458	156479	156824	156931	157038	157349	157359	157448	162714	164694	164780	164818	164976	
6118	10726	15446	23923	24019	26440	26574	44343	44348	44706	46307	54281	54842	59083	60268	61879	61889	61945	61949	61967	61976	62007	66850	72414	73042	75988	81301	83663	83902	85795	85796	89537	94971	100218	101117	101243	101371	102818	102977	104057	104060	104473	110000	113227	115085	127391	136689	136783	137673	137845	140388	140412	141314	142972	145817	150381	151838	152410	160126	160167	162458	162460	
751	2624	3489	4310	4327	6774	7673	8144	8160	8230	8283	8512	8953	9407	10322	10339	10340	13324	15216	17708	20248	21691	21725	26753	27332	28091	28098	28174	29336	29654	29656	29719	29916	29997	30038	30307	38044	39790	42436	43571	44520	49191	51738	58721	58731	59500	59507	59510	59516	61046	61836	63865	63977	64731	65222	65502	65938	66464	68666	71501	71595	71671	71915	72062	72207	72226	72252	72299	72973	73340	73994	74017	74026	75729	78723	78729	80780	80837	84871	85012	86415	88094	91126	96013	96182	96246	96303	101065	102218	102278	102298	102615	104772	105673	105902	107772	109503	113342	114935	115886	116942	117298	120540	124183	124352	124361	125629	129229	131675	132708	132738	137481	139082	140687	140748	140863	148292	149544	151912	152097	153098	154843	155118	155189	155279	155384	158555	159067	160460	160536	163068	164063	
30154	32279	32317	33033	34931	35077	38481	38560	39764	40311	41417	42290	43330	43905	44747	45139	45363	46582	46659	47372	48768	49827	53500	56805	57093	57694	60848	62211	63011	63121	65438	66016	68622	70178	70497	71153	71618	72673	73213	73732	74022	74152	74842	75233	77535	82751	86523	87585	90725	92977	93408	96638	98766	99645	99707	101774	102522	104344	106686	111355	113970	115583	120773	120818	127577	127606	130500	131774	133380	136087	136677	139944	141096	141314	141868	143076	143544	144122	145446	147685	149490	150790	151906	152425	152833	154939	156253	157982	159542	164316	
16	1030	8068	9104	9984	10069	11153	11880	12696	12718	15684	16600	16601	16602	18914	20926	22540	22653	24203	24454	24735	25055	25083	25099	28611	28734	28783	29830	29942	30004	30014	30450	36471	43415	44389	45721	47566	51312	51944	52003	52081	52943	59150	59544	59547	60596	61017	61109	63280	63443	63888	64221	64346	64828	65349	71265	71406	73221	74341	75859	76120	76232	76330	76397	76401	78280	80500	80846	82258	82311	82361	82376	82378	84763	85024	85081	85130	85740	86706	86896	86906	88975	90732	90958	90974	92992	94541	96138	96163	96168	96170	100893	100943	101470	102070	102605	102607	102610	102680	103215	103517	103787	107096	109450	110420	110431	112935	114955	117261	117630	117948	118958	121966	122383	122589	124345	125612	129254	129260	129270	130006	133067	141783	143625	145053	146547	146658	147602	149041	149053	149217	151211	151339	151365	151420	152185	153259	153569	153843	154396	154445	154531	154746	154821	154823	154854	156258	156334	157277	158543	158570	159121	159762	159766	161571	161573	162887	162921	163043	163088	163225	164147	164259	
121	1482	9216	10110	13594	14500	17511	21419	21782	24570	25534	27276	28424	28559	29270	30047	30073	30077	30140	30217	41395	42862	44449	45806	47196	47723	56413	57424	57520	58749	61644	66313	66315	66910	67010	68278	68406	69262	69741	71026	71450	71514	71840	74774	77660	79413	80091	80542	80846	80982	84280	84615	84758	85907	87204	101012	103415	105006	106606	108322	110428	110454	110541	111342	111577	111726	112217	113031	113035	115180	116178	116604	116827	118169	119058	119074	121848	123153	125640	125762	126071	126511	126629	127232	127447	129702	131823	142095	142330	149461	149524	150280	152763	155669	158940	160611	164606	164807	164821	164833	164988	
3996	4643	4690	9681	9802	9831	9867	9884	10706	14666	16760	16767	22030	37878	44227	44280	44625	50063	50759	60263	67350	68867	68869	68873	70089	70370	72181	80110	81583	84155	85900	87063	87066	90131	90394	95403	95542	95564	95674	98902	99635	99713	104519	109101	115544	115578	115601	115714	115749	126563	126601	131051	131174	140254	140265	141819	146459	147059	153789	
1343	1505	1533	1677	2716	3041	3338	3374	3903	3954	6029	6119	6196	6225	6357	6609	6619	6768	6794	6802	6996	7477	7920	8397	8408	8475	9772	10111	11340	13979	15526	15714	15749	15843	16042	16299	17531	17553	17603	17670	17695	17775	17862	18040	18181	18648	19398	22139	24527	24682	24715	24718	24933	25703	26041	27285	28326	29015	29066	29141	29152	29175	29302	29847	29994	30428	30581	30596	30597	30606	30608	30640	30731	30937	31626	31879	31893	32477	32579	33472	33618	33803	33867	33902	37318	37388	39504	39618	40242	41786	42249	43834	43852	43866	43893	43955	44920	46583	46621	46836	48644	48776	51543	51717	51721	51735	51736	51740	52427	52609	53131	53232	53270	53282	53432	59288	59862	59909	59946	59950	59959	59989	60008	60665	60704	60874	61110	61660	61761	61779	61803	61877	64005	64087	64816	65054	65211	65359	67539	67667	67709	68374	69974	70095	70572	70755	70956	71312	71333	73253	74629	75513	75527	76099	76139	76181	76186	76200	76204	76267	76384	77549	77703	77708	78611	78888	79542	80741	80833	81297	81358	81369	81515	81526	81607	81620	81624	81629	81633	81648	83218	83235	83323	83328	83346	83365	83388	84779	85249	85415	85671	86279	87245	87261	87468	87714	87725	88172	90332	90634	91515	91636	93530	93534	94242	94379	94714	95369	98089	98845	100572	101063	101265	101340	101622	101683	101706	101714	101859	102128	102311	102336	102410	102437	102568	103426	103656	104366	105548	105565	105593	106575	106851	106855	107092	107145	107369	107622	107694	107743	107786	107802	107885	107967	108017	110296	110580	110655	110658	110669	110856	115831	116295	117752	121087	121342	121374	121395	122040	122055	122134	122177	122370	122416	122564	122728	122910	122914	123088	123124	123162	123208	123336	123353	124305	124752	124787	125590	125975	127281	127296	127297	127824	131378	133772	133810	134533	135113	135810	136019	136062	136083	136281	137266	138410	138458	138765	138835	138868	138931	139340	140619	142273	143031	144459	144954	145327	146102	146788	147225	147300	147311	147337	147338	147379	147745	148496	148665	153008	153250	153252	154113	154595	154651	154806	156538	156922	158140	160095	160440	163223	163267	163372	
2665	4110	4172	4390	7889	9445	15648	18130	18180	18275	18360	18362	18413	18420	19137	20089	20593	21411	21435	21618	21740	21798	21815	22069	22334	23186	23486	24605	28984	29409	29661	29685	29712	29799	29809	44515	50303	51085	52050	52053	52081	52101	52367	52380	52391	52397	52402	52549	52550	52684	52696	52738	52774	52808	53129	53240	53306	57220	57855	72912	73713	78558	78710	80432	81898	87726	88006	88169	88750	90486	91606	91623	91648	91661	91686	91827	91880	91883	92463	92922	92925	93644	93716	93724	93847	94191	94228	94438	94458	94512	99860	109131	109329	112543	114154	117033	121619	121665	121667	121863	122173	122387	122658	122736	122893	123898	124035	124083	124184	124189	124202	124373	124425	124438	124445	124471	124481	124610	124628	124739	124751	125019	125785	125801	127462	128900	129728	130447	131201	139695	139710	139735	139885	140041	140525	141030	142573	142947	143425	144440	144978	145004	145036	145304	145338	145621	146298	146986	148023	148483	148969	150037	150121	150133	150147	150220	150476	150529	151227	151377	151562	151640	151714	151814	156137	159801	159891	160029	160115	161907	162800	162967	163184	163284	163427	163537	163568	163963	164341	164347	164945	
614	942	2551	5422	6643	9254	13164	20595	21658	21745	22098	25548	32535	34766	43574	44813	45990	49974	50997	53622	53698	53799	56271	63064	77784	78912	80368	82893	92841	96847	99322	100376	103769	105967	114466	115001	115026	118016	119549	123664	127543	127673	139987	140750	148392	148403	149065	149654	153607	156522	
2077	2704	2933	5674	6598	10708	11190	11533	12189	12968	15944	16253	17334	17353	17368	18113	18509	19332	19905	20941	22187	22399	22901	29924	30254	32063	35581	36151	41482	41977	42079	42343	43824	44707	44729	45110	45204	49787	50338	50341	50352	50364	50474	50632	51059	51072	52797	54029	54057	56215	56931	57280	57603	58354	58463	58662	61005	64900	67729	67757	68390	71617	72098	72793	74979	75328	75878	75985	76055	76406	76424	76464	77136	78058	78846	79657	81311	81650	85744	86086	87873	87882	87891	88897	89134	96775	102532	112492	112640	112796	112874	114174	124474	124624	126214	126240	126771	127109	127646	127651	127652	129822	131302	132729	132745	132764	133200	137714	141687	143419	144519	145083	146537	146690	147489	148781	149651	150569	150799	151300	151357	152038	152926	153838	154865	155008	155277	156231	156266	156331	156507	157031	157167	157370	157440	157481	158015	158076	158110	158909	159335	159353	161116	
295	1602	2025	2965	6784	10944	16792	17933	17942	22650	24435	24477	24632	24714	30675	35376	36679	37018	39227	42237	54100	57640	58551	64191	68786	69304	69318	69319	69327	69371	69428	69983	69984	69996	70482	71090	71239	73851	76073	86294	95292	96875	98370	100932	101824	101828	101829	117012	124230	128114	128420	129339	131103	132520	140298	143377	145116	147130	147837	148180	149389	149411	149590	155322	157088	157227	
9870	10707	10976	11139	11841	16769	16799	16840	16847	16857	16877	44250	44265	44283	46528	49825	49960	49973	59106	59337	60846	67194	67297	67327	67329	67334	67353	68866	68876	68889	69105	69526	70109	70375	76555	79938	80097	80100	80152	81018	84067	84090	84728	86415	86630	87066	87336	87740	88225	90131	95521	95534	95556	95568	95570	95601	95627	96687	96697	96705	98330	98343	99627	115561	115776	115779	115815	115852	120242	126557	126567	126584	126609	135546	135603	135719	139125	139141	139147	140251	140256	140288	147030	154908	156880	156941	158311	160062	160169	160184	164062	164456	
78813	88969	
271	2114	2886	3641	3643	3705	3708	3721	4831	5487	5616	5759	5853	6965	7832	8780	9673	9770	13350	13523	14536	15287	15422	15451	17130	19051	22324	23024	23248	24345	26068	26634	26732	27521	27896	27996	28060	28176	29377	30357	31471	31602	31705	31848	32053	32509	32737	33993	35588	40331	40528	40586	44718	44778	44818	44888	44920	44937	45374	45466	45690	45851	45991	45995	46792	46931	46986	47051	47103	47537	48313	48508	49038	49782	50671	51876	51890	51983	52173	52746	53379	53404	53662	54058	54183	55128	56713	57336	57412	58628	58658	59370	60978	61027	61618	63174	63684	64276	66296	67110	67860	68124	69030	69499	69776	71434	72689	73317	74760	74792	74836	74852	74882	74927	76012	79580	81253	82996	84829	90635	94649	95164	95774	95810	95974	96709	96961	101827	103240	103767	105774	106581	108993	109132	109829	110263	110276	110554	111671	112033	112210	112832	113047	113354	113400	113926	114552	114576	115173	115178	115188	115195	115211	115217	115897	115961	116048	116356	116707	117875	117911	117932	117975	117990	118043	118045	118064	118527	118936	120194	121319	122619	123190	123447	123631	123782	124012	125348	125782	126300	126469	127268	127806	128347	129759	131318	132258	132453	135489	135613	136152	136620	137031	137619	139395	139415	140067	140167	141209	142167	143390	144482	145095	155425	162522	163546	163588	
846	1992	14565	20115	32727	34548	35117	37036	45910	46469	55453	61947	65382	65424	67173	67696	68961	76042	76430	76625	77174	77785	78000	91874	94431	96055	100398	101757	107851	108979	109407	112870	115152	117948	118062	128832	133996	135886	136369	136383	137534	139314	140072	142891	153559	154220	154225	155127	164621	
376	396	713	975	1158	4340	7631	8419	8434	11047	11613	11621	11967	12585	12691	15472	16483	16881	17090	19682	24608	24898	25344	25568	25570	26213	26530	29984	30254	33574	33731	33768	34271	34559	34564	42776	44174	45976	47002	47811	49072	49667	50226	54154	56262	58330	58752	59018	59135	59348	59595	61145	61723	61873	63028	63362	63385	64582	65840	65871	66508	70301	70525	70541	70819	74406	78537	79333	80219	80428	80482	80538	80701	81029	83705	84642	85143	85203	85838	87833	89377	89419	91416	96587	96731	96797	96988	96989	96992	98233	100051	100124	100396	100512	104208	105634	105655	106375	106396	107178	108236	109044	109191	109551	110458	110510	110579	113127	113153	113383	113472	115908	116092	116140	116282	116320	117369	117660	117851	118754	119930	122011	125166	125525	126482	126589	127575	127576	128211	128773	130357	136666	136947	139719	141580	141632	143068	144214	144920	150780	150797	153439	154058	154968	154978	160391	164068	164879	
111	411	639	1558	1795	2110	3344	3715	3722	3936	4122	4392	4990	5269	6502	6861	6872	6914	6976	7684	8051	8377	9977	13117	15002	16147	16484	17122	17248	17768	20123	25553	26194	26695	27012	27032	27236	27423	27772	28216	28772	30040	30288	30819	30850	31144	31412	32184	32342	32522	33234	33252	33775	34107	35272	35346	35356	35639	35866	41166	42139	44392	44569	44836	44887	44928	45160	45357	45738	45804	46866	47237	47781	48276	49301	49444	50001	50829	50955	51744	52285	52938	53355	53601	57254	62253	64570	65329	66808	66978	67918	68006	68861	69694	70202	71223	72625	74056	74489	74812	74873	75423	77550	78246	81446	81955	89043	94398	94486	95038	95334	95564	96149	96245	96311	96441	96644	98044	98519	102901	105468	107590	107937	108653	108880	108962	109236	109773	110381	111299	111568	112865	112875	113314	114008	114309	114486	114798	115100	115163	115169	115174	115183	115194	115205	115217	115937	116446	117713	117830	117873	117880	118060	119230	121892	122423	122640	123321	123553	124070	124116	124485	124574	126360	127270	130488	130593	131297	132230	132400	133878	134736	135052	135304	135560	136125	136185	136823	139939	140128	141079	148964	157839	161822	
3875	3952	4883	7785	8826	9622	10114	10937	11873	11915	12477	13773	23378	26649	26807	26923	26937	26941	26963	26967	27679	28572	28739	29686	29852	29916	29992	30363	33878	34724	39244	39263	39929	42667	44294	44370	44372	44374	44386	52262	52263	52265	52266	53401	53408	53568	53636	54814	55703	58104	58129	59400	62569	62889	63958	67841	68316	68892	73818	77282	77588	78314	78524	78730	79448	80417	80739	81892	82224	84210	86120	86122	86539	86543	86869	88185	88504	90823	91317	91489	91632	91915	92032	92036	92975	93049	94618	97983	98814	101810	109074	113607	114124	115216	115324	115361	115513	116125	116890	118760	120131	120701	120721	121289	121527	121779	122870	122884	122940	125225	125429	125509	128922	131431	131643	133351	133646	133871	134098	137617	138422	139643	140012	140244	140283	141133	143254	143376	144043	147139	156150	158515	159080	160858	160875	160930	161297	163036	163712	164736	164945	
1198	1324	1525	1870	2485	2810	2849	4274	4298	6805	7440	8062	8190	8225	8263	8277	8304	8954	9085	9303	9411	10109	10322	10327	10330	10335	10338	10620	10948	11395	11930	12634	15306	15849	17174	17181	17294	18440	19077	20232	20263	20289	20423	21688	21692	21698	21699	21788	22376	22578	23068	23467	23476	23673	23698	23734	23916	27498	28094	28266	28270	28356	28468	28639	29710	29940	29963	30016	30029	30031	30035	30184	30264	30331	30407	30457	30996	31387	31626	31776	32032	32702	33536	34179	36436	36832	37015	37454	37465	37512	38167	38185	38187	38746	39482	39586	40049	41039	41846	43435	43529	43534	44913	47994	48844	49757	49979	49998	50394	54284	54672	54834	55493	55533	56578	57108	57521	59160	59498	59506	59507	59514	60154	62168	62389	63053	63602	63673	63860	63882	63921	65260	65396	65451	65466	65470	65478	65873	66343	66345	67047	67057	67201	67645	67691	67851	68049	68456	68814	69023	70469	71151	71526	71557	71568	71598	71643	71957	72300	72302	72452	72645	72842	72980	72985	72987	73216	73237	73965	74013	74220	74422	76402	76729	76802	76918	76990	78508	78723	78728	83559	83931	84520	84671	84705	85047	85152	85207	85693	85820	85923	86303	86307	86308	86630	86767	87275	89041	89292	89304	89308	89309	90780	90841	91141	91188	91871	91904	91914	91944	91947	91971	92408	92644	93572	94295	94625	94711	94729	95599	95999	96023	96070	96166	96194	96228	96246	97518	97547	98066	99334	101325	101376	101467	101775	102097	102111	102144	104028	104617	104896	105381	105766	106619	107038	107111	107551	109152	109566	109766	109769	110177	111163	112340	113358	113414	113575	113587	113603	113657	114555	114719	115405	115771	116363	116608	117441	118315	118704	120555	120565	120584	120616	122465	122744	123733	124154	124182	124210	124803	124818	124861	124914	125349	125785	126351	129226	129244	129252	130112	130566	130738	130960	132727	132897	133392	133939	134303	135182	135239	136421	137139	137617	139000	139082	139464	140693	140791	140994	141764	141916	141941	142341	143498	143708	144173	145246	145987	146338	147562	147779	148026	151782	151961	153477	153614	153690	153978	154658	154840	154843	155130	155180	155302	155515	155521	155523	155525	155825	156275	156956	158558	158561	158563	158564	158797	158953	159427	159456	159918	160028	160441	160451	160854	161659	161679	162742	162899	162936	164195	164908	
199	655	763	770	798	4947	6206	8281	9091	11563	12726	12727	13669	13700	13988	14859	15418	17396	17401	18339	18693	18953	19641	20889	23892	24963	25161	26294	26325	26568	27631	30067	30070	33379	37046	37342	38258	38432	39237	39271	39275	46056	46189	48008	49336	49337	54691	57502	62433	64800	64853	65379	66281	66399	66407	66419	67681	72018	72021	72795	73141	73253	77498	79027	79123	79662	80082	80456	80572	82192	84715	84775	86570	86573	88085	88702	89194	89981	90354	90461	93156	93990	94090	94708	94713	94714	96721	98099	101571	103237	104011	104340	105399	105406	109611	109650	109654	109672	110434	110840	111972	111973	112171	112265	112622	113197	114152	115085	117274	117279	120593	122138	122277	122332	125971	125974	126238	127466	127511	128380	132027	132632	132997	133000	133032	133038	135938	136433	137387	139870	139939	141434	141466	152562	153524	153528	154851	155103	158756	158772	158775	159194	159433	160825	164314	
3781	13582	13688	15835	26524	30008	32458	33181	34686	35203	35606	35726	36760	57945	66256	66534	67502	78028	78811	79255	79266	79613	79939	80206	80372	80378	80382	80542	80626	80643	80723	87177	88108	88448	88964	89255	94918	103652	103962	105221	113952	114363	114495	115477	115555	118131	118514	120246	120308	120419	125375	125901	135754	135803	136363	150887	151499	151501	151503	151504	153446	154746	
113	384	741	778	1033	7181	11217	12143	12896	13494	13863	14746	15012	15239	15316	15347	15350	15394	15398	15401	15503	15559	15597	15798	15807	15873	15994	16282	20605	20938	22366	22395	23007	24268	25521	25695	28039	28145	28183	29520	30617	30683	30688	30690	30990	31648	32055	32200	32875	33095	33283	33374	33407	33570	35657	35680	35803	35926	46565	46942	47017	48861	49228	53710	56169	56225	56231	56246	56376	56541	56610	57069	57158	57283	57821	58635	63062	66443	66455	66619	67600	67635	67671	68581	70050	71363	71369	71394	71419	72368	73026	74360	78055	78325	78869	80198	80364	84657	84675	86323	87251	87259	87583	93828	93881	93885	93941	94101	94624	94940	96027	97250	97411	97583	97587	98664	99931	100644	100686	100698	100765	102478	110962	111431	115731	116990	117031	117741	117753	117780	117808	117899	123049	123123	127670	127872	128640	128827	128832	131350	133133	133203	133766	133832	134295	134773	137253	139299	140062	140450	140671	143582	151435	156836	159528	159956	163173	163265	164150	
747	784	796	8001	9008	9091	9132	9375	10277	12725	12731	13201	13614	13655	13689	13692	13706	13715	13730	13936	17399	17405	17410	17417	18004	22350	24082	26365	30075	32103	33102	34182	34558	37336	38257	45981	49348	51083	52985	53540	54516	54671	54714	55879	57480	58867	59680	59685	60446	62623	62774	63656	64983	65726	65727	66316	66326	66404	66413	67093	71682	72022	72046	74896	79026	79254	80199	80576	82190	84688	84706	84889	88590	89976	90987	93992	94446	94710	96142	96296	99032	102827	103989	105399	105550	106467	106768	109381	109671	109749	110391	110576	110755	112323	113118	114150	114295	115839	122135	124507	125154	125156	125162	125857	125968	125980	125991	126043	130278	132021	132034	132699	132960	133010	133705	134693	134697	136435	137232	137390	139888	140006	140675	141462	144034	147043	153288	153546	153967	153986	154427	158545	158757	160953	161146	161190	164660	
161	326	692	1143	1933	2418	4168	7641	8253	9606	11052	11192	11227	11605	12087	12347	12585	12613	12617	12686	12694	12779	12794	13201	17058	24516	24925	25038	26170	26177	26243	28701	34199	43182	44529	44534	44580	44643	46634	49325	49442	49580	55321	56065	56350	56509	57116	57316	58774	59535	59575	59601	59805	60984	61106	61155	61777	61876	63696	64348	64702	65936	67884	70239	70269	70921	71315	72203	73820	77203	78418	79942	80457	80610	80678	80701	80704	81326	83124	83712	83737	84504	85470	87913	88679	89549	91391	94528	94540	96989	96992	99962	100033	100060	100429	105666	105881	106361	106397	106409	106759	107142	112012	113441	114136	115176	115209	116072	116116	116125	116176	117172	118075	120167	121715	125064	125238	125435	126011	126259	127241	127569	128505	129207	130326	130332	130374	130739	131431	131692	132445	137209	137535	137864	138364	138833	139201	141555	149437	150245	151279	153411	153916	154961	155014	155031	157121	157593	163817	164733	
47	217	449	825	1657	1943	3146	3542	3642	3730	6199	6524	6605	6606	6607	6755	6839	6867	6956	7119	7257	7495	7638	8130	8242	8426	8479	8949	9039	9562	9572	10026	10242	14141	15253	15520	15543	15544	15797	16133	16274	17540	17756	17970	18012	18270	18568	18614	18625	19111	19615	23508	24163	24268	24436	24531	24806	24914	24915	24953	25471	28817	29033	29081	29115	29186	29190	29870	29884	29913	30052	30134	30204	30516	30529	30615	30623	30638	31756	31762	32091	32467	32487	32999	33358	35507	37378	38568	38653	38662	39049	42508	42601	42944	43285	43324	43441	43642	43874	44857	45339	46599	46874	48985	49075	51709	51713	51832	52532	52833	52901	53051	53197	53433	53526	53579	54396	54586	54643	57135	59202	59884	59948	59992	60066	60172	60268	60741	60756	60760	60825	61070	61482	61614	61650	61654	61703	61708	61724	61857	61861	61871	65349	65391	65409	65422	65428	65918	66972	67315	67394	67416	67870	67918	68377	68461	68497	68747	69660	69841	69878	69893	70099	70110	70828	71153	71199	71238	71294	71380	74153	74848	74940	74974	75233	76031	76039	76059	76069	76149	76165	76203	76206	76500	76595	76626	76694	76817	77133	77201	77528	78216	78287	78334	78771	79456	80956	81410	81468	81522	81627	81630	81638	81642	83187	83203	83364	83370	85352	85691	85716	86090	86210	86714	87022	87611	87618	88638	89460	90186	90284	91683	91778	91912	92026	93160	93532	94238	94251	94369	94373	94412	94421	94434	94461	94544	95172	98956	100303	101357	101524	101560	101668	101716	101761	101806	102097	102129	102168	102172	102481	102493	102537	102561	103669	104647	105057	105544	105606	106613	106712	106802	107046	107058	107100	107555	107577	107592	107702	107731	107767	107771	107916	108756	108781	109247	109372	109478	110657	110662	111498	114891	114989	115286	116193	116197	116207	118713	120281	121306	121388	121426	121477	121919	122752	122955	123014	123021	123126	123147	123200	123294	123342	124111	124811	124812	124973	125064	125171	125183	125193	125203	125205	126610	127229	131021	133736	135733	135740	135741	135899	136076	136154	136224	136329	136339	136415	138451	138479	138653	138771	138919	140270	141635	142893	143369	144615	144852	144952	146781	146957	147013	147123	147185	147698	148691	148807	148852	149430	149686	150255	153284	153869	153907	153927	154145	154332	154482	154807	154926	154949	154977	155868	155928	159727	159800	159973	160473	162076	162201	163240	164788	164865	
514	946	2319	2465	2597	3306	4150	4528	4595	8298	8923	9087	9486	10294	11157	11333	11347	11622	12273	12343	12949	13147	14703	15737	15740	16222	17128	17132	17144	18567	18663	18836	18932	19305	19441	19810	21825	22477	24068	28086	28221	28429	28967	29224	29574	29741	29766	30049	30174	30254	30290	30299	31739	32230	32318	32398	35332	35472	36870	36966	37212	39443	39589	40959	42987	43300	43481	44799	45800	47914	48709	50990	51004	51249	51524	51933	52048	52199	52884	53039	54811	54866	54885	54894	55347	55579	56096	57709	58730	61054	62001	63310	63837	65410	65483	67287	68919	70155	70265	70856	71783	72866	72881	74560	74650	75369	76058	77331	77484	79179	79203	80782	81563	84773	88800	88863	89077	89209	92607	92669	92787	93755	93911	93997	94469	94484	96126	96237	98975	99005	100745	101297	101446	101511	101733	102381	102433	103730	104316	105695	106278	107297	107358	107374	110086	110456	110664	111207	111216	111404	111411	112275	114071	114100	115369	118633	118927	120329	121274	121296	121329	121350	121478	121937	122038	122252	122402	122714	123350	123561	125032	126312	126874	128830	129001	129875	131610	133744	135433	135739	135740	135829	135912	136391	136823	137289	138544	138580	138979	140680	142969	144443	145526	145595	146578	146662	147598	148274	149097	149372	149706	149969	150000	150002	150008	150517	151663	152036	152113	152134	152699	152700	153623	154308	156229	156981	157599	158550	158553	159014	159024	159400	159457	162032	162176	162256	162422	162459	162782	162783	162785	163223	164407	164689	
420	697	946	1549	1653	2408	3222	3477	3642	3645	5864	6306	6418	6481	6985	7063	7259	7377	7746	7885	7987	8395	8667	9149	9270	9342	9360	9664	9738	9977	10519	10913	10956	11023	11522	12334	12467	12492	12760	13025	13120	13195	16628	16661	16848	16874	16890	16892	17011	17420	17632	17823	21399	23922	24242	24937	25017	25091	25316	25753	26796	27052	27653	27869	27941	28125	29855	30441	30996	31475	31720	32170	32354	32825	35029	35723	36567	36750	37116	38528	39936	40640	41498	41570	42183	42435	42778	43511	43564	43600	43648	43847	44033	44769	45290	46732	47742	47915	48100	49137	49216	49520	49569	49776	49899	50011	50150	50487	50636	50889	50900	50902	51073	51207	52271	52568	53587	54362	54678	55003	55630	57453	57539	60056	61317	62040	62606	62853	62893	63382	63626	63795	63809	63820	64021	64282	64462	64547	64560	64566	64819	65221	65606	66138	66533	67079	67686	68216	68553	69236	69310	69469	71616	72163	72226	72574	72723	73212	73868	73869	75162	75252	76844	77152	78264	78678	78911	79266	79410	79548	79884	80090	81126	81201	81267	81357	81453	82069	82589	82626	85418	86665	87449	87752	88237	89232	89281	89726	89831	90373	93110	95224	95262	95332	95453	95681	95734	95755	95853	96427	96726	96839	96874	97362	97892	98061	98527	99552	99596	99813	99854	100029	100087	100612	100636	100710	100759	100761	100767	101610	105069	105070	105197	105673	106018	106411	108464	108505	108661	109117	109322	109349	109374	109389	109401	109855	110297	110467	111168	111635	111851	112160	112167	113623	113734	114736	114869	115403	115515	115940	116010	116673	117275	117358	117455	117664	117880	119253	124221	125704	125803	126577	126746	128153	128584	128602	128677	128735	128888	129087	129322	129370	129372	129482	129539	129775	130353	130970	131107	136177	136187	137854	137882	138060	138069	138143	138246	138336	138398	138465	138711	138919	139684	140687	141251	141587	142464	142763	146082	146128	146289	146898	147050	148219	148675	149142	149156	149257	149369	149506	149539	149792	149925	150119	150211	150924	150984	151215	151216	151229	151400	152206	152421	152561	152910	153267	155318	156692	156875	156961	157005	157061	157085	157092	157573	157868	159572	161067	
1565	1817	2398	3309	4087	6392	6636	6870	7015	7173	7279	7448	7685	8352	8446	8977	9738	10022	11021	11562	12050	12334	13303	15204	16565	16645	16663	17438	20463	24723	26448	26975	29172	29687	29882	30173	30704	30887	31116	32543	37192	37446	43152	43323	43463	43739	43791	43841	43842	46199	46305	46505	46805	47818	48191	48748	49124	49191	50008	50011	51400	51554	51751	52792	52927	59097	59938	60647	61160	61530	61785	62124	63264	63432	63800	63834	64147	66139	66151	67335	67807	68379	68519	69390	71129	71696	72120	72806	75439	76678	78470	78614	81064	87605	88584	90100	90770	90870	92143	95783	97918	99397	99790	100226	100703	100725	103092	103789	104489	104896	107284	107507	107693	108221	108571	108616	111252	111352	111396	111801	112016	112217	113294	113807	114870	115463	115765	115913	116061	116559	117520	118395	126735	128526	129764	130329	131090	137066	138083	138120	138137	138897	141440	142097	142485	143382	143706	146018	146160	146489	149182	149448	150074	153266	157079	157091	157169	157282	157550	160047	161008	164512	
2060	2122	2326	2625	3064	3371	5885	7260	9126	10224	11801	12023	14807	15143	15729	15744	16160	17041	17237	17495	17597	17745	17856	17996	18144	18898	18997	19093	20646	21707	22593	22869	22902	23289	28807	29967	30672	30962	30996	32043	35164	35233	39044	41908	43100	44797	44845	44958	45057	45196	45251	45404	46163	47490	50106	50336	50345	50361	50554	51011	51294	52138	53353	55521	56039	56381	56917	57105	57192	57219	57490	57626	57867	58847	59045	59338	59343	61181	62332	63170	65402	66792	67783	67816	67838	68120	68419	68682	68685	69864	70463	71621	71637	71959	72481	73139	73783	73852	74106	75368	75799	76068	76385	80506	82959	83267	85023	85142	85307	86487	86819	87454	87896	88674	88793	92067	93657	104184	105516	106406	107383	108814	112720	112730	113777	123591	124229	124568	124702	124797	125165	125245	125560	125693	126332	126581	127213	127645	127646	128096	129436	132318	132737	132777	132785	132810	132871	132891	132894	139032	139239	141495	141662	142780	143386	143399	144065	145358	145412	145537	145818	145929	147066	147108	147408	147420	147976	148291	149154	150025	150298	150408	150557	150591	151362	152131	152144	152642	152799	153097	153571	153681	154661	154811	156157	156437	157509	157714	158081	158110	158119	158631	160837	161164	163255	164806	
29	658	659	8452	8639	11267	14951	20978	22190	22486	30329	33531	56154	57677	58187	68959	70788	71386	78890	80955	81250	81711	83866	89262	96784	97327	105326	105871	108681	109056	109508	109510	109895	110565	110793	110803	110808	112387	113241	114226	116177	121772	125913	125981	128602	129151	130201	130867	131863	135465	138103	139705	141883	144622	144628	146306	146808	147620	147626	153327	157800	162888	
76	365	494	944	1185	1246	2057	4639	9214	12121	14489	16814	17271	17432	20444	20542	20625	20857	22198	28423	28448	28452	28455	29230	30136	33164	33296	33389	33560	33628	33694	34159	34316	34466	34548	34551	34552	37943	46269	46296	46375	46504	46709	47003	48070	48249	49072	49548	51889	53262	55342	60872	60981	61086	63474	64492	65333	65334	65335	65339	65343	65345	65388	65448	65449	65454	65471	65485	65492	65501	65517	66006	66214	66883	67493	68518	68627	68706	68963	69715	74625	75395	76045	76049	76406	76453	76628	77069	77159	77232	77769	78928	79019	79108	79198	79381	79560	79843	80001	80383	81193	81948	84213	86916	87649	87916	91791	91808	92939	94467	95322	95918	96898	98698	99308	99318	99544	100917	101001	101156	101339	101681	101717	101723	101851	101983	102119	102204	102209	103631	104198	104660	107451	107498	107502	107530	107743	107753	107834	107845	107855	108021	108635	108896	108897	109035	109120	112618	112918	114129	114494	114860	116184	116808	118608	122953	129947	130542	131427	132063	133110	133208	134011	134995	135730	135778	135847	135884	136035	136097	136277	136309	136346	136374	136375	136413	136437	136445	136474	136842	137352	137446	137851	137896	137947	138111	138303	138304	138312	138313	138332	138346	138354	138382	138404	138439	138480	138663	139051	139184	141162	141878	142639	142881	142886	142899	144358	144926	151205	152982	153233	154245	154795	156000	157293	157717	158850	158947	161992	162131	164886	164957	
156	1645	1905	2047	2081	2802	3385	3781	5969	5997	6409	7339	7793	7805	7995	8343	8546	9044	12183	12208	12591	12744	13129	13245	13337	13461	13518	13684	13695	14020	14062	14368	14549	14965	15140	15307	15607	15779	16173	16188	16500	16530	16660	16722	16754	17886	18502	18957	19611	19656	19923	20554	21340	21731	22180	24894	24939	25073	25746	26328	26630	27840	28367	28905	28980	29692	29767	30001	30004	30005	30006	30009	30010	30116	30194	30494	30887	31076	31462	31490	31566	31752	31893	31909	32590	33094	33432	33445	34062	34078	34098	34555	34645	34847	34911	35229	35412	35529	35552	35709	35779	36446	36694	37549	37587	38474	38502	40282	40630	41141	41383	41428	42018	43353	43393	44057	44164	44634	45370	46106	46800	47642	49534	50429	50504	51452	52608	53661	55347	56408	57194	57775	58927	59421	59702	61163	61332	61416	61814	61821	61824	61967	62870	62990	62991	63013	63179	63759	63935	63971	64370	64488	64609	64970	64985	65099	65806	65936	66282	66286	66288	66290	66292	66295	66302	66307	66313	66319	66323	66326	67391	67825	68472	68965	70100	70135	71173	71424	71826	71917	74160	74549	74860	74939	75070	76219	76724	77478	77770	77969	78002	78173	78548	78824	78825	78872	78970	79171	79234	79308	79310	79352	79366	79388	79433	79471	79481	79526	79554	79563	79575	79604	79619	79628	79684	79706	79740	79780	79791	79808	79811	79832	80042	80109	80116	80160	80179	80357	80369	80371	80384	80385	80405	80409	80427	80437	80449	80458	80469	80483	80491	80494	80508	80516	80525	80536	80555	80562	80582	80653	80656	80657	80668	80670	80684	80689	80690	80692	80693	80699	80710	80728	80734	80743	80850	80883	80953	80975	81011	81050	81070	81101	81167	81380	82030	82618	82644	83302	83751	83919	83923	84062	84075	84118	84499	84534	84687	84824	84868	85010	87936	88617	89204	89216	90140	91212	91440	91913	93442	94288	96360	96642	97302	97464	97848	97947	98098	98532	98645	99562	100633	100897	101998	102039	102878	103406	103606	103920	103929	104020	104158	104295	104473	104483	104677	105015	105059	105124	105217	105586	106128	106249	106279	106335	106995	107168	107585	107995	108127	109838	109882	110589	110712	111280	111281	111636	112663	113418	113482	113823	114606	114861	115242	115281	115419	115696	116134	116271	116360	116444	116671	117036	117490	118537	118550	118568	118571	118680	118701	119387	119513	119550	119562	119614	119917	119928	120149	120251	120465	120497	120664	120678	120880	120910	120966	121167	121752	122093	122733	123106	123866	123873	124029	124066	124433	124661	124797	125120	125377	125958	126249	126323	126327	126352	126356	126405	126566	126662	126675	126775	127097	127291	127439	127475	127551	127606	127659	127673	127998	128540	128646	128707	128771	129336	129516	129594	130106	130263	130671	131263	131779	132092	132395	132638	132790	132866	132970	133255	134178	135422	135588	135796	135964	136225	136840	137524	137911	137956	138070	138578	138672	138680	139192	139280	139286	139826	140088	140311	140516	140713	140750	141075	141102	141117	143085	144733	144826	145401	149662	150686	151338	151499	151502	151504	151507	151511	151604	151682	151755	151768	151778	152186	152556	152582	152696	152719	152879	153481	153483	153490	153495	153515	153521	153522	155124	155144	155252	157927	157963	158335	158580	160370	161432	162423	164427	164822	
42	763	915	1764	1784	2245	5046	6417	8705	8721	8788	9030	9034	9041	9050	9054	9060	9321	9535	9833	10344	10707	10883	11046	11182	11802	12095	12870	13147	13918	14928	15344	15964	16586	16667	16996	17066	17128	17324	19268	19664	20368	20786	21336	21667	22087	22628	22690	23239	24990	25575	27271	27686	28860	28985	30679	32239	32713	37409	39711	39763	41442	41591	42727	44608	44615	44691	44737	44775	44787	44812	45241	45730	51678	52046	54814	55589	55723	55913	58576	60242	61521	61589	62802	65810	67522	72066	75994	75997	76039	76091	76151	77136	78980	81031	81376	81669	81816	82190	82631	84102	91034	93792	93929	94107	94659	96114	96285	97118	97206	97222	97718	98021	98196	99862	99892	100011	100034	100075	100110	100111	100117	101308	101382	103748	106319	106380	106392	106535	106593	106693	106711	107212	107247	107784	108370	108747	109860	116789	117086	117235	118553	119472	119890	119976	128912	129375	129719	132457	134201	140037	140422	140577	141125	141321	141468	141716	141822	141836	141898	144104	146314	146325	146327	146328	146331	147849	148276	152529	153585	154860	156252	156576	156801	157216	157420	157513	157519	159688	163882	164571	164930	
1196	1232	1452	2444	3023	3169	3383	3871	4253	4262	4418	4607	5356	5364	5391	5637	6458	7300	8156	8232	8279	8833	9828	10366	10667	11312	12807	12814	13205	13416	13590	14571	14925	15121	16930	18206	18894	19116	20920	21767	23775	24230	28180	28424	28682	28789	29024	30234	30292	30518	31869	33320	33465	33896	35222	35451	35744	36672	37179	38034	39543	39570	39583	40693	43842	46302	48034	48502	49372	49933	50073	50761	50959	50988	52884	53181	53243	54974	55889	55908	56174	56546	57401	60018	60715	61844	62207	62564	62930	64846	67264	67309	67821	68106	68811	70375	70917	71760	71854	72621	74679	74756	75566	77337	77521	77627	78190	79248	81439	84428	84567	84686	85309	85919	86471	86642	86735	86850	87838	87862	88882	88989	89307	89316	89782	92674	92692	93514	93754	94371	94477	98685	98688	98843	98901	98914	98925	101298	101364	101808	105811	107580	108874	109264	110183	110622	111703	111976	114898	115323	115400	118177	118953	119187	119388	120347	120381	121944	122174	122541	123502	123520	123521	123538	123544	126875	127432	127436	129251	134154	137036	137651	138579	139644	141068	141145	141258	143027	146565	146661	147307	147349	148204	148224	150093	154334	154345	154813	154969	155579	156916	157149	157299	157645	157785	158959	159436	159437	162296	162788	163346	164282	164868	164995	
3804	10291	16756	17818	19333	20398	32003	48208	48769	50339	52907	54140	58980	59225	59453	67312	67949	68731	70599	71781	71837	71951	72517	72758	72844	76395	78446	84818	85094	87869	88367	89268	107425	114951	124476	124526	124588	125336	126643	127651	127979	129594	132729	134970	145370	148818	150378	150653	151362	152940	153727	154624	156050	157365	158094	162405	163335	163762	
2262	6293	6352	8187	10041	10355	10997	12006	13624	18181	19401	21369	21470	27986	28206	29839	31329	32175	37196	44775	48575	57089	57238	61825	65365	70098	77383	79656	80115	85920	86632	87371	90301	93673	98880	99276	99448	101312	101331	101416	101678	106217	107439	110295	110709	111202	113407	119357	121225	121288	121647	122734	127355	133736	134161	136607	138582	139355	141256	145438	146669	147684	149915	151870	154187	154459	156679	158305	162155	162239	163271	
32171	33164	33958	41055	45327	47587	50870	50989	52309	61179	62911	64092	64351	65739	69246	71010	81050	83397	88786	89028	93283	98412	101584	102242	106248	108522	108762	110349	113455	122202	124663	125161	125717	126338	127611	128851	130170	130387	131390	131425	131467	131823	132640	133335	136744	138802	139432	139966	140186	140818	140958	141143	141907	142859	145719	146208	146517	147366	148417	148557	150557	151865	151901	153544	153578	154316	154524	154708	155307	155420	156499	157209	157337	158727	159052	160157	160395	162568	
27	9754	9894	14180	25267	25292	43476	44225	44625	44978	45011	45167	45481	45522	58882	62706	63593	66574	66694	70776	72041	73140	73164	73829	75298	79233	79268	79834	81474	90893	97597	97601	98690	100027	100785	101122	102206	103236	103278	103476	105696	115531	115869	126084	126126	126456	128343	129881	130275	131201	131799	134842	135274	136820	136842	144680	150075	152271	
3	247	280	385	440	9039	9068	9432	9516	9781	9868	10015	10020	10061	10809	11231	11474	12336	12766	14162	14752	15641	15894	16325	17047	18208	18292	18488	18515	20549	20772	21294	22182	23353	24429	26489	27814	34760	35106	38449	40177	41170	41193	41466	41617	44669	44686	44730	44748	44785	45168	45540	47430	47720	53782	55369	55474	55506	55652	57281	57431	58149	58406	60635	60649	61979	67917	70087	71344	76150	76362	80593	80671	80706	80973	81053	81701	81752	82390	83604	84677	84800	87183	96309	96590	97089	97522	97706	98469	99352	99544	99677	99968	100064	100109	100113	100114	100116	102081	105444	106274	106316	106334	106398	106427	106814	107115	107216	107255	107337	107380	107568	107707	107918	110584	114040	116052	116947	117378	118481	124396	125702	127232	128041	129448	130227	133748	137504	137627	137796	137818	138020	139778	139912	142290	146315	146324	146331	146620	148361	149142	156039	156251	156286	156340	156582	156704	156714	156729	157027	157154	157300	157502	159661	163436	
160	256	497	652	1284	1570	1712	1727	1755	2069	2180	3395	4200	4424	4575	4722	5331	5488	5490	5491	5492	5493	5494	6538	6826	7724	8044	8259	8898	10280	11003	12152	13304	13624	16656	16818	16893	16905	17034	17079	17142	17167	17175	17611	17973	18329	18515	18816	19402	19534	19931	20087	21219	21759	22371	22514	22570	22707	22856	23257	23476	23641	24292	25889	26021	26100	26198	26780	26805	27040	27083	27473	27693	27820	28451	28725	28757	28935	29257	29377	29383	29463	29630	29811	31314	31542	32223	33466	33815	34361	34862	35909	38192	38432	40359	40360	40361	40362	40364	40365	40366	40368	40439	41183	41800	41879	42807	43004	43439	43621	44495	44717	44913	45225	45226	45227	45228	46124	46767	46806	46868	47335	47667	47783	48030	48210	49036	49052	49171	49561	49754	49824	49871	49966	50106	50328	50420	50440	50754	51718	53306	53456	53523	54249	55903	56247	56523	57432	57753	57804	59543	59768	60079	60144	61500	61583	61634	61690	61773	61819	61825	61841	61965	62129	62215	62278	62417	62465	63376	64272	65140	65939	66207	66494	66624	66637	67465	68000	68376	68463	68682	69284	71360	71658	71976	72138	72144	72148	72209	72276	72502	72575	72595	72661	72684	72837	72921	72934	72936	72937	72942	72950	72955	72957	72965	72967	72969	72975	72986	72998	73000	73003	73010	73022	73029	73031	73032	73039	73054	73060	73069	73079	73097	73107	73167	73183	73197	73202	73211	73217	73252	73342	73516	73522	73539	73544	73609	73631	73678	73909	73910	73913	73914	73919	73932	74063	74069	74155	74370	74479	74503	74534	74796	74860	74878	75008	75142	75266	75866	77544	77980	79565	80122	80772	80775	80776	80779	80780	80781	80786	80790	80793	80794	80795	80797	80798	80799	80800	83009	83384	83745	84903	86166	88679	90158	91019	92046	93007	93333	94136	95206	96098	96099	96101	96103	96104	96105	96106	96112	96129	96135	96144	96148	96168	96175	96182	96190	96196	96304	96344	96402	96447	96549	96592	96681	96768	96860	96871	96877	96964	97002	97211	97418	97789	98105	98106	98107	98110	98111	98112	98113	98115	98116	98117	98120	98122	98841	99266	99917	103387	103455	103648	104001	106640	111086	113057	119735	119778	119814	119828	119830	120020	120215	120358	120409	120593	120717	120833	121006	121068	121101	121134	121168	121221	121246	121313	121314	121543	121771	122179	122691	123331	123383	124571	125344	125663	125943	126010	126160	126527	126617	127337	127840	128426	128612	128614	128615	128618	128620	128625	128629	128632	131555	132474	133743	133749	137043	137655	137656	137657	137658	137758	138885	139508	139555	141438	141654	141859	143075	144422	144465	144496	145053	145360	145376	145536	145813	146062	146196	146205	146224	146720	146776	147240	147246	148110	149547	150211	151017	152100	152353	153723	154133	154862	154918	154979	155111	155157	155335	155684	155836	156743	157244	157287	157948	158346	158553	158555	158558	158560	158561	158562	158563	158565	158571	158642	158710	158965	159594	159676	159686	159801	160437	160842	160888	160889	160890	160891	160892	160893	160980	161171	161481	161915	162042	162184	162334	162903	162905	162907	162908	162909	162911	162912	162913	162932	163121	163144	163188	163417	163522	163659	163811	163899	164014	164213	164303	164555	164885	
1376	1550	1685	1715	3109	6423	6678	8770	9677	17556	19045	19588	24344	24526	24941	28939	30185	31797	33594	38166	39205	39290	43853	44802	46626	48644	51712	53550	59889	59997	60750	60758	60811	60922	61665	61681	61757	64451	65331	65420	67606	68490	68642	68787	69939	69964	71855	76041	76078	76443	76747	76937	78277	81513	81524	83315	83418	85585	87457	87482	87691	89532	95491	100380	100581	106874	107097	107844	110088	122714	124646	136134	138639	138782	139885	142288	144049	147209	147899	154161	154810	154824	156741	
8109	8637	9127	10242	11068	11107	13092	16599	17962	21753	26214	27031	27293	28558	28569	28752	28781	29898	30004	30029	30057	30061	30566	30721	30973	31762	35024	36584	39683	44535	45288	46691	48628	49912	50181	51757	51996	52015	52290	52417	52514	52553	52647	52664	56115	59561	60049	60799	60808	60811	60864	60997	61111	62900	63114	63288	63856	64044	64046	66449	70486	70505	73131	73970	74450	74903	75338	75393	76091	76097	76131	76384	76402	76408	76439	78280	78380	79868	80103	80493	80495	80498	81116	82251	82370	84915	85013	86637	86897	86903	91108	91114	93366	94537	94897	96160	96162	96316	98116	99045	99971	100438	101214	102499	102504	103512	106199	106237	106238	107152	107183	109041	109082	109749	110428	112150	114478	116167	118567	119580	121967	122153	122516	122858	124438	124661	124807	124940	128315	128340	128622	128923	129256	129526	133591	133969	134420	134526	135420	136451	136532	137475	144155	144157	146378	147079	147594	149066	151717	152172	152183	153382	153867	154431	154857	155396	156248	157282	159642	160767	160942	162785	162902	163102	163220	163286	164151	164153	164217	164239	164685	
869	9051	9481	13396	15781	21988	22634	23797	25086	25323	27555	29215	30161	31032	33262	37595	43419	44197	48665	51685	58229	59231	62114	64780	64878	65418	72104	74729	75488	77642	81539	85765	86652	86789	87339	87712	90304	91664	94683	94860	105396	105931	106069	106390	108685	110617	111703	113002	115468	115521	116464	117114	132743	133079	134045	134982	135792	137672	138259	138281	139904	144223	154003	158668	158909	161752	
9052	9749	11519	33847	43632	45791	67711	69282	105379	105610	110451	135977	140461	148383	148444	149169	151401	151421	151806	155526	
1023	1307	2708	3746	3854	4229	4274	4304	4566	5791	7519	8282	8285	8563	10336	12525	12675	12721	17212	18486	20240	20942	21696	23166	23735	27725	27853	28082	28160	28230	29353	29657	30024	30224	31833	32585	33507	34317	36428	36430	36433	36438	37933	38165	38166	38170	40927	43498	49090	49649	50876	53635	55845	56316	57691	58728	58885	59506	59517	59720	59873	60188	61001	63050	63842	64314	64501	64817	65457	65473	66098	68748	70001	71602	71946	72297	72988	73034	73220	73253	73988	74152	74383	75781	76985	76987	78747	79084	82245	83436	85256	85765	86334	86591	87136	87285	88920	89305	89750	90329	90982	94634	96029	96030	98338	101887	101894	105419	109561	111598	112046	113104	117907	120563	120721	124070	124308	124530	124824	124892	124949	125643	125782	126971	129230	132725	132734	134299	135370	142010	144176	146193	146533	147624	148339	149477	153978	154757	154858	155525	158568	160241	160446	160457	160856	161345	162700	162897	162902	163304	163329	163494	
293	3324	4320	6086	6214	6236	6271	6297	6461	6581	6582	6611	6612	6911	7178	7703	8225	8691	8831	8901	9662	9740	15562	15633	15958	16177	16884	17492	17550	17578	19045	20360	23633	23763	23901	24371	24754	24820	26689	27163	28820	28995	29091	29153	29210	29424	29639	29894	29944	29990	30459	30464	30536	30603	30612	30639	30656	30710	30910	31082	31335	31403	32548	32768	32970	37358	39193	39464	42291	42678	43861	43921	46362	46558	46593	48029	48788	49500	49829	50159	50547	50779	51522	51693	52156	53086	53135	53268	59727	59956	59962	59985	59991	60144	60663	60779	60780	60811	60823	60900	60922	61134	61193	66164	67817	68166	69579	69995	70056	71322	75206	76030	76031	76150	76151	76210	76569	76603	77528	77637	78017	78308	78317	80405	81226	81574	81635	82002	82403	83197	83327	86285	87334	87555	89760	90452	90851	91199	94414	94438	94439	94988	95287	95352	96187	99960	100762	101339	101356	101732	102022	102041	102315	103799	103987	104774	105636	106173	106514	106611	107491	107546	107842	108251	109372	110544	110608	110671	111560	113790	115267	115476	116369	120536	121281	121327	121957	122090	122945	122984	123221	123331	123335	123348	123354	123546	123813	125111	125128	125143	125191	126008	127212	127251	129110	129472	132973	133834	135749	135764	135778	136403	137429	138255	138599	140689	143892	144360	144456	144782	145194	147261	147289	147341	147615	147706	153279	153534	153638	153672	153689	154012	154133	154137	154155	154175	154249	154324	154362	156497	156854	157555	157597	159887	160378	163226	
30	229	276	415	1443	1809	3975	4582	4842	7709	7980	8041	8128	8196	10275	12068	12320	13598	13657	15876	17044	20088	22085	22306	23100	23281	27465	27845	28056	28106	28306	28673	28709	28918	28960	29057	29312	29371	29530	29624	29697	29818	29819	29872	33718	38943	44072	53866	63017	64055	64722	64948	64979	65000	66399	66558	69683	70567	77262	81538	83037	83082	83120	83192	83229	83574	83773	83896	84158	84254	84481	84515	84655	84770	84847	84921	85961	86142	86363	87779	87898	88438	88687	89110	89551	90148	90756	91181	91382	91386	91399	91404	91419	91443	91989	92601	92979	93208	94930	94988	95014	95020	95232	95296	95571	95596	95765	95832	95952	96016	96169	96199	96423	96443	99738	105497	105658	106492	108236	108622	108981	109511	109514	110233	111321	112649	114283	114300	114711	115088	115241	115389	115639	115943	116048	117100	118548	118857	119111	119288	120060	121221	124150	129858	130576	130577	130867	130938	131856	132447	140220	140291	141099	143888	144746	146342	146731	151609	152030	153173	153228	153499	153561	153851	154110	154804	155957	156052	156095	156879	157053	157912	158053	158497	159807	161634	161842	162111	162145	162161	162219	162474	162672	162766	163133	163793	164185	164318	164813	
567	2022	2147	2810	3353	3897	4589	6432	10296	10809	11098	11390	12896	13399	13731	14142	14468	14544	15687	15717	16638	17312	18001	19889	20122	20533	21869	23026	29085	29908	29981	29982	32570	34566	36259	36459	37577	38654	38800	39317	41194	43587	44510	44682	44784	45237	45432	47737	50342	50373	50568	51906	53309	53311	56045	56764	56878	57119	57585	58139	59520	61314	62812	63659	64561	66371	66788	66926	66929	66936	68243	68638	69060	69989	70578	70656	71263	71421	71531	71611	71954	72206	73581	75555	76327	76387	76423	76436	76453	79389	79501	81271	84532	85023	85276	87510	87875	87880	87898	89437	89580	90181	90540	92894	93152	95100	95939	96527	98984	104517	109675	112172	124502	124537	124549	124579	124628	125086	127169	127448	127646	127647	127650	127655	128003	129223	129513	130286	131090	132108	132729	132730	132735	132740	132742	132812	132827	135288	135408	136683	138754	139015	139156	141588	141994	142766	143132	144710	144872	145210	146188	146560	147007	147075	148694	150384	150633	150692	150946	151267	151356	151357	151505	152034	152164	153371	154459	154680	155239	155386	155442	155474	155852	156929	157116	158038	158059	158180	159174	159304	161819	163830	
130	229	343	656	658	660	662	670	683	1826	5701	5980	6852	7545	8307	8366	8834	9178	9317	9327	9422	9628	10029	10099	12175	13047	19218	20969	21088	21123	21145	21158	22335	22411	22699	27580	27826	28508	30041	31722	35264	35951	36068	43402	49655	55789	55796	55887	63463	65951	67826	68539	70038	70219	71059	78277	80252	80254	80542	80793	82107	82166	82561	83403	83805	84047	84245	84888	86926	88220	89159	89603	90238	93974	94408	99015	102322	102700	102712	102936	103788	107015	107034	107147	107595	107675	108602	108674	108675	108679	108682	109502	109904	110104	110136	110503	110719	110721	111089	111378	111718	112004	112108	112345	112775	112960	113272	114609	115250	116507	116525	117602	118113	118582	122217	124708	125952	125976	126001	127012	127121	128381	129819	130160	130200	130205	130262	131021	131029	131088	131102	131619	134244	135298	137491	139051	140078	140370	140889	140905	140908	140955	141077	143323	145392	147615	147638	150763	151291	151491	152927	153186	153729	155652	157943	158286	159640	160120	161957	162865	
417	1853	2116	2976	3843	5593	5603	6030	6094	6188	6216	7322	7834	10505	17282	18288	18303	18367	18383	18608	22390	22395	22451	22457	22537	22856	23100	23412	23607	29301	36138	37006	37780	38044	38078	38818	39188	39345	40196	41596	42278	42760	47442	48894	52302	53492	54373	54560	65054	65101	70785	72774	72788	72794	73826	74739	76827	86907	88724	89819	99861	110942	117294	119075	120385	120687	131154	131369	144848	145022	145337	145384	145860	146465	147527	148361	148397	148431	148842	150318	151857	152261	155601	155614	
14643	18704	30721	52527	56183	62828	63606	63652	63654	71529	73364	75376	76049	93615	98251	98479	99312	101201	112026	114742	128973	129095	129174	132981	149414	158165	160888	161460	
2362	3713	3717	3718	4596	5441	5595	6349	6783	7060	7153	7173	10268	15685	16726	25008	25970	26878	27457	27797	30132	32276	33280	34702	41909	43438	43885	44735	44770	44790	44794	44818	44917	46044	48163	49116	50015	51442	51838	52978	53780	56949	58298	61523	66468	66641	68152	74883	76434	82428	84409	86177	90022	90416	92308	95850	96296	98131	98970	99722	99809	107530	108353	109397	109923	110928	112206	112650	112998	113850	114378	115219	115223	115466	117840	117865	117889	118377	119467	119633	123460	123892	123939	125680	129538	130739	133881	135363	136484	137968	141408	142889	144554	153053	158754	
2195	2310	2670	2786	3711	3725	4948	5119	5932	6770	7759	7896	7923	8001	8202	16660	17171	20861	24796	25932	27356	27570	27720	30456	33103	33288	45474	45543	46521	47812	50728	54727	55425	56023	58952	59021	60021	62622	63360	65585	67507	69022	72397	74780	74809	74858	74884	75220	93388	94789	96669	98356	98940	99467	103350	107180	109846	113072	113168	113187	114906	115175	115220	118010	122774	123870	124009	124258	124613	124864	130016	130646	132578	133894	134136	138822	139695	143203	143515	143651	
140357	157924	
226	487	974	987	1053	1126	7787	8225	8233	8265	8287	8314	8563	9301	11044	11049	11053	11054	12580	12614	12623	12670	12686	12733	12844	12869	12966	13389	16219	16400	16795	25321	26175	26177	26215	26240	26551	26944	28050	28460	28627	29479	33805	34543	34589	34679	36331	36610	39829	44513	46760	47511	48607	49433	49911	50021	50197	50619	53570	54816	56436	56571	57359	57501	58402	58829	58882	59594	59597	59600	61094	61114	61620	61720	63175	63205	63322	63367	63795	63849	64523	65622	65851	70340	70358	70513	70545	70943	71334	71574	72367	72886	72968	73011	73929	79453	79643	80429	80483	82644	84125	84247	84660	84756	85341	85506	86575	87852	91359	91423	91507	91876	92887	93042	93484	93997	94019	94025	94259	95206	95888	96749	96989	97464	97708	97714	100408	100644	101347	105708	106254	106343	106681	107199	108215	108612	108807	108865	110555	111015	113138	113689	115164	115199	115202	115245	116108	116161	116166	116186	116545	118451	119839	121978	126010	126011	126191	127546	128112	129763	129883	130359	130388	130404	130625	131011	134333	136460	136913	137067	137388	137416	139988	146140	148726	151252	151269	151273	152391	153443	153619	154307	154981	155024	155978	156484	157240	164181	164928	
1389	1554	2130	2767	2970	3025	3207	3629	4986	5272	5274	6652	7906	7908	8588	9313	10618	11619	15669	16420	16536	17356	17832	17977	18659	19292	20488	21914	23611	29576	29968	30326	30658	30661	30669	30674	30676	30706	31367	31504	33663	34026	35246	35339	35391	36925	37078	37134	37147	37175	37522	37583	38022	40023	41719	41790	41869	42025	42628	43307	44761	46442	48727	51895	56233	56928	59172	60206	60435	61595	64654	64671	65615	68380	68651	69301	69303	69361	69391	69397	69419	69436	71453	74290	74349	74358	75692	76115	79224	79638	80570	80644	81201	86155	88949	89630	91338	91412	94845	96818	97915	99271	99390	100112	100444	101824	101826	101827	103565	108270	110825	111005	112898	112907	112916	112933	115217	115401	116607	116877	119420	119527	120878	127009	127164	127200	127353	127624	127627	127628	128324	128869	129383	129790	130322	134365	136786	136873	139334	139380	139395	143100	144228	145610	147341	147373	147646	149662	155298	155308	155316	155502	157084	157085	157087	157757	164857	
73	625	936	983	1035	1465	1620	2248	2474	2718	2723	4651	4701	4933	6120	6429	6659	6824	7058	7102	7364	7429	8154	8448	8654	9022	9373	9566	9600	9963	10194	10551	11262	11327	11558	11660	11867	11936	11970	12111	12674	12853	12940	12992	13014	13036	13078	13144	13183	13515	13645	14037	14148	14827	16300	16585	17085	17095	17096	17097	17454	17822	17958	18030	18192	18353	20350	22969	24474	25743	25808	26616	26617	26642	26671	26693	26704	26719	26823	26826	26915	26917	26935	26937	26940	26941	26957	26959	26960	26964	26965	26969	28594	28780	29159	29170	29252	29709	29729	29747	29767	29776	30417	30901	31870	32219	32461	32689	32825	33295	33654	34085	35236	35751	35857	36358	37655	38579	39154	39284	39839	40875	41714	41793	42363	42386	42404	42641	42745	42960	43352	43663	43828	44104	44124	44191	44283	44315	44322	44330	44348	44371	44378	44384	44386	44603	45105	45380	45465	48267	48476	49769	51595	51751	51830	51871	51926	52261	52264	52266	52384	52741	52833	52880	52882	52972	53073	53200	53311	53320	53327	53332	53354	53361	53378	53382	53383	53400	53405	53406	53413	53414	53418	53429	53486	53600	53630	53719	53720	53754	53920	54068	54134	54149	54258	54560	54591	54650	54691	55000	55715	56438	56847	56932	57216	57228	57240	58368	59096	59199	59264	61094	61157	61489	61507	61586	61774	61944	62227	62299	62387	62508	63249	63389	63657	63959	64118	64597	65016	65313	65656	65960	66931	67745	67910	68048	68405	68451	70210	71354	72043	72144	72298	72434	72636	72730	74088	74660	75578	76172	76902	76996	77578	77604	77749	77755	77915	77945	78116	78138	78180	78231	78236	78629	78645	78666	80434	80486	80489	80540	80544	80644	80692	80762	80767	80824	80830	80845	81154	82517	84627	84697	84882	85310	85383	85574	87014	88047	88058	88164	88224	88271	88485	88499	88551	88750	89157	89240	89258	89475	89608	90235	90566	90657	90843	91001	91088	91131	91237	91239	91310	91377	91417	91520	91593	91629	91773	91917	92198	92214	92640	92664	92724	92743	92972	92977	93087	93151	94973	94990	95079	95605	95769	95823	96805	97410	98483	98999	99731	102348	103509	105729	108394	108833	110296	111999	112221	112943	113220	114610	114748	114794	114890	114891	115030	115126	115197	115203	115217	115224	115229	115230	115562	115923	116258	117254	117408	117588	117625	118148	118455	118698	119017	119347	120082	120415	120665	120714	120855	121141	121157	121199	121266	121267	121323	121438	121495	121566	121574	121595	121652	121662	121753	121769	121813	121854	121870	122222	122800	122850	122873	122893	122899	122911	122943	122981	123310	123315	123840	124177	124259	124353	124363	124566	124800	126678	130576	131412	131857	132661	132745	132771	132824	132833	132849	133015	133558	133834	133994	134478	134608	134638	134694	134731	134902	135271	135472	135653	135687	135981	136249	136772	137308	139246	139911	140169	140443	140595	140596	141335	141491	141678	142867	143153	143215	143240	143257	143276	143279	143283	143338	143417	144867	145649	146065	149333	152903	153058	153139	153269	153438	153461	153622	155605	158339	158511	158515	158517	158524	158525	158526	158528	158546	158591	158688	159028	159345	159478	159732	159771	159874	159894	160073	160254	160359	160368	160395	160402	160569	160593	160685	160764	160766	160874	160903	160912	160926	160928	160932	161149	161507	161552	161581	161627	161745	161991	162123	162427	162451	162528	162551	162802	162822	162842	162875	162884	162885	162889	162895	162907	162932	162947	163009	163010	163012	163050	163116	163177	163216	163225	163238	163243	163262	163310	163670	163682	163742	163845	163866	164554	164559	164901	
616	618	623	694	2922	9096	9121	9126	9152	10110	10281	11941	12508	13003	13513	13655	13657	13663	13666	13683	13694	13701	13716	13730	14683	15777	17400	17402	17406	17410	17828	19894	20007	23628	23952	24275	26130	30038	30066	30075	32108	32119	35839	38254	38259	38331	38614	39270	39271	45634	45897	46113	46253	47515	49188	49350	51147	52413	54669	54674	54734	55691	55882	57424	57457	57463	57477	57487	57488	57510	58339	58869	58871	58873	59372	59674	59681	62620	62624	62688	63376	63846	64025	64796	65329	65668	65717	65727	66029	66249	66313	66402	69826	71741	71757	72024	72025	72026	72027	73117	73121	73123	73130	73133	73141	73304	74880	74890	74893	76443	79028	79198	79275	80524	83337	84722	84723	86562	86574	86581	88085	88087	88307	89456	89893	90581	90593	90999	91012	91303	91344	91363	91794	91799	91801	93736	93985	93992	94683	94707	94709	96113	96118	96285	97973	98094	98666	99033	103321	103976	104019	105483	105650	106196	107201	107249	107941	109542	109650	109653	109668	109672	109688	110041	110427	110619	110661	110754	110859	111950	112543	113124	113127	114153	114316	114365	114639	115308	117459	117480	117610	117748	117943	117979	118042	118045	118048	118306	118309	119556	119588	119694	119795	125156	125157	126039	127468	127530	129620	130657	130820	131181	131973	132019	132020	132021	132024	132731	132869	133011	133409	133461	134336	134424	134698	134702	134707	136441	139871	139887	140013	141466	141849	142110	143299	147042	151917	152908	153523	153526	153527	153535	153684	154424	154445	154456	154978	155141	155145	158757	158772	160978	164345	164347	164367	164478	
1312	1541	2059	2121	2131	2427	2819	3622	3731	3829	3942	5214	5485	5510	5579	5617	5621	5626	5637	5686	5985	5993	6052	6220	6499	6507	6524	6532	8112	10936	11512	11947	12300	14063	18232	18233	18334	18335	18339	18340	18355	18372	18386	18596	18723	18858	18918	19228	19370	19530	19602	19772	20155	21324	21397	22060	22296	22385	22396	22407	22437	22450	22451	22519	22539	22559	22659	22774	23126	23167	23194	23213	23220	23254	23269	23422	23640	24884	28245	28274	28305	29336	29442	30197	30247	31133	37777	37858	37929	37956	38059	38178	38600	38722	38988	39264	39307	39442	39547	39976	39993	40139	40143	40152	40322	41492	41671	41690	41798	41837	41903	42084	42166	42213	42274	42295	42300	42545	42565	42584	42626	42734	42933	42936	43210	46894	47458	47675	47720	47791	48715	48827	48913	53509	54413	54839	54923	58533	63107	70812	70822	72602	72641	72726	72796	73570	73886	74313	74693	74756	75503	75886	77408	83784	85429	86841	88966	89595	89618	89642	92038	104589	106230	107287	110354	111131	111147	111983	112494	112496	112564	114566	118931	118968	118976	119066	119068	119105	119157	120249	120692	121408	121867	122426	125030	129992	130861	132144	132427	133165	133895	136168	137928	140182	141834	144567	144725	144792	144850	144865	144950	145114	145137	145198	145229	145402	145421	145466	146437	146486	147550	147641	147700	148192	148246	148251	148254	148634	148856	148887	151143	
3926	9690	9710	9718	9760	9807	9861	9881	10403	10714	10716	10717	10826	10874	10940	11610	16822	16853	16884	23483	26591	44243	44250	44272	46959	49946	50829	58938	60058	60274	61013	62379	64195	64961	67324	67919	68859	68954	69221	69560	69694	70370	70387	72170	79932	79939	79946	79965	80055	80068	80102	80170	80182	80189	81196	83643	84013	84015	84181	84191	84964	88172	90126	95558	95666	95793	96660	96676	96681	96685	96687	96691	96708	96721	96738	96740	98345	98442	98627	98718	99443	99677	99707	100344	112561	115534	115541	115583	115631	115712	115796	115849	126548	126553	126558	126596	135576	135710	136108	138877	139151	139911	140247	140255	140259	140281	140285	140292	140306	140314	140329	140333	140796	141677	151791	156388	156863	158346	159363	160059	160064	160100	160130	160189	164256	
5313	13666	24289	25114	25484	26954	30033	32112	32715	33088	33300	33665	33812	34945	43589	43659	44061	45459	46046	46346	51228	54223	59724	63953	64606	66280	66307	68653	68774	72862	81297	84554	84713	88618	88631	89754	90054	97743	99188	103245	106941	113159	115707	115720	116026	116221	117630	147325	148124	155271	158349	162229	163176	164854	
2297	8227	9066	9401	9584	9793	13800	14729	17088	18235	20157	26284	31901	34700	35706	37345	38616	38906	39268	39314	39376	41106	42219	43351	43636	43668	43680	43684	43783	43998	44451	45162	45188	45227	45523	49515	49739	56530	62365	62370	66167	67624	67712	68642	68853	70145	73758	79426	79597	80417	89205	94993	95330	97255	97485	99290	103979	104344	105251	105518	105594	105733	108540	108877	108943	109141	109182	109187	109566	110408	110449	110716	110804	110824	111130	112529	112833	113377	116446	116755	117408	117626	119623	120264	122256	122907	122982	123674	124303	128112	131093	131636	131899	132037	132427	133680	133747	134144	140457	140993	143893	144159	145638	146694	146699	146730	146880	146937	148152	148738	148789	149752	151432	151435	151841	152827	155392	155955	156674	157100	158501	160026	160723	161076	
927	1029	1394	1553	4029	4220	4628	4669	4740	5039	5441	5736	6651	7726	8321	8403	11267	15109	16668	16939	21367	21452	22306	22326	22516	22819	23630	24326	24533	24859	24878	25062	25070	25088	25712	26140	26174	26176	26177	27908	28899	31318	31428	31618	32175	32483	33559	33916	34833	35873	38928	39006	41339	44714	46449	47041	47274	48623	50061	50229	51850	52291	55014	55802	56824	58286	58485	58549	62816	66595	67029	67167	68620	69109	69739	72459	76292	76777	77787	77863	78611	78735	78828	78893	78983	79270	79285	79410	79832	80173	80459	81020	81664	81969	81974	82115	89289	89947	90917	91013	91045	91395	91871	92249	93273	95814	95821	98252	98838	100120	100743	101384	101938	102483	107854	107933	107938	107968	107992	108011	108352	108731	109410	112739	112848	113076	113145	113799	114706	114866	115182	116897	118043	118990	120833	122023	122073	122906	123342	123778	126670	129497	132135	132164	135653	136381	138872	140045	140550	141088	142639	144614	145253	146050	146767	149814	153129	154085	154352	155781	158237	158478	158579	158688	159105	160220	163611	164723	164777	164866	164979	
717	8254	16609	18685	29179	31402	33336	34552	46294	47896	51578	52602	57941	64932	65394	66806	67417	68975	69714	76040	76615	77249	91765	91897	93536	99893	100137	100394	101745	101975	102045	102337	102523	103824	107808	107856	108749	109472	110131	112439	129349	134481	135425	135964	136043	136356	137084	137494	138176	138290	138297	138360	138373	138511	138598	139114	154217	162882	164766	164775	
234	1605	3134	7174	8496	9379	9851	10497	10699	11352	12164	12427	12610	12886	13979	14415	18220	19714	23390	25749	28000	28013	29335	30005	30032	30043	30057	30127	30147	30209	30223	30231	30892	40710	41040	44139	44447	44449	44450	49092	49305	51686	51861	52746	53294	53363	53365	55029	55440	56343	56648	57135	57392	57741	57888	57918	58294	58558	58827	63368	65253	66310	66311	66313	66314	66414	66430	66495	66732	66836	67413	67875	69140	70794	71058	71324	71927	71946	72435	72567	73220	73221	73226	75899	77439	78247	78722	79518	79529	79789	79820	79998	80386	80536	80858	81183	82650	82721	83951	84044	84178	84311	84333	84379	84695	84803	84810	85515	86054	90159	90432	92247	92693	95385	95582	104001	109327	110038	110424	110433	110434	110436	110439	110442	110448	110451	110484	110732	110853	110869	110918	111084	111118	111160	112687	112917	113030	113032	113034	113036	113037	113742	113853	114265	114487	114694	114853	115040	115785	116136	116399	116590	117583	117624	118002	118537	119862	120787	121586	124893	125391	125916	125998	126792	127325	129560	130821	133030	135563	142306	146747	149185	149593	153479	154151	154834	154945	155208	155984	159284	159784	161551	162278	164658	164712	164734	164737	164880	164892	164921	164970	
2122	3724	6044	6609	9486	14515	15369	15700	15828	18643	22779	25025	28641	29035	32144	32979	38376	42228	42749	43814	45649	46611	51737	59860	60691	67336	80206	81060	81533	91665	92011	100858	102476	102536	107759	110656	126742	138409	138612	
1272	1950	2338	2444	2474	2747	3130	4143	4497	4615	5335	5371	5895	5925	6373	8027	8040	8374	9757	9828	11015	11274	11292	11737	11947	11995	12976	13314	13371	14416	14626	14858	14861	17843	18152	18212	18596	18696	19029	20916	21681	21786	23925	24191	24229	24986	24998	28008	28372	30271	30438	30577	30869	31306	31442	32141	32245	32317	34685	34834	35270	35484	36840	39361	39445	39450	39985	42747	43196	46235	46279	47488	47784	50071	50973	51012	51111	51142	51409	51528	52603	53184	53910	54454	54780	55857	55982	59807	60323	60842	60853	60898	61889	63396	64514	65556	68288	69007	70122	70744	71402	72512	72680	73016	73060	76087	78229	78230	78231	78242	78246	78446	79175	79280	81867	82303	83661	85205	85835	86526	87116	89602	89775	92671	92761	92921	92982	93027	93695	93728	94188	94474	94510	98192	98687	98717	98898	99171	99635	99694	99805	101353	102399	103762	104736	106283	107384	110881	111626	111964	113970	115385	116617	118691	118850	119427	119434	119440	119441	119444	119689	119961	120327	120342	121014	121281	121430	121483	122096	122440	122711	123098	123387	123522	123582	124974	125490	126129	127651	129603	130717	133970	135609	135653	135782	136389	137468	138270	138357	138561	138583	139608	139648	139650	139707	139944	140332	140846	140903	141141	141591	143416	144080	146614	149861	149862	149863	149995	150607	151331	151867	151903	151977	152165	152174	152700	153669	154145	154769	155145	156588	156609	157814	158554	158583	159346	160764	161759	162128	162303	162426	163306	163327	
13	245	2517	4816	7220	10312	10567	20791	29237	29284	29704	64469	71202	81832	88321	89217	90223	91386	92771	94762	94922	95069	95178	96743	100053	100107	106733	109927	111766	112961	115971	116077	116435	117436	117942	118888	119145	119459	120192	121871	122833	122860	128376	141368	146744	153307	153431	153441	153847	155196	155595	157147	159527	160035	161940	162342	162359	162988	164530	164550	
2177	2303	2471	2489	4188	14286	18630	18631	18668	19248	19563	19598	20145	20229	20909	21237	21496	22778	29982	33730	34889	35866	39377	42653	43491	44091	46072	53125	53382	53702	53973	54686	56281	58721	59679	60330	60999	64676	64715	73845	74027	77172	77796	78248	78974	79278	79643	79794	80433	80568	80615	81103	81237	85293	85314	86867	87789	89087	91528	92511	99413	103099	104237	104598	104922	105589	107397	107597	108297	108665	108776	110194	110214	110262	110416	111258	111365	111798	114526	116536	120326	121709	121998	122632	123095	123385	123949	128278	128329	131373	133973	134930	136457	139667	142806	143414	144161	144398	144486	145249	145310	145516	146484	146566	146672	146735	147157	147924	148227	152051	152583	154061	159681	159696	160922	163216	
188	1116	2028	4999	5229	5896	7751	11499	11561	11735	12255	12346	14301	14479	14667	15097	17402	17494	17964	18061	20707	20995	22707	22878	25387	27933	29741	31095	33498	34152	34171	36125	38290	40863	44120	46513	46571	50337	50347	50353	50366	50772	51122	51143	51145	51162	51780	54121	54807	55977	57244	57384	57506	58324	58908	58942	59021	62172	64670	66729	67843	68261	69297	69904	70155	70205	70460	70987	71602	71611	71622	72320	72773	74548	75448	76379	76421	76435	77007	79698	80147	80537	81154	81826	83757	84253	85080	85404	86596	87065	87866	87883	87897	91437	93648	96779	98807	104880	107448	111686	112322	112667	113934	114634	115194	116496	117151	121977	124518	124682	124708	125577	126489	127474	127648	127651	127957	128113	129509	132179	132730	132736	132737	132775	132797	133244	133596	140822	142833	143097	143922	145002	145634	146411	146811	149239	150228	150421	150481	150526	150977	151025	151147	151301	151356	151362	151557	152143	152282	152559	152757	152811	153194	153302	154193	154440	155093	155586	158096	158117	159257	159667	160670	161318	163181	163520	164841	
1245	2437	2446	4124	4239	4368	6433	7261	9724	10508	14615	14724	16175	16531	17139	18563	19586	21795	21835	21838	22477	23694	24220	30205	30468	31914	36817	38217	42060	42724	45258	45553	46209	46248	50969	51384	54107	54610	54906	57759	57961	58422	59888	60455	61904	63036	63608	63886	68297	68301	68911	69270	70530	71734	72517	72721	74690	76990	77215	77225	77667	78156	78173	78189	78192	78220	82047	82389	85182	85265	86713	89192	89221	91203	93650	93765	97853	99790	100466	102387	102447	107479	109051	109277	111891	115372	115380	118136	119425	121913	123496	123551	124788	125897	126884	128443	131163	133785	134212	136753	139212	140112	141261	141269	144971	145427	146587	147200	147491	149985	151836	156359	156361	156657	159489	160751	162427	162813	162847	163405	164386	
2154	2172	4118	4568	5488	5490	5491	5492	5493	7575	9643	12408	13954	16235	16690	16741	16981	17050	17563	21301	22313	23793	25237	26100	28773	28799	28988	29487	29948	29969	40357	40364	40365	40366	40367	40560	41457	41866	42396	43459	44489	44531	45226	45933	45991	47627	47866	47891	48269	50448	52095	54042	54677	56187	60486	61141	62379	64790	64916	64939	65173	66013	66135	66256	66889	69661	69868	70276	72091	72133	72230	72288	72301	72433	72446	72644	72952	72964	72965	73207	73214	73474	73752	73883	73898	73910	73911	73912	73913	73914	73915	74855	74931	75006	76754	77428	78502	80772	80781	80782	80783	80792	80793	80794	80796	80797	80798	80799	80988	81494	81797	81948	83777	85782	87434	87619	87886	91672	93045	96100	96102	96104	96130	96143	96149	96155	96171	96173	96748	97389	97855	98033	98106	98107	98108	98110	98111	98118	98120	100408	101130	105155	106712	118862	119563	119720	119816	119927	123354	123377	123464	124634	124696	128146	128608	128610	128628	128631	129551	133319	133448	137656	138148	139760	141204	144445	144917	145006	145451	145550	145954	147130	147535	147783	148566	149334	152156	155768	156704	158147	158553	158555	158559	158565	158571	159825	160419	160893	161544	162390	162905	162911	164097	164605	164806	164837	164892	
410	8119	12561	13078	14161	16114	22050	23242	23332	23902	25188	30460	31045	39368	43439	43558	43849	44863	46332	53609	53755	55267	60430	61462	61767	61779	61963	62177	62207	62724	64749	64905	85764	86468	86490	86548	86883	87273	87445	87473	88562	89065	103558	105374	105620	105653	105701	105781	105942	107377	115306	116581	117260	117437	117490	132400	133129	135776	136250	137547	138213	139263	141361	144487	146414	146723	155549	163691	163788	
48341	72684	158553	
137	142	248	276	935	1070	2373	2796	2830	4614	20589	27330	27331	28615	28747	28829	29098	29628	29786	29838	37757	39195	46163	52636	65642	65724	66451	66621	86772	89236	89649	90678	91383	92988	94619	94930	94952	94988	95044	95447	95808	95828	96589	97235	98328	105661	112843	113241	113311	113347	115750	115892	116673	117697	119346	120389	121281	129609	129646	131085	131592	132757	133556	138943	145843	148377	152444	153591	154549	157679	158538	159828	160748	161494	161842	164735	
12304	39364	114244	142819	
7	20	112	276	309	370	394	407	539	540	599	921	1146	1801	2448	3299	3350	4978	5456	6331	6987	7491	8394	8847	8971	9445	9530	10898	12128	13750	16924	21118	21685	23956	24987	25128	25376	26127	26892	27293	27310	27982	28014	28065	28117	28318	28354	28791	28980	29081	29134	29312	29354	29681	29737	40169	44211	49415	62321	63428	63487	64047	64298	64304	64560	65662	66587	66725	67382	68241	68966	71125	73180	82851	82983	83837	84396	84609	84781	84860	84907	85349	85803	86411	86534	86672	87200	87244	87419	87560	87699	87775	88119	88674	89219	89946	90270	90608	91040	91348	91354	91371	91384	91388	91390	91407	91417	91422	91425	91427	91430	91440	91441	91447	91448	91456	91818	91856	92142	92245	92297	93218	93512	93936	94292	94456	94470	94588	94811	94871	94919	94959	94965	94984	94999	95028	95046	95069	95071	95079	95089	95236	95268	95286	95575	95581	95598	95794	96006	96182	96408	98435	98700	98720	98985	99236	99382	99564	99568	99956	101170	101454	102335	102526	103252	103792	105753	106411	106617	107087	107718	108087	109302	109453	110011	110183	111274	111430	112312	112466	113975	114216	114716	115010	115450	115681	116117	116196	116713	117380	117699	118157	120604	121296	124075	125258	125578	128613	128773	129540	130224	130347	131383	131659	133056	140494	141500	141844	147098	147332	151527	151590	153595	154030	154061	154093	154226	154406	154444	154585	154597	154999	155778	157115	157120	158188	158876	161449	161917	162200	162295	162847	163166	163414	163535	163555	163600	163971	164056	164267	164278	164304	164754	164804	
645	3560	4742	8526	9079	9205	9250	10234	12796	13517	15522	16601	16609	16612	17773	20939	21151	21658	21668	23045	23726	23742	24041	26902	27381	27769	27975	28562	29196	29824	29854	30011	30060	35370	36472	36474	36583	39442	43680	44268	46732	48232	49508	49723	49866	50181	50631	51038	51165	51201	51556	51754	51865	51904	52048	52059	52274	52472	55782	56059	56587	58038	58717	59408	60804	60856	61123	61791	62684	63342	63658	64024	64027	64035	64043	64048	64189	64732	65623	66303	66315	66316	73139	73735	74031	74909	74960	76378	76380	76452	76483	80465	80806	80858	81191	82074	82281	86637	86912	88397	89198	89878	90645	90931	90957	92895	93290	95349	96137	96138	96150	96162	96168	101079	101191	102426	102593	102606	102609	103252	103311	105028	106275	107169	107281	107908	110428	110975	113311	115869	117501	117628	117847	117997	121475	121509	121586	121597	121959	121960	121968	122586	122588	122596	124402	124503	124625	124678	124708	124756	125093	125116	125224	126245	127868	128318	128438	128829	129076	129175	129244	129256	129261	130152	130308	131507	133824	134407	134780	136460	136466	136484	136503	137120	137417	143876	144803	147602	150458	150585	151339	153579	153619	154424	154514	154547	154830	155050	156295	156330	156331	156339	158142	158447	158931	159077	159241	159520	159665	159673	159767	161073	161200	161209	161349	163002	163032	163686	164251	
3116	51588	102867	148995	
8366	92309	
264	475	3725	5491	5492	5494	7943	8223	13481	16900	16987	17083	17107	17313	17974	22726	25339	26551	27064	27892	28512	28940	29081	29140	29161	29324	29768	29863	31861	31991	32310	32961	34538	39101	40362	40365	40366	43099	43247	43261	47807	51510	54248	54334	56929	57389	58032	61233	61750	61902	62677	63509	63958	68192	69722	72217	72241	72490	72896	72913	72940	72941	72949	72993	73009	73027	73047	73056	73107	73135	73166	73188	73214	73234	73236	73377	73573	73794	73797	74168	74788	77941	80731	80776	80780	80790	80792	80793	80796	83477	88502	93429	93675	94151	96100	96101	96103	96111	96115	96136	96151	97091	97400	97432	98106	98108	98110	98111	98113	98119	99956	101034	101452	101747	105554	111995	113071	116988	119598	120095	120704	120726	121057	121066	121858	126286	127210	128612	128613	128618	128627	128631	131427	134097	137500	137655	137656	140218	140832	140956	143923	144519	144531	144687	145193	145492	145762	146138	149926	150744	151118	156889	157047	158555	158561	158562	158571	159196	159619	160890	160892	160949	161113	162434	162903	162905	162906	163724	
77	774	967	1003	1475	6761	6819	8198	9175	9669	10366	10661	10805	12602	12750	13439	13546	13814	14170	14336	15405	15666	17170	17703	19031	19588	21954	22104	22241	22293	22586	22705	22769	22788	22943	23379	23682	23723	24528	24670	25219	28101	28509	28681	28777	28801	28883	29429	29929	29945	30034	30035	30169	30177	30365	30389	30393	30427	30451	30508	30547	36477	36479	38893	43216	43300	43437	43459	43612	43656	43726	43869	44148	44516	45965	46631	48832	49310	50071	52776	53335	53670	53683	53741	53749	53776	57405	57816	58150	58295	58358	58367	58479	61085	61109	61126	61144	61154	61264	61391	61597	61764	61820	61882	61889	61975	61990	62001	62005	62011	62241	62337	62914	63720	64658	64734	64812	64827	64830	64844	64969	65016	65307	68563	69148	69807	71444	72330	72701	73055	74078	74242	74427	74432	74527	79799	80093	81544	85552	85960	86187	86216	86544	86725	86961	87049	87105	87305	87452	87593	87609	87720	89151	89222	90351	90394	92394	93008	94337	94721	94766	98612	98866	99939	100809	102090	103009	103368	103621	103869	104656	104956	105528	105577	105676	105687	105704	105711	105713	105877	106078	106094	106270	106620	106767	106834	106893	107329	107554	108221	108294	108707	109136	110091	114805	117026	117313	117314	117319	117370	117403	117436	117452	118341	120185	126545	129636	132936	133379	133694	133925	134077	134298	134340	134387	134720	134906	135780	136425	136474	137513	137644	138242	138293	138391	138947	139346	139405	139904	140428	140433	141106	141310	141582	144277	144526	144568	145133	150945	150955	151238	154282	154306	154626	155218	155401	155533	156224	156869	156966	157047	159177	159249	159299	160209	160572	161571	162199	163241	163349	164227	164454	
8515	8983	10313	10382	14107	14219	14410	16768	25654	30359	38932	39389	44740	45333	45427	45523	45532	54225	55584	56537	62366	66166	67695	67715	72166	76651	79770	81759	84766	97262	98250	98620	99266	99589	101094	101457	105585	105876	108337	108458	108460	108873	109185	110099	110237	110324	112068	113106	114188	114411	116651	122252	126571	130746	132195	132904	133224	133709	134071	142259	143319	146983	147383	148577	148648	149011	152870	157548	159602	160229	164738	
31374	91327	159105	
7764	8400	8985	9561	10263	14657	15561	27075	39020	39155	39394	40133	43651	43695	43825	44286	45525	45532	46598	65490	65591	66164	66437	66748	70176	70227	71956	74214	88970	91189	98612	100014	102921	105496	105533	105538	108458	108462	109177	109251	109780	110355	110365	110598	110775	113827	114055	114056	114077	114288	115715	115808	116831	117686	121040	122251	122518	124230	131634	133548	134069	135032	140580	141653	142890	143395	143551	143764	145767	146735	147305	147696	149131	149166	150628	151433	153487	153719	156951	157146	159930	160468	160603	161292	161429	161551	
32223	32845	33145	33727	34716	36117	40174	47131	50990	52594	52794	53133	53305	54352	54385	56447	58319	60193	60710	61475	62381	63448	64623	66038	68745	69159	73093	75396	76309	76363	77661	78188	83638	93960	94201	98232	100200	103455	108079	108262	110681	112304	120354	122310	124570	125869	127293	128627	134705	135062	138782	140763	142585	149723	150514	150808	156162	162804	162986	164523	164805	
1734	2842	4258	10288	18582	18734	19500	20228	21719	21801	22068	22246	23799	24311	26207	29526	29696	29843	29923	31252	41824	41841	52060	52066	52098	52102	52132	52157	52288	52326	52342	52343	52351	52357	52398	52421	52426	52456	52579	52581	52582	52744	52813	53051	53122	53304	61714	68113	70312	70534	73111	76959	78993	80194	86786	87143	87720	87726	88561	89038	89359	91607	91619	91812	91860	91866	91871	91949	92061	92535	93017	93163	93667	93718	93720	93724	93824	93994	94369	94453	94497	94504	101422	105064	110401	110598	113203	113903	114243	114307	115821	117193	121764	121834	122605	122753	122799	122854	123384	123862	124114	124161	124201	124598	124614	124750	125105	125741	125767	127907	141306	143463	147268	147732	148245	150041	150064	150075	151426	151639	151720	153242	154282	162324	162811	163308	163381	163508	163523	163540	163547	163584	163640	163742	163834	163927	164334	164387	
337	529	1008	7413	8562	9067	9884	10000	11546	14206	16548	20891	23283	26966	29219	39393	41901	42347	44125	44580	44790	48680	48781	52833	58258	59069	60823	61141	68242	74647	74950	76181	76923	78110	78112	79537	84341	92633	95804	95812	97164	97968	99412	100115	100220	103005	105606	106413	106418	106439	106542	107471	116266	116539	121002	135566	137465	137503	137572	138027	138030	142484	144878	157260	157504	162381	164910	
60	161	443	2962	2965	3483	5204	5325	7907	7910	8441	10254	11730	12641	13142	15715	16112	16415	16424	17562	17935	17944	17967	18271	20601	23818	24293	24468	24474	25356	26969	29571	30649	30667	30675	30678	30682	35142	35460	35730	37185	38322	38654	39998	40534	40610	41309	41392	44889	45573	46613	46819	48360	51348	51752	53320	54855	57353	58647	61314	61590	61595	61598	63408	65966	68397	68465	69308	69324	69343	69364	69401	69975	70111	70401	70689	70961	72146	74286	74292	76340	77007	77060	78408	79045	80565	80912	81116	82195	86259	94798	98781	99217	99232	99239	99281	101458	101827	102977	103059	103084	105666	109830	112483	126457	127608	127618	127752	129236	129340	130208	132620	136001	137970	138927	138946	139378	139403	141801	143355	143372	146169	146926	147331	149122	150903	155305	164720	
1671	3594	3683	4298	6484	6520	18292	18334	21703	22347	22607	42173	42237	42682	42926	43189	47620	65079	65080	72828	73998	98563	110826	120145	120804	142539	145046	145207	145283	146147	146608	147248	147511	150006	150081	
4002	5937	10052	13617	27948	30220	30284	32599	32621	32712	33439	33546	34439	34997	35031	35072	35189	35359	41684	41715	41849	45993	46129	46952	49157	54111	58027	63729	64532	66351	68304	69830	71708	75091	75286	80095	88621	88666	92791	97761	97956	99047	99070	103248	105116	106917	109756	110233	110244	115595	115759	115895	117249	123749	126923	126942	128799	129368	132141	134962	135182	135191	137140	137234	140727	142736	145089	145497	149211	155290	160873	160933	161526	162299	164945	
364	2574	2962	2972	3056	6932	9768	10031	11608	12020	12362	13252	16407	16417	16811	17207	17973	17994	21265	22415	23719	24506	24584	25110	28594	29551	29612	29790	30108	30184	30381	30649	30655	30660	30678	30686	31228	31300	31406	32648	33183	33605	34744	35351	35926	38927	42846	43268	43459	47311	51872	51890	52890	53688	55595	55674	58280	59998	60077	61150	61556	63685	65300	66083	66103	67654	69305	69315	69401	69426	70214	70841	73337	74290	74294	76740	77036	77590	79013	79223	80404	81503	81807	86706	86772	96855	96976	97280	99260	101904	108932	109112	110084	110992	112883	113528	114522	114673	114820	115187	115263	115515	115732	126029	126135	126741	127162	127609	128778	129337	129343	129452	129981	131626	132933	133524	133855	134904	135448	137610	137746	138080	139307	139320	140262	141469	143556	143784	144702	146456	146705	146863	146980	147907	147939	152666	155309	155325	156156	156584	157088	157418	161907	164784	
174	1442	1772	2095	2438	2442	3450	3671	3775	3810	4383	5090	5135	5266	5404	5422	5470	5586	5618	5662	6017	6064	6117	6333	6526	6549	10498	10507	13014	18068	18115	18372	18383	18526	18774	18908	19288	19334	19389	19733	21317	21881	21942	22036	22041	22145	22195	22349	22459	22543	22544	22545	22566	22597	22872	22936	23006	23166	23167	23168	23194	23223	23387	23627	28236	28263	28280	28291	28296	28345	28977	29263	30984	37775	37943	38171	38486	38557	38777	38954	39378	39457	39623	39680	39911	39942	40043	40151	40902	41332	41382	41388	41413	41517	41571	41605	41613	41851	41881	42194	42221	42225	42235	42241	42267	42294	42341	42381	42392	42647	42748	42856	43009	43052	43120	43158	43264	43883	47138	47736	47866	47949	48640	48800	48869	50112	54482	54950	54958	55160	56001	65032	65083	65092	72743	72744	72802	72809	72810	72857	73401	73843	74473	74488	74643	74679	74695	74800	74994	75746	75998	76279	76309	78952	79200	81160	85748	87790	89674	93441	93923	97954	99008	100048	100879	101341	102775	104192	107701	108081	109681	111238	112316	112472	112681	115715	116289	118634	118788	118922	118946	119106	119226	119238	119254	119305	119320	119335	119586	120426	121399	121405	121932	136818	138337	141281	141565	144516	144740	145073	145085	145093	145098	145228	145645	145814	146400	146557	146596	147000	147549	147806	147906	147909	147968	148238	148433	148457	148515	155113	155544	155574	156983	160835	161339	
846	907	998	7679	7751	7791	8222	8316	9322	10873	11038	11047	12146	12584	12606	12700	12787	13034	13211	14870	15888	16459	17201	25385	25996	26156	26184	26237	28073	29754	30385	32227	32793	34209	34230	34568	35031	44519	45776	47450	48544	48853	49106	49372	50022	52671	53373	56884	57195	58235	61477	61710	62379	63281	63396	63742	63848	63962	64472	65009	70123	71580	71582	71651	73518	76709	77078	78542	78820	80624	80687	80693	80697	80698	81596	83709	83712	84898	85209	86048	87927	89352	89415	89551	90305	91283	91346	91510	91712	92737	94558	95235	95785	95961	96991	96992	96993	97249	97971	98535	100027	100453	105638	106441	107175	107209	108663	110067	110301	110484	110540	110560	111898	112016	113154	115164	116107	116156	116165	116182	116639	116988	120734	125451	125515	126007	126042	126313	127337	129209	130305	138745	140263	142641	143294	143970	144079	145434	147141	147233	148569	149596	150424	151250	151299	152313	154019	154336	154992	160131	162256	164882	164995	164997	
318	1976	2003	3598	4337	4846	4884	4901	5020	5289	6167	6273	7184	7636	8307	8460	8941	9037	12280	13102	13291	13378	13486	13525	13569	13587	13608	13681	13688	13811	13868	14011	14342	14581	16347	16726	16772	16773	16778	16782	16794	16848	16876	19190	21021	21861	23294	23309	23457	23487	23491	23638	23930	24035	25042	25318	25326	25459	25481	25754	25841	26281	26804	26822	26842	26875	27141	27943	27954	29593	30134	30252	30263	31058	31422	31463	31490	31541	31632	32264	32641	32674	32691	32707	32753	32878	33059	33147	33504	33547	33583	33606	33649	33773	33883	33952	34226	34355	34399	34461	34556	34616	35005	35031	35319	35482	36009	36420	36468	36701	37154	38112	40514	41712	41816	42357	43357	43451	43603	43712	43811	43896	43983	44328	45437	45616	45924	45934	46166	48431	49398	50290	51462	54747	54837	54970	55636	57053	57090	57096	57097	57127	57508	58234	58473	58494	58499	58645	58853	61341	62608	62774	63371	64118	64607	64675	66310	66391	66461	68299	68318	68335	68375	68380	68601	68756	69521	69547	69887	70465	70488	72304	72860	72882	73453	74416	74737	75090	75260	75299	76777	77076	80101	80102	80106	80107	81171	82250	83897	84564	84568	84594	84634	87781	88628	88663	88688	88710	89096	89512	89517	89802	89836	90296	91128	91171	91192	91195	91235	92458	92787	92801	93188	94313	94355	94794	94915	94967	97742	97863	97955	98125	98144	99046	99095	99135	99173	99213	99263	99507	100030	100038	100073	100181	100398	103348	103507	104191	104346	105491	106821	108395	108419	108555	108568	108577	108632	108867	109844	109904	110290	113161	113179	113196	113679	114464	114499	114962	115229	115243	115381	115811	115840	116028	116068	116648	117298	117304	117395	117881	118057	118058	118616	119390	121277	126081	126854	127189	127323	127414	127650	127759	128365	128641	128994	129165	129218	130333	130964	131110	131148	131159	131173	131308	132417	132645	132678	132691	132723	132912	132943	134688	134720	134877	135124	135184	135191	135199	135202	135983	136842	136972	137011	137145	137183	137188	139526	139945	140732	140796	141480	142786	143930	144026	144035	144051	144802	147463	148569	148585	148600	148762	151615	151616	155332	155333	155385	156400	158701	158847	159328	159435	160034	160799	160870	160883	160928	160946	160956	161481	161601	161627	162863	164760	164881	
12849	14147	18730	19930	21276	21320	21809	26895	30141	30418	30972	31438	32083	34693	50191	54195	58128	62309	62326	63657	75016	75826	76766	82061	85487	85927	87295	88469	88648	88650	97621	98143	98471	100090	100203	100341	101240	103302	104708	105688	108115	109615	110238	112047	119741	123144	124451	126068	129014	130975	131101	131772	131892	139813	139816	139817	151535	155050	157906	159177	160001	162221	164848	
576	934	1417	2911	2967	4566	6786	6813	7762	7832	7913	9430	10293	11212	12461	16542	16607	16707	16975	20748	27667	27740	29795	30599	30828	32511	34300	36245	40030	42901	46897	49741	50037	51233	51358	64068	65391	66135	68896	69361	70166	71563	71953	72726	72793	75428	75762	75778	77801	80271	80411	81986	82006	87233	87258	95615	98536	98688	99863	100628	100676	104640	105078	109399	109630	111768	112216	112910	113904	114674	115028	128728	129743	129814	129836	136324	137841	138138	143997	147801	149332	150015	150076	156366	157018	157652	164136	
795	1486	2108	2909	5324	8111	9648	10079	13629	14355	18621	19171	19274	20850	22448	25044	27708	32190	33376	35968	38243	39901	42411	42473	43966	44328	44805	44884	45268	46755	52800	57582	58632	59214	60892	72951	80418	80786	83391	84665	85030	85719	88220	93529	98732	103066	105112	107552	111269	119399	119429	122139	123457	123510	126849	126873	133956	135822	136996	137519	140516	141725	146798	148317	150245	153956	154754	155881	161185	164790	
141	395	422	568	1189	1597	1688	3291	3756	4851	6298	6522	6696	6700	6775	6983	7012	7109	7488	7517	7521	7557	7573	7642	7646	7650	7844	7862	8238	8262	8859	8866	8932	9142	9168	9315	9573	9605	9606	9920	9942	10243	10262	10586	10600	10681	10732	10944	10949	10980	10982	10983	11613	12199	12372	12373	12516	13111	13117	13271	13323	16161	16653	17464	17756	17951	18290	19699	20905	21789	25212	26342	27164	27466	27918	28302	28648	29541	29546	29903	30623	30670	30780	30792	31448	31851	32556	33208	34193	34464	35705	35826	37576	39804	39985	40536	40579	42197	43029	43147	43427	43501	43740	43741	43836	43840	44635	46276	46328	46346	46400	46702	47484	47725	48099	48430	49150	49159	49163	49533	49959	50327	50809	50833	51191	51427	52318	52602	55103	55724	58119	58165	58229	58620	59268	60118	60138	60184	61049	62181	62275	62929	63229	63233	63408	63953	64533	65236	65668	66130	66139	67699	68478	68596	68901	68953	69105	69146	69385	69476	69638	70002	70018	70365	70420	70458	71061	71781	72836	73212	73395	73699	73961	74491	74618	75232	75259	75329	75379	75380	76022	76618	77479	77519	77891	77997	78257	78920	79306	79478	79911	81681	81900	82052	82135	82399	82471	82623	84874	85835	86128	86918	87546	88241	88364	88489	88624	88702	88950	94314	95014	95527	95582	96159	96813	96831	98395	98963	99292	99594	99805	100189	100409	100413	100473	100614	100738	100744	102022	102032	102621	102948	104703	104784	105099	105211	105265	105272	106122	107609	108541	108546	108583	108770	108891	109031	109127	109236	109251	109297	110083	110549	110644	110757	111295	111323	111336	111354	111385	111493	111807	111991	111996	112224	112368	114116	114333	114754	115044	115903	115919	115922	115934	116029	116035	116144	116499	117257	117423	119187	119311	123117	125801	125999	126854	127112	128636	128654	128676	128684	128918	129763	129764	129775	130138	130411	130472	131743	134361	134602	134664	135240	136208	136232	136235	136309	136361	137245	138198	138652	138993	139822	139940	140751	140986	141609	141747	143146	143482	145552	145644	148395	148990	148992	149033	149554	150225	150749	151802	151929	152243	152678	153232	153338	153366	153757	154556	155507	155822	156287	156335	156974	157082	157085	157087	157089	157093	157118	157335	157628	157757	159194	160578	161212	162392	163740	
99099	131708	
755	839	1247	4159	4724	14851	15367	15368	15835	15859	24202	26943	28007	32063	32684	33262	35028	35390	43693	52196	52230	56212	56295	56563	57025	57219	58621	58641	59789	61784	62869	67391	69950	71384	71385	71391	79779	83126	84663	84674	87622	87966	93969	93971	94092	97563	99645	100677	100691	100791	103067	103412	117758	117760	117790	118527	120048	120161	123057	123247	127296	127477	128318	129211	131898	133222	133293	133374	143419	152303	152528	152675	159524	163287	164429	
30153	30298	30638	31564	31976	33172	34238	34291	35534	35638	37417	37802	39626	39807	39922	40863	40967	41434	41775	41907	42208	42697	42775	43596	44774	45010	45041	45053	46314	47994	49739	50557	50620	51359	51941	52019	52702	53502	53866	55108	57187	57474	57747	58050	58390	58663	59387	59525	63505	63997	64389	65410	65489	65699	67484	67822	68807	69305	70164	70784	70903	71660	72358	72509	72952	73553	74396	74750	75035	75159	75784	76803	77309	77544	78336	79071	84547	84766	85315	89123	90105	90905	91424	93032	93453	95375	95629	97924	102304	102588	106269	106498	107599	107674	109138	111045	111306	111953	111999	113182	114356	115024	116698	117060	118361	118937	121643	122260	122522	123146	124201	124266	126633	127403	128655	130834	132720	134928	135505	135846	136251	137259	137501	140318	141693	143067	144948	147040	147288	149371	149907	150757	152062	156832	156852	159967	161006	161928	162740	163982	
480	2207	2374	4198	4917	7141	8248	9601	9878	9879	11764	13521	14406	17103	17856	18746	18753	18956	22214	23764	24428	26063	26160	26681	27908	28523	28602	29896	30004	30152	30421	31003	31129	36184	39299	39577	41693	42357	42722	43038	43232	46378	46637	46682	46741	46792	47162	49923	51687	51688	51881	53291	53412	55046	56268	56521	58448	59454	59537	59737	60000	61150	61151	61188	61599	61896	62120	62164	62402	62574	63182	65549	67179	68018	71128	72010	74292	74658	74881	76145	77181	86952	91715	92420	93269	94919	95016	96284	97993	98007	99180	99193	99203	100950	106280	106695	109066	111180	111655	112286	113547	113743	114958	115051	115631	116880	117025	117072	119480	119662	119985	120458	120608	121299	121354	124123	132490	132580	133050	133077	133078	133079	134651	137564	138236	139057	141087	147889	149246	150792	152563	153235	153300	153590	157104	158103	158656	159300	159724	159725	164154	164160	164463	
2156	5457	8332	10183	12472	14693	19355	20476	26379	33187	35051	39332	39334	39360	39948	41625	43658	43662	43665	44075	45235	48500	54834	56515	57219	68041	70203	70421	75279	76637	83694	93241	97434	101694	105277	106012	108456	108583	109290	109298	110216	110371	114074	114377	114382	114995	114998	118590	119903	120678	122750	128679	132931	133946	133972	138341	141844	142744	144914	146427	146572	151082	151852	155861	159645	
2969	4886	5246	5826	7907	7909	8446	12589	12601	13063	14180	16887	19340	23654	24906	29576	30080	30652	30663	33879	35224	37385	38265	41482	48080	51317	51664	58461	58511	65647	68372	69308	69311	69419	69502	69906	71511	71625	71939	74130	74300	79019	81245	81685	92749	96819	96859	96966	100069	101971	108877	109863	115217	120308	121818	125924	126499	127557	127613	128213	128776	128966	129381	129888	139348	139383	139397	139412	143365	144360	146887	151532	153524	154908	155325	155363	156056	156882	157560	
1299	7596	7747	7756	7775	7848	7961	8121	8186	8278	8486	8604	9049	9188	9368	9724	9947	10328	10748	11298	12016	12548	13655	13735	13743	13777	13796	14077	14163	14196	14230	14297	14492	14512	14615	14657	14663	14674	14685	14711	14736	15254	15385	16750	17282	17383	21546	22881	23317	24254	24930	26100	29484	31122	32401	33478	35845	36060	37358	39084	39301	39308	43575	43660	43694	44309	44485	44879	44935	45411	45533	46980	47768	48119	49864	49927	51107	51114	51784	52755	53216	53326	54270	55106	55315	55464	55857	56371	56425	56514	56548	56965	57398	57682	57725	59954	61186	62368	62370	62372	62391	63860	64150	65215	65933	65938	66148	66571	66990	67090	67293	67703	67707	67709	67710	67711	67714	68084	68220	68719	69574	70238	70946	71340	72323	72551	72774	72800	75088	75570	76424	78411	79549	79980	80324	81900	82890	83715	85668	86946	87024	87062	88555	89005	90685	93243	94098	94920	95895	96668	97179	97290	97327	97388	97422	97446	97580	97861	98074	98197	98786	99161	99284	100155	100193	100389	101217	102497	103797	104279	104858	105106	105550	105561	105573	105606	106235	107445	107671	108066	108455	108456	108457	108459	108464	108466	108609	108750	108949	109126	109176	109177	109182	109183	109185	109188	109200	109207	109209	109219	109238	109270	109274	109355	109659	109702	109999	110033	110276	110431	110472	110501	110725	111440	111587	112166	112474	113116	113230	113586	114075	114077	114081	114146	114157	114163	114180	114184	114342	114418	114685	115022	115406	115755	115795	115876	115912	116547	116956	117224	117398	117449	117641	117730	119295	119464	119759	120983	121915	122248	123001	123046	123188	123565	123669	124007	124118	124410	124832	124920	125040	125758	127920	128593	128752	130002	132642	132984	133143	133519	134101	134215	134270	134402	134475	134489	134594	135807	136658	136885	137663	138264	138522	139137	140184	141478	141724	141962	142368	143683	143721	144257	144344	145054	145442	145537	147078	147121	147593	147701	147840	147960	147971	148590	148646	148757	148784	148791	149011	149141	149216	149286	149296	150024	150544	151412	151416	151418	151419	151421	151422	151423	151426	151427	151428	151432	151923	152133	152631	153256	153798	154132	154286	154434	154653	154758	154944	155290	155474	155537	155646	155710	155792	155911	156275	156426	156452	156639	156670	156718	156742	157124	157157	158669	159225	159469	159568	159688	159866	160157	160162	160412	160457	160487	160571	160769	160930	160962	161036	161050	161060	161507	162935	163788	164195	
80	454	833	1237	2690	2895	2919	3071	3091	3276	3358	4301	4425	4487	4570	6886	8535	9425	9565	9662	10608	10690	10985	11326	11473	11669	11880	12319	12620	13575	14187	14239	14260	14315	14554	15338	15383	17300	17397	17418	17436	17438	17502	17526	17707	17714	18233	18405	18859	19576	21744	21870	22327	22449	22568	22596	22744	22841	22856	22900	26976	26992	27660	28205	29968	29969	29973	29995	29998	30008	30547	30771	30797	31535	31829	32645	33251	33484	36152	36998	38053	38171	38367	39287	40259	41205	41586	41953	42041	44597	44728	44782	45339	45350	46036	46121	46754	46772	46803	46849	47233	47287	47324	47347	47378	47416	47588	48558	49574	49999	50331	50334	50338	50374	50689	51159	51174	51204	51955	52338	53008	53135	53365	54853	55058	55198	55299	55761	56255	56519	56847	56917	57052	57196	57255	57419	57499	57663	57887	58304	58422	58694	58998	59175	59190	59321	59598	59615	61417	61479	61779	62992	63577	64414	66105	66225	66528	66933	66952	67271	67345	67620	67850	67988	68457	71173	71595	71599	71616	71617	71620	71706	71758	71863	71945	72124	72321	72565	72615	72776	72844	72940	73028	73265	73293	74229	75553	75707	76186	76396	76397	76401	76413	76527	76555	77857	77880	78102	78862	79132	79496	79653	80374	80900	81755	84398	85322	85398	85436	85948	86008	86743	86896	87337	87684	87873	87880	87885	87890	88215	88907	89229	89299	89301	89566	89637	90351	90466	90729	91651	92067	94526	96261	96625	97923	98923	100081	104546	105525	105770	106799	106951	110158	110806	112421	112619	113242	113274	113391	113424	115540	116841	119245	120632	123363	124128	124611	124639	124647	124699	124723	124736	124750	125201	125294	125518	125724	126588	127017	127307	127646	127648	127651	127653	127852	128300	129302	129794	130928	131551	132558	132729	132731	132734	132735	132746	132755	132768	132775	132781	132785	132810	132838	132896	132981	132986	133068	133626	134148	134413	136095	140246	140394	140614	140654	140870	141439	141925	142160	142423	142613	142636	143445	143608	143998	144203	144539	144681	144863	145757	145955	146121	146525	146547	146568	146641	146670	148451	149785	149810	150392	150453	150463	150499	150721	150822	150957	151023	151257	151307	151314	151355	151357	151361	151363	151389	151528	151691	151937	152347	152837	153250	153292	153334	153391	153728	153899	154003	154057	154205	154401	154600	154638	154799	154974	155012	155186	155728	155738	155806	157088	157635	157730	158060	158061	158089	158106	158113	158577	158728	159140	160278	160311	160993	161326	163132	163480	164890	
3033	11155	18681	29648	29911	32405	37338	50065	51540	52380	52845	57744	57773	60712	63214	68658	71770	73062	86678	94468	95848	108508	109297	115404	119719	120331	121904	124651	125720	135681	137016	143727	154802	161959	163029	
320	2087	2594	9915	12243	12508	13100	16778	16868	19000	21976	23722	25444	25873	26872	26914	27901	27911	27947	30058	30212	30560	31647	32589	32707	33919	35015	35289	36054	36320	41679	41907	42052	45261	45359	45531	49266	51584	51619	54910	57079	58717	64541	64993	72476	72894	73063	74740	75033	75188	81867	89291	91098	94314	97099	98430	99209	99217	99241	99248	99692	103303	103493	109875	113161	113187	114388	115944	116113	116120	117820	118040	125020	127273	130793	131141	132795	134927	136993	137137	138805	140091	140171	143843	147442	150634	154957	160141	160526	160617	160882	161572	
141	149	341	491	1070	1072	1432	2085	2559	5741	9953	11313	15030	18957	19810	19952	20657	21196	25082	25404	26561	27235	27238	27242	27468	27621	27842	27904	28287	28757	29025	29226	29290	31520	37597	42264	48516	63664	63782	64046	64326	64441	65216	65283	65792	66934	71336	72462	76642	81824	83652	84235	85353	86111	86462	86650	88000	88396	88708	88838	89363	89477	90289	90435	90612	90622	90894	90999	91382	91406	91944	92118	92769	93482	93611	94045	94344	94979	95025	95031	95042	95067	95295	95494	95517	95596	95821	95833	95997	96030	96209	96289	97516	99566	99733	99735	99811	104670	105268	108625	108883	110475	111399	111513	111565	112412	114635	115024	115090	115115	115395	115517	115736	116403	116852	117855	118372	118493	119198	119394	119840	120048	120735	122635	122885	124324	124592	125211	125561	126501	129019	129800	130034	130244	131832	131848	135430	139428	139458	145659	150501	153329	153680	153807	154195	154668	154855	155062	155327	155333	155542	156063	157335	158556	159226	159612	159914	160592	161436	161789	162006	162007	162142	162211	162807	163153	164303	164654	164891	
2758	8157	10704	12697	22571	27293	27302	30015	30311	30945	39012	44219	44989	49217	51644	52033	60214	61103	61210	63343	64044	66190	66559	74917	76355	78281	81497	86144	86848	89486	90735	90970	101066	101972	102125	103391	103408	109596	111610	115397	116336	117801	118109	118113	122261	124048	126211	128372	128458	133069	134971	136451	140968	144093	144763	147860	148564	149027	152185	153338	153502	153685	154861	155559	159256	159837	161202	161303	161637	162834	164149	
67	629	1828	2085	2555	2558	2586	2744	3528	3530	4271	4275	4407	5143	5215	5544	5610	6628	6632	6637	6638	6648	6655	7195	7221	8254	9026	9638	10686	10967	11251	12515	12630	12796	15330	17593	18441	18443	18452	18455	18458	18482	18533	18536	18543	18570	18584	18596	18622	18668	18739	18742	20260	20263	20265	20426	20773	21158	21305	21516	21649	21661	21662	21663	21664	21665	21684	21756	21776	22147	22207	22209	22211	22216	22220	22223	22230	22331	22404	22662	22890	22891	22892	22906	22907	23051	23175	23648	23826	24783	26298	26874	27371	27373	27374	27375	27385	27386	27785	28032	28282	28320	28354	29615	29956	30069	30146	30213	30243	30355	30359	31684	31752	31810	31822	31966	31989	31990	32009	32512	32513	32517	32910	33115	34649	34653	34654	34655	34934	35292	35357	35358	35364	35365	35366	35738	35740	35851	36027	36029	36032	36034	36037	36479	36913	38109	38283	38748	39154	39157	39166	40151	40308	40448	40518	40710	40887	40893	41053	41061	41068	41349	41673	41913	42298	42769	42806	42916	43524	43612	43617	43623	44063	44097	44411	44436	44442	44449	44464	44555	44759	45226	45316	45329	46169	46514	47623	49387	49412	50649	50677	52077	52081	52094	52099	52175	52210	52260	52532	52629	52848	53342	53463	53608	53697	53807	53845	53928	54961	55041	55439	60172	60483	60781	60787	60788	60789	60821	60881	60890	62542	62586	63082	63239	63309	63507	63642	64100	64951	64987	65361	65637	65672	67362	67451	68825	69247	70490	71239	71738	72725	73783	75998	76518	77082	77285	78642	78790	79026	79174	79237	79251	79255	79262	79307	79308	79310	79311	79313	79323	79327	79338	79341	79603	79987	80116	80199	80579	82194	82239	82385	82386	82501	82893	82894	82897	82913	83995	84565	84604	84617	84657	84742	85012	85035	85141	85172	87760	90787	91151	91424	91471	91575	91578	91580	91616	91666	91776	91781	92054	92997	93012	93122	93209	93249	94121	94137	94255	95454	96245	96277	96449	96473	96960	97051	98014	98076	98154	98276	98807	99182	99313	99316	99335	99359	99510	100144	100181	100182	100183	100260	100347	100594	100652	100959	100999	101099	101612	102603	102750	103329	103336	103337	103338	103340	103539	103639	103760	105632	105634	106972	108468	108682	110600	111151	112210	112252	112340	112457	112462	112463	112708	113457	113924	114586	114982	115001	115010	115025	115168	116236	116293	117107	119031	119238	119260	119402	119547	119548	119552	119879	120316	120780	123248	123560	123563	123633	123664	123670	123685	123693	123812	124117	124490	125801	128966	128972	129108	130359	131032	131206	131272	132786	132875	136764	138502	138877	139572	139882	139884	139887	140163	140444	140456	140782	141002	142512	144196	144240	146101	146199	146541	146542	147505	148389	148402	148403	148405	148406	148411	148413	148421	148869	148922	149253	149615	149632	149645	149650	149651	149818	149834	149963	150024	150216	150455	150458	150462	150609	151830	152455	153153	153286	153287	153289	153291	153293	153294	153298	153302	153307	153311	154441	154894	154898	154902	154995	155028	155083	155165	155233	155782	155825	155998	156274	156394	156413	156425	156503	156515	156532	158274	158599	158728	159942	161622	162656	162807	164000	164633	164861	164971	164990	
786	2193	2447	2448	2488	2738	4205	4512	4578	4627	4991	6402	6577	6949	7309	7322	8017	8125	8187	8230	9715	10089	10355	10375	11273	11497	11986	12681	12789	14287	15738	15739	16393	16407	16511	17140	18177	18709	20374	21748	21801	22646	23715	23795	24987	28715	28729	30007	30396	30968	31115	31138	32387	33411	35487	35740	35879	35905	36293	36622	36680	42838	42953	47465	48188	51185	51825	52064	52201	52252	52848	53194	53229	53262	54433	54463	54464	54643	54897	54920	55725	55860	56397	57108	58696	60344	60763	60792	60984	61254	62970	62986	64060	65935	69124	70214	70275	70563	70985	72827	72943	73056	77303	77637	77939	79415	79929	80457	80585	85896	85923	85926	86710	86711	87454	87985	87996	88013	89513	90178	92062	92694	92879	92913	93003	93766	94216	94470	94526	94657	95862	96801	99632	99798	99810	100737	101172	101326	101540	101726	102129	102245	102289	102408	102461	104163	104598	105312	107650	107831	107861	109290	111198	111990	112012	112055	114368	115376	116117	117660	119317	119333	120327	120328	120385	121292	121341	121472	121625	122510	123318	124417	124980	125547	126867	129343	130735	131246	131373	132650	132688	133898	134096	134314	134342	134583	135804	135845	136096	137991	138502	139298	140083	142968	143453	144010	146157	146584	146592	146607	146613	146751	148370	148761	148821	149720	149759	151221	152173	152817	153150	153175	153872	154317	154415	154523	156343	156602	156644	157303	158124	159452	162068	162308	162980	163260	163389	
1651	2126	3207	4271	4276	5277	5908	6250	6647	7271	8745	8822	9016	18438	18741	21806	21880	22209	22478	24256	29246	36104	39160	39168	39355	41056	41077	41544	42704	43618	44594	50667	54754	56597	60779	62588	62597	67353	67863	77168	79320	79336	79342	80269	82135	82258	82354	82381	82893	82903	84539	84564	88041	91609	91720	91739	93038	93884	99322	99969	99999	102850	103326	103433	104552	105632	107928	109159	114556	115722	116624	118012	123155	123681	123695	123699	124914	124962	135354	135940	139878	140619	142214	143598	144995	148394	148399	148402	148403	149118	149136	149179	149568	149620	149864	151169	153167	154690	154706	156557	156560	157260	
5211	5683	6159	8218	9690	9708	9726	9762	9767	9771	9781	9783	9791	9811	9814	9818	9837	9845	9855	9858	9859	9860	9865	9895	9920	10039	10350	10392	10459	10674	10713	10714	10715	10716	10845	10917	10966	11032	11365	11475	11665	13222	15808	16769	16817	16823	16836	16890	16891	21813	22800	23320	26732	27597	28205	28323	32670	34732	36514	38239	41027	41790	43339	43777	44181	44185	44212	44242	44243	44259	44269	44278	44545	44600	45685	45696	45739	45740	45757	46007	47272	48362	49728	49908	50421	50426	50758	50825	50888	51240	51725	54813	56534	58566	59228	60027	60232	60294	60629	67014	67090	67151	67218	67230	67313	67323	67324	67329	67335	67344	67743	68577	68864	68866	68874	68895	68940	69020	69248	69489	69979	70282	70370	70374	70375	70379	71188	75412	79927	79935	79940	79946	79947	79950	79953	79956	79993	80018	80024	80052	80076	80079	80084	80094	80100	80163	80172	80176	80177	80178	80182	80188	80204	80214	80494	82073	82793	83541	83609	83629	83679	83983	84014	84015	84016	84017	84018	84038	84045	84064	84095	84115	84120	84153	84160	84163	84167	84168	84176	84177	84186	84187	84193	84562	84904	85710	85897	85941	86029	86048	86361	86810	86889	87012	87065	87765	88324	89769	90128	90129	90130	95525	95527	95541	95572	95583	95593	95669	95677	95761	95975	96100	96230	96536	96697	96699	97134	97239	97834	97963	98315	98330	98343	98344	98507	99153	99169	99613	99617	99623	99624	99629	99645	99647	99649	99653	99655	99683	99689	99691	99714	99736	99739	100586	102317	114256	114526	114850	115075	115537	115541	115545	115546	115553	115555	115563	115574	115589	115595	115640	115720	115733	115759	115774	115825	115846	115849	115853	115964	116930	116949	119208	120928	120999	121879	124356	125094	126548	126549	126550	126552	126556	126565	126569	126574	126576	126579	126590	126615	127560	131916	134247	135571	135618	136405	136609	136804	139121	139126	139128	139135	139147	139763	140210	140250	140251	140254	140276	140283	140312	140327	140333	140338	140339	140342	140343	141186	141450	141554	144794	145104	145197	145554	146448	147044	147049	147056	147058	148292	150127	152039	152151	153446	154765	155959	156377	156687	156705	156735	156747	156791	156862	156863	156896	156901	157172	157692	160089	160124	160144	160154	160161	160163	160184	160202	162637	162982	164261	
2144	4731	5490	5491	5493	14021	16564	16832	18842	24392	25752	27091	28773	29477	29578	35863	40253	40361	40364	40529	42827	44972	45228	46006	51380	61727	62303	62620	64460	67817	69318	70319	71276	72031	72473	72534	72951	72980	73914	73915	74166	75666	75896	78129	79060	79898	80774	80793	81171	83956	87492	94317	96104	96106	96181	96565	97500	98106	98107	98114	98119	114100	116461	119436	119750	121040	126538	128063	128610	128627	128632	136056	137657	137658	139743	139975	139998	148733	148971	150663	151882	153733	155792	157690	158562	158934	159531	160031	160334	160891	160892	162226	162904	162905	162913	163502	
40	1028	6039	7802	8223	10648	11038	11063	12587	12856	14691	17077	17120	19152	23964	25248	25724	28447	29617	44576	45487	48115	49119	49521	50015	50732	56648	56757	58742	58840	61735	61738	62059	63813	63833	63938	63977	70476	70550	73143	79378	80469	80485	84095	84721	86493	87477	87776	89863	91642	94516	94520	106329	110489	110608	111328	113149	113152	114217	115156	115166	115185	115222	115267	115790	116113	116122	116580	119612	125423	125466	127558	127564	127570	128023	129049	133432	135038	137652	139068	140064	141391	144719	148821	149430	149447	149558	153438	154412	156622	164325	164898	
364	1437	4433	6321	6459	7801	11934	11974	22866	23034	30163	34396	55783	55795	55796	56804	57765	68309	68926	77717	80862	80998	82416	89218	89340	102699	108676	108860	108882	109046	109651	110027	110761	110875	116255	127772	129772	130207	130526	131532	135716	137808	139409	140841	141094	143042	146506	146714	147609	147673	156126	
10557	22956	111988	
187	218	264	4329	5848	6892	7807	8171	10896	12415	14922	16682	17381	18453	18514	18570	18662	18705	19199	20256	21654	21934	22363	22373	22407	22445	23076	23557	24821	25810	25996	27491	28661	28686	29161	29162	30038	30478	31132	31468	35078	35296	36088	36475	39973	41997	42237	42717	48571	50972	51688	51689	52448	54847	55600	55641	55653	56291	59716	61141	61376	61890	61919	62815	63985	64022	65254	65388	65545	65548	65549	66068	66171	67106	74973	75241	76150	84781	84860	86674	86935	87675	90066	91721	94649	95325	95630	96208	96209	96255	96274	96667	98040	98059	98808	99242	99260	100946	102080	104363	105675	107153	107231	107234	107734	108364	108601	109881	115097	116316	116749	119302	120794	121530	122231	126954	131443	132022	132201	132656	133050	133060	133713	135478	135572	136061	136389	136683	140522	140776	145547	145562	145567	145585	145798	147053	151369	153235	154254	154288	158098	158210	158437	158575	158581	158770	159046	159722	162858	162867	163243	163849	164156	164391	164941	
121045	131259	
2557	5606	6146	6635	6653	8200	8921	9238	14518	17393	20263	21663	22516	22631	23137	23314	23905	31831	32185	32246	32515	36279	37607	37758	38374	41066	43490	43494	43622	44254	44469	44502	49152	50562	51337	51635	52100	53243	53731	53765	53803	60861	61955	62017	62662	66497	76461	82159	82388	82471	82906	83909	84717	84864	91578	91579	92953	93018	97614	102721	103330	103428	103595	103755	103761	105034	105619	105633	112619	112649	112903	114274	117135	119558	121169	121911	123644	123685	123703	123715	132702	139880	139885	140786	140800	142364	145837	146397	148399	148400	148410	148422	148531	149121	149638	149654	149733	153294	153508	154314	156499	159519	162629	163977	
867	960	1268	1536	1643	1892	6862	16669	20407	20955	25479	25746	26803	28437	28457	28496	28660	28735	29485	29977	30431	30577	31111	33158	33243	34555	35035	40436	45207	46345	46387	46390	46433	52106	54507	54555	56419	62033	65330	65331	65335	65347	65349	65370	65403	65422	65492	65496	65526	66241	66480	66585	67175	67299	67554	67561	67688	67957	68212	68380	68719	68730	68973	68974	69610	70033	70187	70447	70874	72162	72402	72507	72686	76050	76143	76234	76292	76433	76646	76654	77013	77105	77146	77500	77558	77818	78464	78701	79319	79323	80059	80841	80861	81673	84347	84914	86073	86899	89273	91649	91747	91757	91799	92443	92576	92597	94447	94461	94464	94466	95700	96329	96507	98694	98696	98702	99182	99401	101698	101728	101857	101954	101970	102057	102210	102215	102217	102807	102958	103397	103577	103723	103759	103809	104214	105442	105720	105762	105908	106674	107230	107522	107579	107588	107748	107761	107793	107798	107809	107815	107850	107851	107857	108134	108668	108905	109150	111674	111867	116303	117762	118049	121359	123034	125263	126001	126529	127856	128335	129814	130456	131719	133115	133232	133245	133555	133816	133890	134960	135829	135926	135952	135970	136143	136248	136342	136344	136350	136367	136370	136615	136744	136822	136826	136971	137016	137156	137244	137350	137440	137771	138215	138298	138308	138310	138311	138312	138315	138318	138339	138343	138380	138381	138484	138565	138595	138655	138846	138938	138965	139164	139169	139995	141444	142026	142884	142890	142891	142892	149349	149692	152721	152944	152991	153010	153111	153132	153778	153979	154215	154223	154226	154319	154345	154366	154393	154419	154617	154651	154991	155435	156189	158212	162120	162134	162943	163070	163113	163169	163454	163919	164878	164942	
2694	4952	8147	8881	10316	10359	10373	10983	11854	13847	14160	14660	15836	16173	18150	18458	18740	24214	24595	25075	30093	30158	30980	34184	34275	34593	36281	36309	38173	38259	38430	38907	39109	39352	39355	39382	39390	39412	42840	43628	43647	43687	43755	43804	44522	44549	44958	45042	45259	48450	48529	49173	49182	49883	50750	51935	53332	55802	56335	56375	56388	56469	56521	59618	62365	62366	64578	66169	67693	67696	68180	68958	70116	70365	70380	71820	73136	75580	79597	80612	83449	88043	88142	88213	88453	89526	89691	90858	92866	94134	96211	96674	97246	97434	97599	97728	97792	98712	99337	100672	101229	101258	101763	102993	104463	105495	105545	105564	105581	105596	105597	105609	106313	107509	108465	108547	108692	108755	108826	109111	109179	109188	109215	109275	109451	109655	109868	110365	110683	111069	111843	112558	113170	114072	114420	114422	114772	115437	115710	116069	116902	117486	117586	117650	117757	120746	122247	122248	122745	123006	123070	123552	123685	131946	132902	133808	134135	134687	136864	139485	140018	141762	142378	142753	144372	146796	146957	147878	148645	149183	149193	149589	149695	150402	150460	151177	151416	151417	151434	151455	151677	151734	152861	153283	154608	155063	156951	156995	157367	157908	159020	159443	161074	162223	
1148	1180	1187	2054	2334	2563	2682	2773	2838	3712	6254	7194	7674	7815	8190	10333	10340	10858	11012	12526	12594	15404	16844	17175	17176	17809	19306	19760	20234	20243	20270	20841	20952	21344	23408	24239	25079	27394	28413	28750	29648	29653	30082	30093	30563	30586	32136	32371	34694	36110	37359	38163	40067	40835	41789	43499	43517	49990	53549	55188	55878	58724	58731	59501	59502	59512	60620	61224	62507	63751	65388	65473	65484	65846	65923	66344	66347	67175	71519	72285	72618	72970	72992	73349	73952	74000	74023	74024	74030	76731	78241	78723	78792	80747	82360	82727	82796	84655	85597	86293	87107	87620	90798	90819	90835	91087	91483	91601	91912	93288	94521	96203	96310	96524	99125	101515	102278	103481	103614	104255	106372	109537	109975	111195	113412	114639	116030	118368	119327	119773	120193	120562	121742	123084	123767	123835	124186	124409	124783	124919	125382	125782	125783	125784	128547	129218	130172	133260	134299	134302	134303	136414	136660	136843	137221	139928	140743	142552	142562	142738	147713	148036	148309	148361	148566	148586	149176	150109	152238	153146	153725	154116	155346	155406	155521	159032	159995	160048	160416	160457	160859	160951	161664	162902	163319	163810	164880	
149	252	786	980	2895	3545	5496	6466	6563	6640	6657	6800	6999	7575	7617	7722	7863	8010	8029	9059	9208	9301	12329	12439	12617	13220	16148	16873	17530	17539	24224	24884	25771	26110	29532	29533	29535	29539	29546	29658	30470	30656	30781	31352	43489	43836	45640	46241	46638	47151	49174	49214	49402	49532	49881	49928	49972	50008	50018	50146	50543	50614	50767	50827	50842	50872	50921	51056	52207	52353	61831	61997	62058	62495	63699	63780	63826	65591	66126	66147	66526	67852	68324	68361	68809	68818	69425	69567	70177	71572	72723	72935	73174	73380	73429	74339	75204	75307	75349	78149	78199	78353	82348	85089	87383	87426	87963	88386	88481	88499	89663	94454	95409	96649	96905	99329	99475	99538	99654	99666	99723	100165	100739	100751	102019	102274	105129	105210	106671	109054	109341	109624	111095	111314	111501	111879	112376	112809	113435	114314	115381	116040	116902	117349	118445	119983	122090	122379	123478	124018	124405	128528	129326	129402	129741	129746	130950	132001	132351	136545	136979	137616	138233	138280	139621	140384	140473	141764	142527	142809	145135	145189	145760	145773	145899	146845	147736	148362	149090	149117	149194	149280	150137	151213	153236	153242	153348	154223	155179	156864	156955	157085	159075	159299	
376	933	2221	2377	2501	2588	3637	4145	4186	4187	4352	6020	7074	7850	8725	14329	14848	14883	14908	15070	16036	16221	17222	17904	18284	18459	18647	18909	18931	18942	19019	19057	19156	20263	20608	22303	22522	22554	22909	23340	23700	24213	25051	27067	28269	28311	28426	28432	28491	28863	28869	29069	30295	32402	32663	33713	34658	35113	35154	35485	35788	37493	37850	38467	38829	38923	39396	39451	39494	39576	42561	42650	42926	43637	46289	46490	49685	52977	53317	53557	53718	53738	53813	53828	53888	54229	54503	54515	54880	55413	55848	57114	59477	59736	60191	60537	60834	64703	68863	69484	73294	73592	74766	74883	76034	76961	77442	77829	78002	78903	79868	80829	80842	80987	81076	81096	81211	81285	82443	82611	83063	83398	86800	86856	87025	87137	87424	87599	87840	90628	91419	92718	92853	93169	93833	97977	99123	99323	99752	99784	99806	100852	101395	101671	102112	103737	104222	105411	105461	105600	105705	106347	110098	110170	110178	110267	110749	110814	111084	112104	113596	115367	116171	116480	116498	117839	120175	120436	120484	121063	121498	122033	123383	125902	126270	127556	128773	130071	130763	134357	134546	134656	134760	135048	135712	136275	136572	138393	140792	142675	142683	142731	142746	142840	143975	144024	144441	144442	145110	145328	145638	146458	146460	146468	146482	146650	146724	146802	146834	146890	147063	147078	147144	147367	147687	148092	151550	151898	155072	155186	157767	158558	159007	159492	159536	159573	159636	159729	160621	162608	162937	163047	163212	163492	164853	164924	164950	
765	6018	9497	11071	12823	14900	16728	17045	19335	22774	42082	49743	55109	57489	71060	76257	95362	100112	105197	106348	106405	107588	116911	117736	145496	148210	156278	
1294	8191	17076	17088	31013	31440	32924	40246	44344	52315	52745	53301	58007	62089	65244	72333	76624	78390	80841	88775	92580	96275	115197	119351	121762	122902	128627	133187	134553	135412	137651	138673	140287	153099	159284	159969	160940	162554	162778	162905	163536	
13	30	60	104	123	127	356	423	851	1154	1656	2191	2292	2994	3189	3280	3354	4384	4752	4973	5133	8576	8805	9135	9176	10345	11113	13611	13634	13836	14720	15505	17820	19140	20210	22293	23491	27182	27222	27245	27330	27943	27985	28122	28291	28299	28319	28480	28513	28550	28589	28655	28659	28800	28804	28809	28975	29073	29113	29236	29278	29310	29318	29444	29522	29558	29560	29610	29684	29701	29855	29926	35654	36195	36412	37571	40726	43324	43632	45421	48516	50468	56922	57386	59400	61064	63557	63614	63686	64026	64487	65057	65290	65952	66094	66124	66612	66735	67081	67812	68432	70611	71878	73785	78913	80188	82954	83175	83328	83404	84044	84183	84190	84233	84321	84494	85018	85122	85270	85961	86007	86135	87055	87298	87347	87882	87904	89038	89087	89191	89255	89396	89660	89725	90289	90504	90697	90728	90831	90921	91071	91256	91331	91357	91367	91380	91386	91394	91395	91411	91421	91431	91442	91449	92267	92617	92930	93028	93059	93151	93563	93570	93605	93672	93765	94139	94402	94735	94928	94934	94939	94955	94965	94993	95045	95049	95063	95080	95087	95207	95495	95500	95532	95613	95628	95826	96043	96055	96089	96151	96225	96251	96594	96733	97099	97280	97521	97917	98462	98474	98786	99897	100995	101043	101268	102204	104159	105724	107303	108598	109463	109841	110034	110571	110958	111398	111781	111829	112620	112885	113128	113344	114391	114962	115517	115547	115735	116247	116332	116596	116926	117304	118497	118619	118824	119185	119312	120049	120411	120866	121345	121708	121994	122361	122888	122986	124583	125867	126219	126460	126738	127015	127184	129816	129898	129911	130239	130702	131339	131776	131879	131973	132115	132124	132563	132826	133046	133915	136603	137493	137920	138298	138339	138611	140635	142385	142781	143840	144252	144566	146130	146365	151724	153024	153271	153380	153434	153725	153754	153835	154071	154420	154795	154974	155332	155416	155767	156064	159309	159517	159910	160263	161568	161623	161678	161731	161855	161981	161991	162000	162132	162149	162173	162192	162206	162226	162285	162367	162730	162933	163199	163830	164685	164773	164912	164999	
79	159	348	651	681	710	3644	6897	7160	7175	8481	9725	11901	12019	12339	13266	15188	15269	15352	15366	15394	15395	15400	15404	15407	15455	15533	15759	15806	15831	15958	15963	15965	16052	16149	17092	18690	21351	24534	26446	26940	26946	27998	28022	28071	28092	28095	28137	28981	29005	30715	31422	31710	31856	31964	32004	32032	32322	33175	33359	33372	34073	35729	35740	35779	35845	35862	35974	35990	36131	36330	36604	36622	37354	44221	47849	48322	48688	50409	50935	51298	56205	56228	56229	56247	56255	56994	57074	57408	57413	57799	57814	58140	58266	58351	58410	58568	58598	58604	58648	62084	63013	63519	66449	66452	66460	66481	66815	67197	67694	67912	68202	69307	69489	70020	70021	71261	71295	71378	71413	71433	72275	73123	79150	83226	84871	87254	87261	87265	87390	87489	87528	87557	87587	87606	87629	87687	87721	88080	88133	90554	93975	93985	94029	94049	94063	94089	94092	94101	94346	94420	94703	96019	97290	97330	97524	99800	100240	100370	100683	100690	100695	100741	100762	100836	100916	100924	101179	102493	103398	109031	117697	117795	117830	117850	117928	117949	118648	118822	118939	119763	121089	121974	123069	123230	123278	130037	130275	133202	133218	133224	133233	133454	133715	133755	133771	133794	134372	134488	134938	134950	135212	139930	139937	139940	140836	140960	149203	152214	152428	153147	155517	157657	158607	159565	159634	160261	162785	163024	163187	163939	163982	164917	164933	164970	
2403	3950	5015	5577	6024	6061	7799	8261	8763	8936	9543	9649	9685	9835	10285	10331	11826	11971	13692	13752	14120	14121	14278	14430	14556	14607	14637	14661	14666	14681	14682	14699	15590	15778	16261	16786	18341	21948	22349	22613	25908	28218	28295	28631	28793	28811	29184	31307	31322	32476	34366	34826	34891	34975	35192	35277	35609	35675	36958	37206	37399	38110	38218	38294	38325	38524	38849	39288	39328	39368	39403	43025	43643	43656	43657	43682	44301	44569	44857	44908	45066	45254	45263	45264	45296	45318	45518	45521	45529	45530	45532	45789	46901	47356	48165	48682	49228	49317	54207	54875	55924	56349	56451	56461	56836	57534	59307	62369	62370	62371	62372	62373	62660	62686	63527	63912	64723	66134	66165	66167	66168	66483	66515	66531	66962	67425	67673	67694	67701	67710	67711	67716	67718	67903	67910	67961	68477	68980	69026	69112	69628	71284	71371	71571	74220	78473	80048	87569	88092	88610	88741	88994	89428	93662	93670	94291	94534	95353	97544	97555	97570	97762	98357	98627	99228	99326	99663	100886	101193	102417	102636	103131	103787	104071	104156	104216	104389	104440	104633	104923	105528	105555	105558	106474	106593	106711	107936	108060	108147	108394	108455	108463	108464	108465	108466	108643	108861	108877	109039	109049	109176	109181	109182	109185	109199	109211	109259	109263	109283	109872	109918	110003	110216	110265	110350	110356	110448	110452	110489	110517	110571	110674	110862	111102	111485	111680	111899	112065	112240	112313	112562	112946	113027	113288	113981	114062	114064	114068	114076	114121	114188	114207	114237	114256	114307	114311	114388	114401	114417	114874	115025	115073	115079	115288	115424	115666	115794	115845	116515	117073	117096	117177	117404	117544	117587	117601	117619	117719	118378	119128	122208	122247	122249	122250	122251	122252	122253	122254	122256	122324	122353	122542	122778	123553	123748	123758	124207	124297	124857	125138	125177	129084	129638	130068	130165	131792	131934	132008	132053	132488	132512	132710	132773	132986	133338	133886	133933	134065	134075	134213	134458	134655	135396	135501	136278	136416	137426	138803	139030	139188	140989	141501	142223	142729	143295	143657	144075	144599	145113	147016	148044	148824	149113	149535	149813	150458	150678	150893	150971	151016	151101	151412	151416	151419	151420	151422	151425	151426	151430	151435	151529	151760	151798	151818	152068	152414	153134	153522	153887	154074	154466	155349	155439	155691	156257	156448	156503	156624	156652	156666	157068	157156	157283	157723	158094	158681	159243	159448	159601	159621	159731	160140	160261	160409	160445	160865	160947	160975	160987	161085	161120	161398	162708	163604	163640	163731	164346	164447	164679	
2268	7312	7389	8377	9063	9209	10749	11492	14072	15637	15834	25223	27009	28182	36551	36750	37890	38545	43022	43290	43757	43836	46833	49013	49427	50029	51275	59681	61147	62032	62986	63786	63792	66131	67950	68073	68444	68733	70810	71291	72570	73323	75308	76101	80835	82917	85273	88725	94574	97721	97986	106771	110153	111357	111486	112602	115063	116028	116048	117446	118001	118269	126081	128734	129727	129770	129771	133465	136092	140410	140701	146576	151199	151259	151357	151617	157642	159244	161954	
1922	6078	14064	14809	17968	20114	20244	23722	24983	27542	29974	30457	33889	43465	45787	46586	51770	58779	59250	63163	66663	70146	71530	74956	75249	76079	79393	79520	81921	89482	93399	94347	97281	97594	102911	106182	109656	114456	115464	124493	126237	149502	153001	154013	157214	157261	158057	158372	163263	
10	65	94	167	428	654	763	3034	7014	7081	7590	8083	8258	8570	8606	8994	9017	9089	9331	9602	9727	9905	9915	9937	9943	9962	10045	10402	10440	13389	13976	15726	18631	24001	24024	24072	24227	24329	24404	24619	24705	24783	24812	25103	25206	25209	25282	25292	25299	26331	26922	28828	28914	29565	29595	29634	29664	29668	29682	29755	29774	29814	29870	29947	41332	41985	43425	43764	43773	43993	44138	44357	44443	44532	44657	44737	44845	44961	44963	45036	45042	45047	45094	45112	45114	45117	45176	45320	45391	45475	45508	45532	45598	46348	46654	47109	47470	48168	48783	48792	49007	49301	50999	51771	53482	54766	55535	56147	56648	56663	56860	56870	56993	57049	57091	57143	57289	57342	57434	57604	57664	57782	57907	57965	58037	58203	58736	60500	60881	61387	61437	62352	62364	62399	62587	63285	63430	63535	63766	63829	63883	64380	64576	64878	65492	66111	66367	66400	66439	66452	66466	66604	66642	66958	67519	67913	68110	68992	69566	70261	70270	70594	71284	71501	71524	71807	71880	71900	71907	72086	72160	72161	72200	72329	73100	73108	73162	73236	73245	73248	73252	73371	74262	74902	74960	74999	75026	75047	75115	75125	75133	75135	75139	75140	75141	75143	75144	75165	75235	75252	75262	75273	75285	75970	76320	76485	77146	77721	78353	79010	79227	79302	80252	80650	80736	80873	81018	81225	82144	82422	84098	87531	88115	88536	88879	89026	89699	90445	93003	97532	97569	97570	97571	97572	97575	97577	97578	97590	97591	97594	97595	97600	97601	97602	97644	97702	98031	98044	98045	99164	99556	99668	100532	100559	100682	100723	100730	100812	100885	100965	101009	101011	101012	101057	101150	101157	101167	102154	102799	103116	103231	103269	103274	103275	103290	103291	103302	103348	103361	103424	103436	103438	103493	103498	103517	103542	103568	119092	119252	119482	120916	121283	126078	126079	126086	126124	126146	126170	126211	126348	126584	126713	126718	127060	127357	127388	127397	127459	127470	127491	127565	127885	127996	128115	128178	128257	128385	129540	129605	129831	129851	130076	130300	130506	131176	131178	131250	131317	131365	131769	131859	131883	131921	132534	132667	132693	132721	133037	133131	134613	134637	134770	134804	135836	135937	136786	136915	137062	137282	139057	140160	140612	140676	140678	140699	140960	142128	143001	143891	147822	148873	150334	150437	151093	152012	152427	158917	159195	160345	161842	162366	164858	164906	164907	
194	208	305	3017	3321	4217	5606	7216	8259	8367	8398	11566	11593	12637	13320	13513	17471	18422	18627	20088	20338	20769	20970	21402	21789	21861	22310	22426	22462	25815	27099	27549	28047	28913	30207	30309	30474	30791	30887	30963	31132	31559	33515	34660	34947	35995	36465	39206	40035	41620	42343	42348	44177	44671	46182	46630	50011	50518	50711	53579	56042	56277	56401	56557	56669	56984	58350	59305	60410	61565	61902	61912	62155	62389	62575	62610	63982	63984	64015	64904	65525	65612	71484	71629	74854	74980	75302	76441	77615	80491	80497	81855	86924	86929	86959	87559	88910	90957	95055	95299	96157	96203	96271	96279	96709	97565	97947	98593	99130	99174	99191	99198	99330	99348	100049	100910	100959	103529	105579	105585	105605	110176	111655	112456	115010	115029	116256	116441	119683	119754	120815	121247	121456	121469	121513	121524	121683	121828	121902	122100	122610	125266	126174	130955	132994	133323	136426	136558	137183	138215	140825	142416	145456	145572	145590	145731	147394	149822	150307	151591	153219	154415	154792	158091	158098	158687	158927	159695	159722	159841	162953	164029	164405	
32092	33352	34862	35369	35488	36135	36320	36690	36928	37590	40028	42739	42888	44557	45297	48069	49609	50189	50699	53458	53486	54766	58049	58093	59695	61079	61932	62364	62367	62624	63026	65858	65872	68573	69203	70540	71930	72214	74901	75065	75491	75802	78506	79777	80993	81586	83696	84733	87559	88207	89476	89666	90423	90438	91821	92436	94194	94687	96887	96946	97577	98587	98654	100160	101251	102912	106320	106741	107154	108973	109119	110070	110875	111053	112192	113553	113998	114072	114515	116225	117455	119275	119630	120409	120891	121927	122039	122160	122842	123154	123718	124866	125660	127776	128589	130607	130686	131252	132336	132623	133601	135384	135843	136264	137055	137965	138771	138937	138957	139279	139500	139573	139651	139740	139755	139801	139877	139881	140416	140897	141007	141168	142009	142449	142834	143777	144212	144217	144434	145061	145459	145537	145757	146057	146879	147792	147966	148060	148129	149127	149362	149373	149575	149645	149665	149872	150568	151082	151785	152070	152490	153337	153875	154843	155393	155591	155649	155764	156107	157790	158003	158004	158128	158415	158918	159143	159431	159975	160115	161044	161421	162722	163519	164152	164313	
129026	
4115	13712	14647	21499	23569	24051	28652	30028	36713	50354	51471	56202	60332	62295	62299	62404	62651	63651	63655	63656	68334	73490	74993	76552	76852	77743	78342	79761	82647	83159	90572	91298	97973	99261	99957	100018	100071	100679	101537	101608	111980	126064	127334	127543	127559	128302	129094	129196	137171	154409	159788	160620	160902	164642	164754	164856	164899	
319	1589	6653	6935	6955	8715	10679	12433	13122	13536	15536	15663	17935	17985	26775	26938	26940	27309	28051	29773	29862	29903	30167	30237	30489	30729	30914	30954	31211	31830	31977	32336	33082	34186	34786	35470	35501	42342	43239	43263	44279	44335	44370	44380	44760	46996	48568	51620	51706	51784	52262	52266	52599	52630	52668	53299	53312	53338	53368	53377	53673	53770	53961	54541	57090	57690	58812	58948	62054	62987	64088	65704	66028	66407	66809	67786	69887	70641	72194	72397	75239	75506	76306	77689	78092	78186	78522	78524	78577	79514	80634	80746	80778	80786	80822	80842	81167	85941	86133	86522	88304	88420	88543	88802	89614	90676	90761	91284	91396	91730	92772	92873	92947	92994	93232	95570	96894	97679	98072	105366	105368	113005	114902	115191	116069	116460	116993	117565	120180	120796	120856	121190	121227	121290	121640	121713	121748	121765	122402	122637	122763	122938	123053	123905	123964	124052	124748	125188	127218	131470	132798	132929	133055	133526	136395	140015	140207	140864	141844	142749	143179	143417	151217	152024	152595	153970	153980	158515	158523	158899	159120	159518	159827	160934	161273	161348	161926	162296	162365	162662	162782	162875	162977	164037	164383	164446	164579	164823	164908	
1646	4159	5901	8387	16904	17249	17287	18305	18735	19245	20235	29866	49944	52070	52074	52105	52154	52178	52343	52365	52483	52495	52563	52586	52838	52839	53156	53253	53337	72331	72883	76744	76780	87245	91654	91850	91881	91930	92941	93150	93272	93362	93655	93701	94872	96424	99511	109314	115880	116131	116682	121784	122299	122939	123317	123690	123985	124004	124027	124175	124178	124254	124364	124476	124667	124749	124834	125482	136897	143242	143448	143563	144215	145454	147308	148185	148246	148642	151407	151488	151539	151727	151755	154919	157164	160763	162031	162800	163296	163558	163584	163864	164945	
384	1048	8013	19365	21625	27650	27726	28140	29101	29745	40605	64716	64915	83175	83568	84442	84631	85345	85760	90039	91345	91348	91362	91364	91424	91425	91437	93383	94309	94992	95015	95448	95683	95753	96259	96880	97223	98571	99065	99768	101744	102186	102490	105372	109352	110873	111055	111576	117338	118092	118271	118332	118945	129218	130352	138307	149193	155497	158332	162024	162186	162809	164191	
1810	2448	4191	4276	6988	7010	7307	13642	17133	18162	19326	19487	21697	21766	23684	28252	28420	30225	30692	32104	32749	39134	40193	43080	52029	52590	55869	57780	58202	65043	65457	67942	68158	68304	68915	69065	70274	70528	71794	71809	72511	74787	75690	76134	83917	87926	89495	89795	93830	95243	95562	98727	99102	102406	106375	109302	111141	111353	111985	115414	118512	119803	120334	121275	123523	123558	123577	125784	127885	132003	134022	134134	134138	135781	136656	136872	139666	139750	140220	141255	144360	149494	149628	149863	149864	151246	153450	153455	154385	158627	162068	162330	163541	163686	164076	164080	
216	405	569	2103	2396	3087	3266	3401	3854	6175	6181	6376	7144	7269	7295	7354	7849	7876	7890	8081	8394	8677	8969	9092	9170	9230	9530	11040	11461	12283	13275	16693	17084	17800	21893	23728	25590	27028	27399	29534	29859	32487	32695	32888	33001	33157	34139	34268	35057	41840	42387	43335	43645	43837	45217	45514	46862	47101	47573	48582	48612	48872	48946	49037	49091	49179	49930	50860	50871	51057	51121	52800	55851	58984	60172	61013	61358	62107	62580	62640	63492	63780	63807	64042	64058	64271	64276	65013	66133	67360	68314	68857	69348	69365	69410	72092	72263	72457	72926	72927	74757	79421	82080	82116	82344	87521	87708	90218	90630	94001	94797	95008	95705	95960	97608	97871	98957	99506	100587	100654	100679	101550	105548	106994	108488	108582	108708	109094	109820	110275	110527	111286	111507	111995	112327	112726	114344	115340	115889	115905	115952	117182	117260	117790	117815	118337	123398	127332	127720	128889	128909	128938	129278	129441	129453	129770	129788	130686	130727	130961	131041	131105	132006	136128	138012	138158	138472	140089	140536	144545	146110	147471	147944	149203	150858	153276	153323	156621	157085	157087	157669	158698	158942	162307	163202	
151	157	856	3105	3457	4401	6776	7043	7648	7729	8654	8915	9581	9921	9924	9930	9941	11707	13352	15026	15144	19836	19918	20634	21185	23250	24313	24375	24429	24469	24530	24584	24603	24851	25070	25314	29717	29817	29859	29899	29949	32363	35474	37055	37223	43525	43532	43714	43990	44910	45062	45349	45490	45514	45531	45648	45649	50943	51077	51260	52440	53531	56111	56147	56931	57548	57728	58168	58829	61219	62499	62557	62896	63269	63301	63468	68004	68227	70093	72244	72356	72551	72741	73100	73103	73127	73135	73240	74885	74896	74943	75004	75122	75142	79302	80789	80974	81259	81734	82507	86875	88584	90782	91103	91296	96730	97569	97582	97602	97688	97802	98368	98590	98674	98869	98936	98945	99694	100461	100725	100802	100919	100972	101034	103272	103273	103276	103289	103297	103298	103350	103408	103435	103476	103507	103946	104525	107231	117945	119347	119768	126071	126091	126113	126145	126373	127077	127085	127290	127390	127393	127423	127448	127451	127591	127922	128095	128113	128156	128187	128300	128596	129467	129499	130609	131048	131691	131729	132373	132592	132598	132684	132728	133310	133384	134018	134772	134776	135178	135582	135952	136752	136802	136988	138106	140037	140651	140994	146483	148156	149856	150708	154567	157577	158836	158844	159397	160336	161731	162441	163249	164485	164892	164916	
133	152	239	303	334	420	6536	7862	8383	9528	12796	13003	13460	13743	13777	13786	13897	13907	13908	13920	13936	13940	13992	14029	14082	14253	14326	14408	14409	14440	14641	14642	14645	18446	18578	23836	24114	24702	25465	25641	26477	26941	27899	28060	28149	28220	28293	28430	28469	28735	28869	29349	29441	30002	30068	30132	30137	30274	30301	30656	30691	31084	31282	31671	31706	31915	32015	32036	32103	32974	36365	36427	36581	36628	36692	36755	36779	40898	45096	48068	49649	50317	50338	50677	52092	53201	53529	53823	53945	54168	55311	55765	56171	56174	56181	56188	56192	56197	56198	56208	57489	57548	57800	58006	58265	58410	58795	59196	59965	60030	60283	60486	60906	61335	61600	62184	62296	62298	62301	62303	62306	62307	62308	62332	62337	62361	62372	62373	62385	62511	62993	63013	63206	63431	63652	63654	63655	64351	66369	69599	71197	71435	71444	71482	71513	71533	71552	71652	72183	72388	72909	73346	73554	73820	74112	74156	74664	75115	75499	76313	76465	76554	76680	76847	76852	76858	76868	77378	77680	78306	78314	78689	78740	79298	79306	79349	79807	79902	79911	80044	80048	80050	80113	80128	84711	85307	85492	86786	87710	88166	88248	88280	88283	88286	88390	88527	88643	88647	88649	88650	88656	88682	89267	89848	89918	90515	90781	91001	91304	91321	91421	91498	91505	91756	93295	94025	94700	95152	95386	95627	95671	96891	96903	96928	96982	97671	97911	97933	98009	98031	98086	98296	98841	99286	99346	99737	99751	99784	99896	99907	99958	100015	100023	100029	100062	100069	100075	100188	100222	100260	100411	100627	100709	101134	101696	102176	102441	102494	103172	103198	103308	103363	103474	103522	103529	103530	103552	103751	103762	103772	103840	104237	104865	105252	105847	106466	107693	108503	108618	109807	109849	110969	111175	111424	111457	111501	111618	111786	111981	111986	111999	112007	112032	112064	112073	112119	112413	112751	113521	114055	114166	114496	115336	123099	126054	126056	126064	126065	126066	126067	126071	126229	126543	126776	126924	127913	128366	128399	128991	128998	129014	129066	129117	129141	129185	130500	131139	131170	131795	132523	133562	133749	134240	134310	134979	135063	135148	135171	135618	137106	137192	138425	139819	139822	139824	143552	145883	147019	148126	148831	151244	151768	151984	152558	152956	154855	155702	156922	157145	159597	159727	159949	160038	160145	160640	160675	160702	160882	160928	160931	160979	160988	161490	161528	161561	163299	163453	164216	164575	164642	164643	164644	164777	164828	164940	164981	
4555	7379	8583	8783	13331	14178	14465	14482	14576	16407	20503	23792	23949	24174	24500	26461	27189	27960	28063	28213	28950	29584	34277	36073	37652	39785	40091	44275	46442	47086	49361	49698	52088	53297	53678	53707	53783	53854	54673	58236	61131	61767	61831	61834	61908	61964	62003	62004	62007	62534	63178	64705	64804	65014	65064	65110	66891	67558	67809	72931	73610	73915	74164	77477	81205	82874	85580	86351	88183	89237	91818	94778	96270	99426	104080	104891	105658	105696	105702	106802	107300	111383	115047	115054	115804	117007	117083	117134	117284	117309	117362	117439	117649	133034	134502	134609	138247	139030	139272	140249	141578	142167	149403	151257	151951	153213	155953	157299	157540	157591	157788	160493	161987	162007	
62	1557	4376	4532	4565	4942	6916	7967	8796	9874	10236	13662	17032	22465	22734	22903	23726	24182	24235	25009	25382	25834	27343	29001	30527	32010	33536	33826	45272	47079	48130	50081	50808	50868	51885	53490	57769	61232	64749	65855	69352	77396	79528	81967	84504	87228	89854	93486	95402	100638	106493	107892	111288	113122	113571	115234	122034	122110	124529	124988	126195	132894	133311	134994	135730	140333	148807	152683	152845	153263	156164	156181	156272	158827	161830	
295	1254	1501	1746	2341	2377	2414	2464	3841	3905	4192	4340	4477	4741	6919	8441	8632	15531	16526	17102	17186	17728	17899	18282	18649	18734	18921	18960	19242	19534	19537	19815	20190	20502	21728	21844	22303	22360	22675	23449	23511	23838	25044	25635	27534	28090	28419	28424	28585	29017	29086	30869	31601	31780	32246	33002	33234	33465	33507	35850	35851	38530	39269	39460	39522	39540	39577	42381	42516	42690	43059	44450	44707	44892	45255	45338	46145	46661	47907	47976	48155	48207	48342	49209	49375	49810	50157	50648	52223	52758	52993	53667	53885	54476	54539	54895	55045	55535	55723	55816	55824	56497	58689	58777	60723	61558	61836	62345	62350	64121	65050	67432	71277	74946	76060	77776	78427	78447	78762	80114	80670	80718	80951	80995	81499	83277	83546	83824	85312	86460	86693	86891	86903	87753	88756	91291	92540	93948	98211	99199	99384	100362	103890	104751	105175	105406	105825	106245	107061	107720	108144	108535	108580	108786	108830	110190	110232	110712	111099	111158	111206	111788	112096	112098	112112	112398	112447	115398	116043	116336	116470	116473	116801	117210	120311	120314	120319	120331	121334	121378	121418	121694	121776	122007	122018	122029	122034	122046	122057	123051	123389	130164	131290	131800	132955	133191	133246	133489	133910	133993	134022	134481	135889	141246	144193	144433	144440	144448	144906	144991	145080	145083	145108	145153	145383	145507	145519	145528	145845	145911	145927	146504	146715	146731	146759	146789	146856	146908	147092	147110	147178	147236	147238	147275	147404	147644	148736	148799	149106	149168	150190	150691	151200	154781	154882	154955	155258	156141	157108	158088	159240	159497	159568	159634	159682	159779	160185	161623	161831	162199	163219	163231	163234	163266	163666	164411	164904	
158	326	11605	13092	13811	14030	14638	18413	25872	30072	30150	30632	30690	30975	36431	44956	45640	54826	56214	57912	61223	62308	62398	63139	63651	63652	63653	71462	71473	75234	76142	78780	78796	79709	82251	83903	84283	86305	88146	88359	88629	89493	94013	99718	100473	100753	101628	103435	103724	107810	112375	126075	129025	129102	130876	132676	133705	144256	146552	152236	164640	164647	164692	
80594	
1119	2136	2267	2269	2471	2658	3052	3627	5216	5316	5370	5669	5743	6285	6389	6959	7399	8285	8649	10265	10826	11409	11424	11441	11999	12270	13116	13389	13498	13573	13818	14266	14435	14604	14687	16811	16910	16955	19294	20399	21807	21982	22824	23271	23452	23853	24269	25069	25092	25293	25327	26884	27326	27628	30804	30975	31532	31559	32350	32386	32521	32552	32583	32586	32592	32608	32610	32623	32715	32784	32818	32826	32836	32840	32923	33007	33267	33270	33428	33439	33492	33592	33638	33670	33865	33946	34274	34362	34375	34760	34959	35018	35026	35185	35947	36789	37238	40384	41023	41125	41675	42305	42365	42958	43032	43050	43374	43470	43697	43734	43812	44190	44200	44242	44644	45185	45615	45931	45979	47222	48774	49339	49370	49422	49607	49822	49872	50069	51164	51378	51631	52076	54465	54950	55166	57057	57067	57079	57083	57130	57324	58372	58492	58499	58620	58646	58735	58773	58813	58818	61364	61864	63356	63489	64190	64378	64444	64931	65274	66306	66321	67511	68024	68293	68347	68351	68366	69486	69793	69845	69875	70180	71780	72869	73015	74736	74953	75160	75175	75223	75300	75316	75322	75337	75662	75675	80107	80217	82185	83474	83711	83849	83917	84436	84548	84557	84558	84568	84596	84605	86596	88147	88570	88667	88680	89611	90222	91228	91310	92167	92637	92794	93969	94364	94427	94949	97372	97450	97534	97759	97769	97839	97849	97900	97979	98651	99088	99232	99245	99599	99790	100717	100913	100962	103221	103498	104195	104197	104228	105531	105691	106916	108528	108541	108551	108558	108564	108612	109145	109149	109668	109857	110060	113119	113142	113163	113178	113612	113788	115155	115198	115302	115729	115772	115775	115795	115875	116036	116125	116210	117273	117305	117822	117833	118156	118735	124039	125558	126432	127012	127152	127463	127475	127481	128366	129712	130878	131171	131300	131952	132641	132661	132683	132737	132741	132800	134699	134744	134767	135059	135090	136143	136824	137238	139931	142881	143867	144084	145834	147965	148078	148581	148585	148590	148627	148768	150438	151254	151607	151693	153397	154093	155310	155340	155341	155352	156646	158833	158839	158843	159054	159126	159375	159553	160042	160647	160838	160854	161587	161597	163850	164411	164742	164826	
30118	30237	32441	32813	35730	36015	38019	39350	41965	42952	47756	47777	49367	51185	58358	58705	65771	66343	68022	68119	68169	69116	81847	84117	88236	93759	93825	94373	96496	101803	102483	106504	109082	116328	121039	121218	122771	124027	131505	132794	133017	133233	133238	133438	133793	135875	136446	137224	137272	138249	139337	139817	139858	140469	141224	141286	141676	144171	144939	145409	146466	147181	147412	147593	147798	149017	149120	149877	149931	150105	151301	153161	153413	154010	154381	154863	157138	157139	158067	158980	163034	163870	163985	164030	164182	164900	164950	
3668	4183	5106	10529	10819	12977	16295	16402	16413	17991	23315	24616	25032	29545	30687	30695	31455	35055	35706	37738	38688	39205	42776	44880	48788	49528	51682	51875	58848	61238	61293	61594	61711	68352	68771	69314	69331	69431	74288	74293	74324	77048	77058	78088	78293	79032	80275	80753	80955	81151	83819	86334	86523	88392	101824	101831	102998	109778	112093	114281	115925	117878	120721	127291	129343	131994	133332	136042	137263	137310	139363	140228	140441	142810	142933	146725	146894	149444	149543	150064	150214	150813	157087	162219	
76	100	241	250	310	699	1156	1654	2130	2133	2171	2180	2216	2386	2410	2767	2824	3078	3235	3298	3306	3415	3587	3677	3826	4064	4287	4296	4312	4325	4537	4611	5107	5189	5194	5200	5231	5404	5509	5580	5609	5633	5722	5743	5872	5987	6049	6057	6058	6063	6113	6201	6299	6359	6416	6505	6517	6535	6544	6620	6638	6709	8270	10341	10430	10503	10511	11286	11929	12040	12594	14667	15210	16865	16979	17430	18017	18067	18162	18295	18338	18343	18349	18351	18355	18360	18365	18387	18421	18670	18799	18933	18942	18982	19186	19286	19326	19628	19654	19738	20760	21357	21361	21563	21869	21895	21988	22034	22055	22081	22213	22220	22264	22341	22350	22352	22357	22394	22409	22440	22451	22468	22490	22527	22546	22551	22562	22566	22576	22579	22605	22607	22616	22626	22665	22672	22757	22875	22962	23101	23122	23128	23170	23235	23287	23289	23363	23427	23434	23463	23534	24769	25296	28238	28240	28243	28254	28281	28303	28326	28332	28402	29487	30583	30962	31329	31426	32582	36629	37796	37835	37903	37941	37950	38054	38398	38511	38662	38688	38691	38750	38876	38989	39056	39078	39114	39318	39382	39387	39436	39631	39809	39908	40504	41479	41608	41693	41706	41836	41884	41926	42053	42142	42151	42192	42231	42236	42239	42240	42245	42250	42292	42300	42308	42369	42437	42455	42491	42506	42508	42536	42560	42596	42627	42655	42912	42913	42935	42990	43081	43122	43137	43203	44353	44674	44788	45226	46990	47074	47299	47350	47559	47577	47612	47617	47686	47702	48051	48093	48262	48308	48696	48722	48770	49219	50611	51660	51959	53535	53540	53852	54022	54280	54317	54324	54461	54718	54817	55029	57193	59166	62998	63089	64066	64237	64794	65039	65070	65084	65086	65087	65103	70752	70760	70761	70786	70792	70815	70825	70828	71282	71386	71895	72183	72590	72595	72675	72719	72728	72744	72761	72766	72769	72774	72796	72798	72804	72814	72833	72845	72850	73020	73640	73794	73808	73883	73897	73898	74314	74408	74574	74613	74644	74646	74745	74761	74794	74837	75522	75941	76208	76293	76345	78384	83550	83812	84725	85103	86792	88089	88545	89533	89591	89610	89675	89687	89700	89907	94803	97411	97749	98341	98940	100635	101917	102562	102947	103880	104462	104573	105419	105676	105696	105831	106043	106189	106223	106230	106233	106373	108045	108456	108486	108766	108850	108896	110560	111132	111145	111800	112492	112504	112560	112619	112680	112686	112885	113269	117560	118631	118772	118906	118935	118943	119000	119035	119168	119185	119236	119250	119276	119304	119756	120185	120211	120300	120364	120425	120447	120554	120575	120577	121069	121398	121892	121904	122320	122744	123243	124999	126848	131020	131123	131180	131181	131262	131296	131382	131394	131854	132655	135117	138759	139727	139772	141026	142213	144064	144086	144384	144469	144517	144572	144581	144635	144638	144647	144651	144689	144874	144880	144891	144972	144988	145073	145197	145374	145385	145655	145656	145733	146108	146132	146317	146326	146366	146424	146483	146503	146591	146687	146766	146776	146800	147217	147290	147334	147468	147472	147475	147478	147520	147541	147550	147607	148229	148234	148242	148251	148355	148442	148465	148593	148684	148750	148880	148995	149156	149260	149818	149904	150019	150102	150197	150743	151003	155546	155554	155556	155572	155591	155628	157202	157616	
70	242	288	1035	1145	2354	2865	4886	5122	7894	7941	9143	11044	11045	11048	11050	11275	12585	12694	12851	12869	16663	17325	19765	24917	25115	25794	26202	26209	26213	26218	26221	26465	28919	32414	34688	34866	36069	37456	38656	44599	44813	45504	48850	49805	50017	50021	56626	56951	57307	57319	57354	57944	58413	58741	58748	58768	58816	58998	59120	59444	59602	60644	61065	61181	61695	61733	61814	62337	63051	63555	63620	63790	63867	63898	63901	63915	63977	64653	64663	69014	70215	70409	70420	70822	71086	72287	72875	77317	78135	80179	80429	80430	80446	80613	80649	80694	83708	83712	84079	84354	85097	87857	88291	88710	89012	89017	89802	90510	91328	93574	94557	94651	95454	96478	96993	96994	97885	97925	100156	100367	100515	104562	105650	105660	106151	106352	106373	106525	107003	107182	108331	110468	110551	110592	113021	113137	113138	113147	114542	115160	115194	115202	115267	115480	116085	116149	116420	116855	120118	120254	120263	124635	125111	126004	126007	126008	126009	126010	126150	126560	126615	127577	127640	128693	128804	129231	129235	130257	130406	131133	136597	137299	137636	138370	138876	139424	139618	140265	141217	142378	142569	143316	144874	147405	149417	150463	150677	151692	152270	153188	153436	153437	153452	154369	154953	155027	155028	155156	156217	156568	156654	164956	
1633	2120	6548	8624	9789	11339	12938	13414	13884	14384	14601	15498	15738	16427	17867	18562	18723	18951	19094	19471	21229	21792	21816	23672	23696	23739	25746	26996	28314	28427	29722	30241	32019	32049	33320	33442	39372	39437	39571	44323	44661	46598	47674	51066	51182	51324	52425	52892	54847	55908	56565	56837	57768	59028	62046	64043	68104	68379	69047	70105	72526	74679	76234	76238	77182	77460	78231	78238	78359	79115	79123	86853	89149	89747	91943	92837	94470	95254	98698	98790	100742	100793	100815	102262	103751	104583	106273	107652	108959	110274	110803	111199	111222	112055	112218	112769	115641	115745	117661	119421	119439	120331	120362	120498	121435	121460	121641	121753	121888	122657	122958	123465	123524	124606	125018	128716	134294	134686	135930	136799	136836	137278	138926	139631	139651	141531	144293	145524	146459	146602	146613	146659	147579	147642	148132	148191	150893	151302	153525	154339	154342	154857	156306	157559	158552	159425	159445	159626	162137	162957	163282	164144	164741	
30551	30788	32450	32675	32786	34289	34839	35014	35433	36249	36282	36976	37071	37525	38156	38217	41593	41899	42178	43768	44422	44548	44562	46286	46498	47335	50134	52736	52924	53955	54789	55213	56097	56564	57821	58623	58942	59207	59752	62422	63140	63301	63757	64796	65411	65611	68231	69767	70354	71643	71804	72130	72388	72796	73261	73467	73706	73873	75312	75806	75903	78211	78221	78267	78774	79992	82167	82376	82787	82969	84412	85120	86380	86781	89101	93079	94717	96505	97568	98201	99538	100967	102631	104287	104625	104831	105391	105849	106388	107540	108652	111857	115205	115816	115974	116189	116653	118148	118524	120003	120259	120733	121484	121827	122138	123991	124478	124895	125472	129896	130164	130491	132580	132925	137490	138846	138882	140852	140930	143122	143550	145314	145990	150038	151088	153821	154492	155838	157381	157922	159914	163075	163105	163555	164921	
359	4335	5237	10436	13375	16143	16649	16690	19612	20354	21107	23179	28713	29540	31973	34562	40357	40361	41048	42481	45153	45228	48822	50989	54273	61834	61862	62239	62365	69057	69517	71239	72969	73078	73102	73113	73141	73236	73373	73780	73795	73911	74558	74772	74903	75066	77216	80771	80783	80785	80800	87262	87806	89572	96101	96106	96482	96491	96930	97396	98105	98109	98110	98111	98116	119816	120763	128383	128608	137656	138373	145360	155017	155429	158925	159573	160892	162446	162908	163694	
2637	6528	7328	8712	14425	18693	19498	23337	23843	26572	30048	34014	36448	37065	38372	40135	46606	48034	52265	63087	66298	68376	68537	68592	70499	76841	79182	85351	94104	103919	106164	115987	116463	117130	117142	117158	123062	125604	144532	145015	147076	147610	150232	160950	161861	164019	
10451	17813	22562	30663	36403	37544	42151	44118	44873	45901	58533	59399	59412	68007	69196	71607	72641	76389	76401	86333	87876	103295	124537	124851	127447	127645	129439	131929	132099	132735	141298	143326	146414	151303	151341	151349	156374	156988	162337	
402	1700	4218	4254	4702	6053	7328	10560	10879	13096	16864	17903	17924	18674	20528	20984	21284	21672	21890	22437	22487	22580	22590	22731	22991	23283	23317	23356	23910	24723	25206	26064	27294	27298	28055	28647	28653	28672	29157	30118	31148	31245	35226	35717	37303	39281	42341	46906	48173	51316	51689	51996	54196	54262	55433	55500	55505	56209	56293	57312	58206	60122	60879	61551	61816	62069	62302	62503	62539	63985	64905	65532	66048	70050	73300	74136	74590	74971	74976	75020	75071	75306	75415	78530	80511	81284	86919	86954	91738	98003	98395	98716	98799	98922	99355	100933	102652	105189	105631	106255	107305	107365	107868	108356	109548	112090	115012	116358	116589	117997	120298	121615	123621	125269	129442	129654	135207	136566	136674	137197	140279	141234	143630	145550	145894	146714	149270	153336	153337	154554	154833	158099	158534	158577	158579	158581	159071	159684	160804	160951	161398	163048	163228	163952	164660	164747	
676	1741	2875	3155	4521	9022	9061	21015	21719	23792	27529	34719	35422	65017	65342	66491	69202	69805	75820	78027	82828	85493	85508	85699	86048	86199	89632	90618	91366	94479	94923	94959	94962	94988	94993	95018	95040	95235	95861	97217	102504	104485	105310	107175	120060	121347	127967	132964	133785	152887	153617	155050	155523	156546	162101	162461	
4574	5624	6036	6336	18914	22077	22203	22210	23303	27613	29430	34651	35750	35789	36353	39156	41073	43612	43619	53699	55717	60049	60501	60782	60880	62186	63518	76261	79059	79234	82384	82909	91580	91750	92938	100181	100258	100786	105632	108238	115052	119552	132804	140770	147583	148403	148416	148424	155179	
573	665	670	763	1236	2554	4253	5832	5840	6089	8353	8401	8917	9082	9111	9113	9118	9126	9138	9150	9160	10276	10283	12726	12741	13516	13571	13654	13656	13657	13671	13675	13685	13687	13691	13697	13728	13916	14517	14736	15411	16559	17402	17408	17413	17994	18931	19993	23968	24108	24746	25167	25170	25172	25292	25504	25869	26113	26118	26124	26851	27659	28158	29571	30010	30315	30877	31391	32103	32108	32119	32124	33467	33476	33982	34030	34042	34254	34801	35863	36079	36107	36142	36798	37111	37330	37331	37338	38167	38258	38830	39056	39193	39281	45098	47998	48010	49327	49347	49834	50470	54673	54675	54678	54689	54730	54906	55882	55884	57429	57448	57451	57462	57467	57505	58869	59019	59674	60235	61512	62426	64131	64245	64369	64792	64793	64803	64804	65236	65719	65720	65726	65935	65993	66108	66272	66310	66311	66345	66417	66421	67526	67656	67678	67682	70071	70692	71752	72029	72127	72207	72393	72800	72867	73117	73135	73623	74851	74888	74895	74902	76199	76443	79024	79106	79184	80528	81153	82192	83926	84775	85345	88073	88086	88410	88709	90994	91794	91807	93984	94281	94676	94693	94707	96111	96128	96276	96314	96937	98083	98087	99037	99038	101411	103294	103319	104006	105400	105404	105406	105496	106680	107195	107249	107254	108226	108498	109648	109649	109656	109743	109764	109955	110225	110241	110533	110664	110673	110687	110830	110861	111885	111886	112018	112024	113113	113116	113117	113118	113122	114170	114276	115084	115086	115088	115788	117272	117361	117459	117472	118806	119462	121336	122133	123949	124491	124511	125094	125155	125158	125855	125968	125972	125982	126543	126702	127474	127966	128276	129918	130285	130287	131982	132019	132989	133001	133002	133007	134257	134594	134694	134879	136440	136441	137063	137385	139870	139871	139872	139981	140003	141461	141629	142732	143639	143968	144035	147038	147041	147044	147105	150555	151055	151141	151380	152663	153524	153525	153529	153567	153952	154446	154453	154943	155142	155191	155292	155585	155916	156374	158323	158764	158768	158962	159442	160197	160626	160974	160980	161088	161535	161900	164346	164347	164368	164894	164979	
8309	9976	10557	11689	12522	13025	13192	16084	17352	17844	18163	18270	20604	21973	25086	25619	26224	27415	28124	30134	32757	34883	35864	36994	43792	48202	52244	54990	57709	58660	58753	59048	60172	62459	63307	63493	64273	66017	66489	71429	71644	71844	71904	72882	75565	79473	79486	79509	79519	79521	79992	82343	82420	83210	86953	89337	89385	89474	90163	91798	91862	93859	95909	97297	97343	99852	102619	102939	105002	105663	105794	106497	112827	113237	114152	114331	114404	114751	116324	117868	117994	124899	125259	125789	126004	126809	129292	132409	148253	148712	149968	151952	153243	154740	155182	157264	158244	158608	161109	164693	164856	164882	
976	2374	2497	3321	3326	3935	4195	4493	8393	8487	8523	9155	13118	14511	18393	18597	18628	18762	18903	18933	18998	19242	19243	20898	21459	22382	22869	22873	23653	23732	23761	28418	28431	33439	33515	38125	38461	39440	41772	43036	45324	46246	46280	52774	53591	53728	53825	54610	54636	55201	56586	64585	67620	68068	69798	71710	72517	76003	81634	82980	83164	83215	83288	83329	85241	86371	86649	87844	92163	92822	93098	93468	93646	93928	98802	99057	99972	105592	105601	106010	106022	106096	107409	107991	109676	110215	111268	115500	115705	116382	116480	117818	119422	121332	122421	123729	124740	125525	128163	128999	131136	132619	133640	134523	135773	137553	138393	140646	142798	142840	144442	144448	144466	145522	145551	146228	146553	146698	146730	147101	147578	147867	148121	148781	151930	152080	154844	159618	159724	162932	163149	163222	163249	163894	
664	9671	25693	40363	43204	49028	50217	51991	60742	72798	72828	72938	72947	73005	73023	73055	74934	80771	80778	80797	90889	96186	96553	98118	100266	116064	117055	119806	120286	127522	137655	139508	139746	154505	154564	155340	157950	158555	158556	158559	158564	159922	160753	160893	162913	162914	164023	
6144	6519	10386	10597	10707	23921	25780	26219	26438	26577	26971	29058	30176	44349	44356	44521	45769	45777	45778	45789	45797	45802	45837	45842	46071	46308	46309	46313	46390	46412	46490	49443	51070	56200	58337	58355	58525	58689	59083	59376	59543	60034	60325	60380	61403	61880	61951	66804	66838	67123	67130	67615	68034	70982	72389	72437	73119	80691	81304	81306	81435	81700	81792	83674	83679	84105	85018	85825	86030	86083	86362	86473	86858	87200	87865	89129	89619	89626	89631	89993	93206	99435	99642	101105	101111	101341	101431	101440	102778	104032	104048	104052	104061	104062	104069	104272	104325	106427	106699	106866	106915	113798	113804	113826	115161	115518	115526	115552	115663	118946	122748	123541	124251	125504	125506	125512	136857	136878	136905	137537	137546	137936	142301	145810	145826	145827	145833	149028	149030	151011	151463	151467	151834	151837	152935	152938	153965	154020	155956	155960	155963	156542	156602	160203	161763	162345	162575	163652	
2983	5717	5751	12266	15047	18448	22896	27370	41085	44440	52755	54867	57225	60030	60788	72782	76964	79330	82893	84731	94385	99357	99477	100187	103388	103729	105635	106655	119559	123617	123715	148844	150914	153681	155188	159286	160343	164989	
90	128	181	203	339	429	5714	9201	12829	13519	13709	13738	13748	13764	13778	13785	13839	14614	14646	16817	18139	18300	20725	23761	24483	25559	25899	28320	28813	29288	29756	29902	30031	30476	30496	30653	30671	30761	30769	31578	31872	32463	33681	34759	36411	36429	36433	36526	36682	36722	36762	49662	50857	52253	56168	56207	57154	57534	57835	58215	58254	58370	58991	60322	62288	62297	62301	62305	62375	62455	63628	63651	63653	63863	64912	65500	67249	68970	70151	70415	71499	71676	71780	72546	73701	74787	74986	75121	75457	75897	76222	76334	76521	76623	76663	77613	79256	80112	81256	82362	82576	82782	82963	84339	87323	88003	88327	88340	88586	88649	88653	89595	90148	90382	91236	92062	92764	92874	93034	97907	97922	98060	98161	98380	98665	99153	99260	99290	99940	100062	100579	100835	103442	103509	103517	103628	103841	104092	109046	109476	110229	110938	111009	111998	112007	112079	112567	112764	112982	113880	114631	115738	118751	121733	125298	126973	127964	128124	128685	128990	129026	129046	129112	129119	129577	130631	133286	133926	139267	139284	144502	146756	148679	150088	151399	151483	151603	151908	152444	152510	156323	160084	160102	160948	160952	161045	161185	161419	162281	163345	164640	164643	164647	164655	164687	164700	164779	164780	164919	164932	
9707	11085	13527	16584	16610	27890	28474	29894	30005	36509	42866	45001	46076	46494	47108	47945	50185	51162	52764	52937	56599	58394	59551	60817	60972	61050	64762	64791	65096	65739	66301	73151	73566	74934	74980	76124	76384	76400	90724	90861	93083	97864	99086	102576	103634	106237	106238	107095	110426	114961	117329	117779	122587	122598	124171	124615	124894	125121	136994	137394	141416	148657	149228	151417	154540	154793	154834	154864	155451	157198	159632	159701	162870	163244	163258	163463	163476	164148	164152	
807	10494	11240	14654	18195	20005	20806	21286	22600	28149	29689	35888	36308	46605	47967	47991	48475	57444	58709	58744	63482	64397	67001	67446	70428	71519	76494	76545	78713	79471	79967	87684	88925	90282	94909	103145	104689	107625	110954	113272	114094	114604	114802	116164	119431	124345	125134	126051	126091	127818	132334	134409	150275	153771	157262	158219	161099	162707	164708	
6	181	7702	7850	9945	24656	25285	40058	44739	46609	56873	57137	57601	66452	72195	73104	75127	75178	75220	95772	97584	97588	97600	100843	101165	103213	103273	103510	126278	127721	128276	130919	131182	134774	134775	136835	149935	154363	
3468	20267	21662	21723	22816	26559	27807	31814	39166	39440	41056	41061	41207	53148	62909	67329	67756	79274	79318	82058	82325	82911	84648	85131	91578	94123	98368	98639	99593	100978	103332	103544	124088	128360	132010	140451	141841	146479	146507	149772	163571	164770	164872	
483	1249	2339	2463	3094	3150	3905	3936	4300	4359	5097	6707	7319	7801	7824	7981	8033	8210	8441	8577	10022	11321	11940	12010	12310	12570	12792	12906	12971	13640	14195	14371	15947	16258	16308	16336	16455	17486	18233	18248	18462	18584	18635	18721	18968	19007	19062	19132	19588	19635	20199	20506	20905	21023	21779	21788	21838	21907	22259	22305	22700	22719	23656	23716	23803	24058	24125	24171	24238	24994	29343	30052	30210	30365	30529	30948	31895	32047	32083	32126	32303	33341	35648	35985	37175	37214	37310	37632	37695	38347	39502	39585	39588	42287	42732	43143	43146	43756	44118	44153	44723	47279	47871	48242	49526	50982	50994	51177	51464	51526	52050	52083	52657	52934	53097	53750	54335	54460	54509	54624	54669	54678	54774	54848	54867	54909	55236	55539	55653	55755	55781	55805	55807	55809	55871	55903	55918	55932	56633	57510	57758	57769	57784	57895	58172	58654	58715	58985	60046	60055	60200	60832	61791	62028	62163	62999	63072	63288	63461	64017	64043	64060	65328	65499	65548	65790	67285	67346	68345	69062	69100	69557	69832	70088	70215	70258	70456	70763	71740	71859	72510	72515	73001	74568	74657	75585	75840	76490	77489	77984	78212	78814	78922	79109	79134	79715	80043	80362	80380	80385	80404	81288	83937	84684	84687	84850	85029	85166	85926	85982	86860	87005	89730	91144	91251	91627	91726	91843	91922	91958	92184	92558	92649	92675	92884	93145	93621	93753	95253	95845	96712	97030	97613	98711	98713	98795	98857	98877	98878	99065	100018	100643	100744	101379	102194	102252	102361	102384	102399	102759	104439	104679	105066	105424	106273	106790	107383	107518	108559	109240	109261	110189	110191	110204	111079	111213	111966	112048	112076	112108	112465	113043	113162	113184	113206	115376	115385	117941	118332	118632	118646	119024	119370	119378	119391	119430	119437	119449	119450	119803	120094	120389	120917	121263	121411	121543	121900	121909	121953	122231	122679	123465	123503	123522	124995	125197	125453	126182	126764	126869	126880	126886	127097	127372	128913	129029	129370	129920	131180	131990	133068	133531	134291	135690	136637	137961	138170	138191	138252	138589	138595	138661	140156	140479	140544	140825	141136	141282	142024	142634	142968	143052	144008	144014	144437	145744	146176	146608	146612	146639	147082	148124	148137	149128	149169	149772	149920	150083	151044	152067	152399	152730	153473	153481	153626	153662	153963	154304	154319	154339	154347	154637	155208	155801	156350	156598	157529	158171	158461	158551	158616	159437	159449	161717	162068	163015	163225	163386	163442	
6118	6287	9696	9750	9773	10200	11733	23917	23919	23924	23925	26438	26574	27046	27166	27970	31584	31761	45157	45663	45764	45788	45799	45841	45845	46483	46485	47228	49794	54282	54800	55285	58338	58357	58359	58452	58466	58565	58912	59091	59165	59473	61272	61959	61964	61975	61985	61990	62008	66801	66824	66838	66967	66972	67037	67376	68111	68174	72387	72388	72391	72397	72442	81232	81302	81305	81313	81571	81744	81790	81791	81805	84086	85543	85795	85904	86448	87147	88102	88600	89225	89607	89747	90057	90439	99271	99481	101080	101083	101086	101103	101115	101122	101161	101243	101420	101434	101762	103628	103822	104022	104032	104043	104052	104059	104061	104151	104883	105678	105743	106868	110002	113112	113785	113798	113803	114475	114672	114936	115211	115272	115515	115519	115522	115560	119306	120870	120872	125473	125485	125490	125500	125512	125513	127389	136685	136887	137327	137479	137530	137783	137791	137825	137906	137926	137928	137931	140389	140390	140412	142976	145808	145815	145816	145826	147723	148468	149030	151461	151837	151838	151860	152930	154565	154588	154589	154604	155299	155561	156201	159598	160197	160214	160295	162461	163853	
391	4150	5395	5402	13879	17900	18512	21429	21512	24286	29310	36849	42626	51842	52438	52771	54055	60859	68481	75097	78549	78669	79837	80165	87637	91594	91861	93216	114165	114221	116843	117143	121715	124326	124531	124632	124858	125806	138535	139690	139713	140603	143600	148315	149014	150210	152421	153024	
206	307	336	489	966	992	1019	1435	2050	2380	2392	2433	2480	2506	2606	2915	3028	3172	3234	3368	3924	4144	4173	4199	4200	5783	7509	7984	8474	8600	10460	13728	14034	14345	16186	17306	17472	17540	17789	18188	18305	18502	18548	18625	18647	18684	18698	18901	18972	19075	19181	19187	19288	19311	19381	19591	19595	19602	19608	19610	19854	19967	20090	20791	21152	21519	22288	22349	22701	22727	23233	23390	23444	23646	23663	23697	23751	24634	24992	25046	25118	25945	26195	26778	27168	27986	27996	28286	28395	28763	29757	31919	32647	32779	32869	33214	33260	33454	33687	33865	34631	35354	35553	35626	35640	35914	38491	39299	39459	39461	40983	42667	43706	44605	44616	44835	45012	46276	46284	46841	47509	48508	50595	51544	52889	52908	52982	53065	53303	53528	53910	54400	54488	54498	54585	54610	54628	54636	54678	54734	54802	54887	55213	55524	56104	57598	59429	59477	59655	59687	59708	60816	61022	61414	62139	62939	64673	64812	65712	65800	65947	66848	66898	67506	70707	70763	71065	73232	73978	74648	74818	74942	76343	76685	77723	79992	80524	80938	81188	81683	82729	82977	83278	83381	84770	85499	86222	86666	86698	86910	87213	87502	87776	87871	89077	90127	91791	92464	92787	93988	98004	98713	99123	99207	99261	99367	99566	99754	100625	103274	104725	104836	105080	105137	105438	105468	105499	105580	105609	106490	106858	107462	107656	107856	108579	108935	109924	110203	110484	110811	110942	111453	111556	112026	112137	112375	113525	114975	116179	116492	116664	116740	117825	117829	120305	120324	120326	120338	120417	120501	120974	120988	122007	122008	122044	122231	123051	123384	123392	124629	125038	125782	129546	129553	129614	129993	131004	133649	134385	134766	137417	137419	140349	141495	141761	142712	142727	142734	142758	143219	144439	144968	145125	145133	145155	145173	145190	145224	145422	145457	145484	145485	145497	145531	145535	145548	145842	146460	146537	146550	146596	146704	146786	146979	147187	147245	147282	147294	147373	147702	151550	151605	151674	152094	152155	152258	153425	154383	154581	155062	155225	156586	157183	158636	158739	159526	159578	159736	162174	162523	162846	163131	163222	163241	163478	
30092	31030	31514	34298	34332	35706	36493	37111	38443	38690	42838	43098	44632	45724	47671	49670	50459	50536	50791	54358	55658	56192	56350	60091	60630	62672	62779	63561	63882	64112	66541	68857	69352	71000	72948	73129	73335	75346	77824	79468	79537	81953	83030	83586	83594	84336	86155	86831	87686	88099	96655	99922	100790	103801	105983	106391	106655	107652	109656	110065	110470	111464	114952	118074	124586	126275	131259	133076	133275	133484	133516	134109	134704	134965	135368	137738	138194	138343	139734	140272	140913	141093	141153	141378	141653	141742	142230	142623	142848	143469	143907	144327	144785	145097	145532	146308	146448	147090	147953	148456	148951	149199	149681	149856	149912	150234	150322	150544	150572	151219	151335	151722	152543	154642	155111	155500	155776	156019	156036	156163	156474	156771	156785	157575	158842	159039	159293	159563	159612	159902	159950	160534	163296	163394	164328	164462	164722	
6810	8873	9329	20982	20987	21040	22241	22887	30143	30243	30890	41907	42145	42197	46887	47413	55792	57035	75964	79426	80489	80792	82119	82163	83991	90935	91100	91156	95901	96287	96290	98435	100799	102333	102779	105658	106623	107295	108801	109501	110682	110942	112150	112355	112374	115570	116521	120481	121731	122320	125904	127071	129472	129528	131029	131238	131685	140244	140899	141442	147593	152938	156672	156894	158582	158917	159947	160978	164685	164907	
107	1185	3718	3719	7592	26369	27123	29313	30457	31299	33504	40632	44832	48758	51203	51261	56709	57332	57771	63636	67912	71401	72024	73468	74208	74819	76749	81089	94733	96792	98490	99185	106104	111790	112407	115171	118002	118537	123372	125041	129958	131817	135418	137888	147413	
1124	1239	1580	1783	2295	2435	2467	2470	2530	3693	4398	4504	5040	5724	6515	7350	7364	8188	8265	8282	8764	8791	9403	9736	9899	9993	10087	10171	11987	12001	12490	12699	12719	12814	13375	13555	14286	14367	14670	14788	14799	15824	16537	17129	17303	18008	18233	18472	18556	18637	18764	18971	19951	20061	20446	20985	21054	21812	21813	21833	21837	23672	23717	23821	23929	23988	24491	24987	26958	26989	27093	28068	28259	28426	28551	28584	29075	29616	29695	29707	29727	29941	30285	30414	31625	31810	32172	32230	32234	32392	32623	34145	36395	37234	37564	38142	39441	39446	41679	42737	42754	43192	45286	45290	45971	46065	46183	46295	46613	46914	48041	50077	50624	51217	51400	51521	51702	52121	52824	52876	53039	53042	54845	54852	55019	55839	56556	57767	60031	60549	60617	61063	61427	61738	61895	62004	64065	64071	65032	65407	65557	66998	67230	67296	67423	68230	68324	69079	70122	70521	70550	70762	71764	71776	71831	72938	75590	76135	76288	76847	76921	77470	78184	79127	79254	79469	79577	80386	80420	80452	80915	81894	82075	82614	83938	84427	84430	86167	86409	86601	86690	87049	88249	88382	88740	88878	88898	89160	89305	89352	89441	89700	89707	91875	92049	92577	92627	92712	92779	93354	93475	94277	94532	94802	94994	95112	95898	96211	96219	96251	96255	96389	98701	98836	98860	98877	100759	101050	101917	102057	102227	102237	102299	102365	105329	105333	105349	106314	106403	107423	107750	107986	109125	109382	110335	110623	111207	112053	112381	112394	112861	113025	113854	113936	114205	115313	119372	119397	119414	119440	121274	121521	123526	123561	123564	124884	125243	125643	126575	126692	127179	127552	128120	128161	128173	129737	130062	131103	131881	134581	136788	138196	138548	138559	138588	138700	139165	139801	140473	140674	140696	140830	140986	141287	141290	141487	142970	143751	146565	146569	146605	147436	147625	147792	147867	149396	149506	149635	149665	149673	149763	149766	149862	149863	150000	151275	151461	152130	152699	153282	153739	154316	154892	155035	155052	156298	156494	156607	156827	157076	157213	157554	158511	158550	158927	159438	159518	
1381	1670	1948	2168	2432	3977	6026	10231	11146	11860	13162	13362	13591	14278	14411	14477	18393	18732	19442	20640	20691	23359	23440	24111	24355	24897	27963	29091	30002	30003	30006	30476	30703	30753	30840	31848	33130	34604	36591	38592	44426	50393	56652	58392	59283	62631	64560	64689	65246	65384	66289	66300	66319	66328	68106	69407	75260	75606	77163	78695	78753	78810	79132	79643	79736	79739	79970	80298	80339	80424	80439	80512	80538	80689	80695	80698	80708	80709	81077	81651	81781	82863	83204	83962	84610	86509	96796	99234	102534	104463	104558	106579	106932	109667	114704	115005	115463	116710	117999	119519	119870	120883	121170	121556	121557	123604	124120	125432	125770	126105	126242	126702	133100	139137	143889	145049	146644	150156	150710	151499	151514	152600	153466	153469	153514	153547	156860	159435	161095	162269	164546	
265	2153	2932	2951	2965	3298	5553	5661	6069	6118	6150	6373	6673	7431	7801	10480	12017	12234	15984	18282	18576	18827	19978	20480	21249	21475	21739	22330	22373	22389	22547	22621	22887	28239	28252	28275	39008	39570	40155	41506	41606	41652	42192	42219	42223	42224	42883	42999	47409	47595	48872	48916	49403	54172	54630	58378	70821	72251	72806	73826	75885	77239	83485	87684	89637	89704	90372	99769	108768	118944	118977	119060	119293	119970	120169	120303	120588	120827	122111	140382	141281	144455	144714	144884	144906	145356	145541	146520	146521	147580	148213	148440	150155	150227	158170	
5831	7808	8780	9680	9771	9776	9784	9825	9826	9834	9858	9875	9896	9902	9915	9954	10705	10706	10710	10712	10717	10834	10845	11113	11413	11628	12331	13665	16864	20983	23517	26786	28847	44175	44189	44206	44242	44243	44246	44255	44259	44265	44282	44913	45728	46491	46518	46770	49162	49466	49885	50676	50977	58739	60246	60456	61006	66817	67332	67343	67345	67372	67435	68858	68860	68874	68876	68916	69132	69506	69534	69624	70381	75602	79925	79927	79929	79932	79933	79965	79970	79985	79986	80048	80080	80086	80089	80091	80096	80105	80107	80108	80150	80160	80179	80188	80198	80213	80215	80460	80862	82208	82647	84013	84016	84018	84041	84049	84051	84102	84112	84134	84144	84150	84151	84161	84162	84165	84172	84173	84193	84427	84629	84757	85523	86211	87738	90130	90716	93834	95521	95524	95527	95548	95575	95593	95694	95855	96304	96498	96575	96580	96706	97037	97129	98085	98330	98338	98342	99602	99631	99643	99654	99687	99711	100965	105146	107786	113024	114999	115585	115653	115691	115703	115792	115803	115816	115817	115837	117755	121449	122038	122380	122909	126528	126550	126551	126553	126556	126557	126579	126600	126604	126626	135585	135609	135629	135760	135776	136172	136704	139121	140247	140248	140252	140261	140272	140288	140290	140326	140337	140342	140538	141646	141708	147032	147041	147049	147060	149359	152235	154151	154232	155200	155715	156227	156396	156405	156686	156768	156803	156894	158076	158708	160061	160063	160064	160097	160136	160149	162059	
53	589	2034	3084	4093	6639	6845	15980	18337	18347	18438	18444	20271	20280	20566	21703	21767	22107	24218	29679	29756	29789	29802	29855	29881	29885	29903	29956	29999	41789	41962	43204	52058	52059	52075	52102	52105	52133	52147	52175	52190	52354	52441	52451	52495	52499	52542	52590	52609	52642	52662	52793	52829	52932	52958	53022	53037	53178	53225	53241	53252	53468	53554	53737	54070	55115	67394	79191	79874	81887	87043	87379	87723	87861	88040	88125	88570	89267	90562	91626	91662	91698	91707	91720	91746	92050	92067	92078	92087	92122	92364	92536	92868	92889	92940	92991	93003	93035	93156	93658	93721	93901	94492	94512	99702	102070	109695	109714	112064	114257	114279	114351	114826	115737	117272	121183	121737	122099	122424	122685	122724	123271	123367	123947	124009	124019	124099	124188	124205	124372	124677	124765	124838	124908	125059	125136	125472	125723	125782	129782	129953	130691	131059	139699	139719	140030	141775	142503	142737	143434	143465	144123	144745	144933	145004	145473	147692	148125	148330	148629	148630	148681	148716	150029	150031	150189	150263	151128	151310	151607	151660	151713	152352	155205	155230	155431	155655	156499	162798	162800	162820	163087	163155	163360	163405	163457	163463	163554	164110	164277	164311	164334	164650	164798	164903	
1924	2911	3411	3699	3795	7239	10194	10405	10546	10949	11407	11867	14747	17359	17396	17909	17926	18202	18203	20983	25881	29836	29903	29964	43365	43712	47058	47243	47981	48100	48217	50883	54795	57606	57767	58751	58752	59379	63282	63345	63436	63526	63541	63906	64560	64672	65431	66463	68041	68121	69187	70183	70606	72073	74674	74702	75298	75344	79422	79519	81334	81928	84214	86399	88933	89012	89066	89694	90155	90530	90970	91207	92108	92134	94557	94986	95183	98215	103028	103219	105716	105742	105780	105831	106010	106571	106659	113490	114107	114255	114315	114429	114923	117965	118161	119810	120116	122077	124764	125813	126091	126180	126289	126950	129905	130020	134381	140629	143340	149222	149303	151985	153989	156800	158140	158381	158391	160548	164362	164609	
392	449	941	1162	1547	1779	2156	2282	2311	2381	2474	2482	2485	2730	2956	3497	4194	4198	4255	4293	4478	5276	7946	8378	8461	8581	8586	8591	8606	8614	8629	12460	14445	14466	15095	18324	18344	18584	18590	18600	18632	18636	18698	18725	18736	18904	19181	19222	19230	19337	19512	19568	19582	19583	19592	19597	19998	20597	20978	21220	21308	22303	22469	22718	22723	22771	23696	23747	23767	23837	24219	25019	25052	28443	28739	29228	29910	31297	33121	33463	33637	35385	36012	36042	37276	37767	38209	38238	38280	39098	39336	39347	39460	39473	39481	39582	41219	42414	42537	42555	43441	44711	45735	46027	47093	47900	48309	48870	48904	49398	50688	50721	52059	52321	52607	52978	54220	54513	54839	55163	55555	55712	55863	57359	57459	57830	59599	59731	60556	60763	60960	60970	62049	62257	62740	63818	64171	64176	64338	64711	64839	65078	66053	66395	67243	69821	70232	70302	70606	74114	74728	74758	74800	74919	75472	75900	76080	77027	78277	78361	80563	81068	81113	81259	81270	81299	82922	83827	84415	85400	86649	86664	86732	86814	86817	86831	87683	87741	87899	89461	91426	93228	93331	93395	93589	93631	94264	96470	97797	98214	98250	98612	99209	99421	103747	104588	104627	104727	105031	105179	105340	105346	105439	105445	105841	105870	105959	106556	107281	107414	107466	107539	107650	108248	108581	110077	110241	111011	111226	111288	111804	112084	112235	115618	116330	117141	117495	117828	117838	118674	119296	120329	120347	120704	120929	121045	121334	121414	121415	121592	121887	121993	121998	122019	122026	122038	122042	122051	122315	122477	123387	123389	124119	124812	125289	126407	128490	129218	130648	130821	131235	131285	132084	132611	133581	133740	133760	134129	135260	135994	136768	137131	138254	139006	139826	139887	139930	140270	140887	141625	141684	142603	142748	144424	144436	144454	144895	145100	145144	145178	145204	145217	145375	145461	145469	145487	145493	145529	146027	146445	146561	146573	146589	146592	146701	146730	146993	147050	147083	147098	147130	147138	147178	147755	147769	148232	148475	149812	150299	150813	151124	151210	152471	152505	153835	154814	154850	154864	155089	157480	157495	158130	158355	158506	159525	159924	159969	160177	160557	160647	161510	162048	162938	163101	164781	
9	319	530	578	1135	2452	3326	4442	4456	4704	5525	6350	6417	6766	7262	7974	8272	8457	8945	9340	9442	17414	21108	21906	22110	22194	22441	22549	22766	22863	25528	26039	28053	30310	30449	30693	41554	43423	50333	54528	55249	55790	55793	56660	58381	62273	68046	68331	68792	69535	69611	69841	71029	71178	71264	76980	77488	77885	78674	78966	80242	80331	80792	80832	80937	82153	82188	82809	83394	83688	86932	86971	89672	90779	90955	90972	96146	96506	97104	99196	99423	99623	102724	102725	102995	106717	106817	107201	107232	107278	108671	108672	108678	108915	109136	109246	109280	109508	109644	110617	110654	110676	110843	111114	112264	112284	112384	112544	118234	118976	121830	123375	125935	128648	128657	128725	129063	130200	130208	130259	130276	130514	131027	131031	131032	131102	131276	135921	138553	140033	140705	140771	140804	140953	142885	142932	147612	147626	147669	147695	149626	152291	153723	155904	156982	157322	159185	159568	159680	159746	160048	162902	163267	163568	164692	164842	
30616	32936	36293	37139	38944	38949	40071	44961	47200	53479	55059	55234	61104	61460	64623	71503	72115	72618	72970	73886	74362	76591	77499	78789	80353	82461	82752	83251	84842	85642	85794	90707	92091	92658	95289	97689	97763	97770	101582	101951	102160	106225	107540	107947	113628	117717	118343	119280	119928	122477	124220	124940	127034	128163	129084	131277	131392	133439	134241	135115	135474	136860	137013	137962	139089	139532	140181	141552	142092	142346	142406	142418	144175	144423	145055	145250	147562	148881	149229	149324	149802	151140	151399	151824	152420	153307	153868	155013	155016	157121	159100	159933	160785	161801	163890	164607	
2822	3044	5186	10377	11470	11656	13141	13188	14356	18140	20069	20118	20120	20430	21288	22110	24068	26488	27786	28542	32312	35020	38304	45532	45657	48130	50035	51948	53140	57027	57678	57733	57940	58170	58746	58752	58985	59838	66315	67526	68288	69209	70255	70822	74768	75110	75372	82182	84750	89035	90794	91821	91898	96990	98504	99707	100926	103730	103930	104447	105815	106358	106859	108257	110507	114055	114363	114499	114748	114784	114923	115655	118817	119253	119800	124439	125806	129293	129354	132098	141805	147688	148612	149372	150128	154744	156866	157187	157189	157226	157270	157789	158183	159979	161056	161114	164532	164640	164986	
49263	109293	
982	7080	11075	14025	14142	14846	15384	15973	16630	18325	18919	23100	27071	29654	30500	35977	38404	41437	43255	44648	46169	46618	48529	49695	51039	52297	54709	56832	57018	57254	57283	57575	57956	58911	59166	59303	63645	66380	66552	66761	68280	69756	71617	71883	72075	72801	73574	74180	76437	81497	82313	85087	87479	87890	94925	97234	113064	113375	114295	116717	117693	119318	121832	124634	125592	127236	127648	127654	132647	132731	132736	132771	132840	132887	133103	143085	143302	146694	147015	147021	149332	150123	150863	151277	151351	151355	152426	153052	154099	154214	155977	156189	156212	157002	157617	158049	158058	158110	161118	164007	
1801	13437	13994	14646	22417	26675	28246	29794	30305	30468	30794	36460	40621	56178	56186	58426	62303	62490	62947	64848	71533	71747	72297	75327	81143	83011	85271	88231	88642	88650	90995	93725	95371	96723	98381	99332	100005	100309	101006	102289	103236	103291	103339	103838	106829	111997	112092	112121	112638	116405	119260	126067	126887	127698	129074	129126	129185	130579	134499	139816	155802	160909	164641	
1546	1712	1744	1844	3216	4438	6743	6795	7280	7394	9327	9428	9940	10950	11028	12493	12697	17295	17464	19140	23798	25085	26166	29538	30233	30443	30601	30718	30743	30792	35441	36123	39120	41133	41501	42716	43563	44702	46175	46702	47981	48483	49184	50040	50439	51053	56045	60146	60276	60572	60919	61019	61376	62795	63311	63441	64507	64520	64797	66136	66151	66366	68824	68840	70159	70831	73268	73696	74599	75298	78176	79379	80980	81503	81693	82546	87729	89391	95530	96283	96491	96833	96863	96902	97476	98216	98417	100632	101594	105258	106681	106711	108518	108528	109313	109697	111251	114677	114839	115104	115286	115964	115971	117417	117524	117739	124442	124561	125225	125807	128379	128627	128681	129776	135173	138371	138496	138842	142933	143131	143846	145927	146599	148296	149379	149467	151029	151282	151842	152154	152156	153373	157300	157731	159443	164725	
988	1160	4307	4373	7831	8181	10322	12528	12636	13491	17174	17179	17507	20248	20722	20991	21693	21697	21698	21885	23169	23289	23290	23306	23481	23683	23997	25170	27401	27919	28857	29012	30005	30009	30046	30052	30066	30204	30285	32841	34771	34793	35254	35601	35628	36532	38166	38180	38187	39164	39639	40784	45650	49105	50692	50801	52209	52213	56098	58411	58724	58758	59280	59530	59700	59866	63419	65449	65462	66345	66348	66808	66917	67531	68135	68618	72248	72272	72302	72970	72975	72978	73935	73948	74028	78725	80573	84266	84892	85001	85117	85998	86313	86373	86683	87075	88407	89309	90835	91869	97785	98208	98357	98557	98631	101507	102208	103742	105398	106627	108201	109061	109295	109515	109593	109881	109911	109977	112026	113747	116580	116665	116935	118210	119333	119927	120114	120377	120592	120593	124135	124246	124702	124911	124932	124975	125007	125749	128673	129219	132725	134299	134300	134307	135648	136510	136947	137247	137869	140720	140825	141571	147728	148306	148811	149174	151041	153505	153640	155365	155754	158138	158558	158562	158570	159564	160459	160654	162524	162900	163322	163941	
1368	3462	3910	4067	5349	5421	6642	7413	8242	8704	9443	11617	14233	20453	22360	22543	22599	22660	23005	24154	24603	24792	25066	25071	25104	26153	26173	26175	26176	30756	31899	34271	37539	48605	50539	52118	56607	57784	58553	64465	65318	65663	66282	67117	69041	78658	79152	79276	79396	80321	81268	81970	81971	81977	81981	84637	87519	88397	90410	90792	91223	91315	92393	94284	98231	101648	104450	107822	107914	110179	110618	112247	112736	115979	122187	122209	123410	125430	127659	128112	128798	128800	131467	137725	145364	146013	146135	147938	148848	149175	151691	152152	153690	155027	156041	156680	156942	157138	158173	158325	163237	164079	164942	
436	450	452	1319	9834	13305	13664	13685	13749	13843	13948	13967	13980	14014	14355	14406	14646	25713	27972	28491	28500	29301	29947	29975	30104	30110	30282	30314	30359	30416	30495	30517	30551	30653	30770	30855	31069	31392	31404	31464	35876	36410	36507	36566	36575	36576	36664	42020	42047	50836	50862	53695	54460	56128	56215	57301	57436	57623	59615	61238	62155	62300	62305	62306	62467	62610	63654	64231	65000	66641	67659	69488	71508	72222	72331	72579	75446	77756	79128	80552	83916	87790	88183	88451	88643	88648	88651	88656	89482	89908	90351	90501	90876	91225	91346	91362	91380	91972	92248	94807	97094	97930	97944	98129	98231	98246	98301	98319	98324	98574	98591	99020	99089	99158	99241	99352	99866	99938	99962	100116	100209	100267	100339	100982	102698	102823	103488	103546	103759	103807	107010	109834	110160	110407	111068	111401	111406	111539	111702	111981	112007	112016	112390	112393	112861	113108	114632	115094	119069	119239	120153	123373	126056	126061	126067	126079	126082	126485	127832	128970	128988	129000	129003	129017	129177	129194	130445	132769	133021	134076	137224	138082	139814	139815	139816	139821	143958	145022	150942	151440	152445	153009	153102	153146	157616	160769	160882	160947	160953	160955	162466	164639	164644	164692	164743	164755	
571	703	813	862	935	1971	2313	3758	4159	4200	7703	7784	7998	8628	13850	13931	14551	18513	18729	18765	18769	19245	19393	19582	19596	20178	20739	21932	22635	22660	22716	23658	23803	24153	24261	28414	28428	28451	28756	36674	39363	39472	39585	42391	43224	44656	44915	46282	47078	47353	48211	52883	53096	53661	53686	54301	54404	55397	55553	55562	57758	58903	62672	63674	64659	64710	66445	66480	66591	66831	70626	73520	74926	77890	78139	79421	80175	83734	84314	86617	86764	92231	94249	99135	99447	100320	101331	103944	104586	104775	105544	105712	107689	107808	109664	109678	109815	110199	110204	110254	110427	111017	111260	111979	112086	115796	116166	116490	116518	117191	117809	117829	118996	119441	120321	120765	122272	122701	124548	125043	128530	130615	130998	131513	133761	133815	134067	135983	141551	142355	143155	143418	143920	144288	144454	145499	145504	147445	147699	148124	148955	149271	150087	152020	154876	155261	156648	156934	158424	158970	159574	160826	161450	161953	162361	162893	163041	163133	163553	164486	
274	7814	8259	8445	12585	12624	12627	16427	16542	17117	20852	24926	26163	26181	26225	26243	26405	27071	27161	34085	34213	39835	44604	49737	56396	57062	57953	58780	58946	61123	61425	61739	61760	63066	63142	63150	63740	65365	70112	77546	77823	80566	81143	81349	84024	88724	91298	94304	94405	94511	96134	100097	104398	105630	106337	106870	108124	108152	108451	109619	110447	112943	113127	115218	115612	116118	117133	125245	128582	129849	130296	135694	137197	138199	138373	139108	139475	141719	149395	150292	150697	155429	155605	161073	164011	
1352	1558	1584	1948	2114	2207	2218	3237	4200	4202	4543	6691	6955	15965	18406	18530	18553	18625	18757	18971	19189	19215	19243	19356	19875	19946	20058	20411	20759	21212	21421	22304	22542	22855	22886	23217	23282	23390	23792	28427	28590	28736	29822	29857	29946	31739	31875	32172	32673	32706	32898	32934	35632	38358	39228	39288	39301	39376	39422	39432	39531	41093	42541	43015	46261	46355	46453	47528	51715	52944	53343	54543	55038	55292	55582	56162	56315	56430	59707	59826	59909	60535	60796	61051	65200	65597	67939	69569	74815	75982	77983	78478	80795	80884	81802	83081	84978	85156	85288	85655	86864	86881	87797	87924	93010	93463	98799	99100	99108	100402	100803	104555	104629	104635	105324	105425	105469	105504	106494	106723	107849	109298	109341	110179	112093	112111	112227	112298	115812	116436	116648	117822	117836	117842	117843	117844	120324	120337	120497	120645	121378	121539	121693	122046	122048	122052	122054	122058	128832	130258	131241	132902	133088	133597	134243	134488	136462	140766	141081	141624	142318	142728	143261	144447	144583	145148	145308	145357	145426	145442	145484	145493	145521	145524	145533	145547	146412	146451	146481	146535	146562	146774	146784	147130	147185	147869	148641	152299	153102	154834	157145	157333	157791	159568	159875	162513	163251	163263	163681	
6679	8650	9647	11900	12859	15332	15776	17422	28081	32656	33428	43844	46110	56497	56524	56691	57208	58271	62095	67530	71391	72192	86563	87291	87611	87813	88233	93987	94048	94524	99233	100954	102322	108090	118342	122716	127503	127531	130476	131307	135245	152603	155813	157358	157524	
262	362	401	453	506	523	652	659	663	670	678	699	701	4231	4238	4580	4586	5502	5906	6442	7053	7491	7687	7911	8004	8026	8148	8492	8677	8736	8935	9058	9140	9295	9346	9352	9705	10426	10671	11196	11634	11820	12608	14384	15163	15539	18236	20938	20983	21036	21068	21094	21756	22131	22144	22256	22345	22364	22459	22522	22543	22560	22563	22651	22663	22713	22771	22817	22842	23038	23464	23768	26310	26431	26529	27922	28264	28530	28871	30202	30234	30318	30396	31979	35022	36912	37669	39272	41713	41941	44836	45840	50481	51155	52022	53397	55785	55792	55796	55964	56684	58023	58115	58734	60818	63253	64700	65286	65997	66470	68701	69808	69812	70076	70268	70316	70319	72111	73242	76239	77362	77643	78392	79542	79939	80241	80447	80797	80801	80840	80849	80870	80894	80899	81168	81416	81727	82077	82107	82109	82124	82131	82157	82165	82166	82280	82444	82559	83086	83279	83916	84139	84209	84309	84453	84543	84547	85178	86068	86694	86894	87292	88407	89532	89559	89825	89851	90062	90189	90641	90675	90958	91008	91036	91208	91238	92079	92759	94321	95239	96072	96111	96227	96538	96697	98441	99096	102055	102355	102483	102670	102701	102706	103571	103673	103676	103734	103812	104221	104326	104876	105843	107315	107357	108104	108183	108381	108624	108670	108675	108676	108677	108680	108682	108683	108899	109086	109146	109287	109305	109405	109418	109499	109500	109502	109505	109507	109803	109926	110406	110521	110569	110582	110590	110636	110678	110680	110717	110735	110766	110780	110800	111921	112114	112155	112207	112226	112243	112255	112298	112362	112366	112400	112640	113944	113968	116557	116935	116972	117074	117392	117838	117966	118054	118641	119019	119444	119605	125945	126024	126316	126509	127001	127048	127317	128422	128614	129078	129366	129746	130100	130106	130201	130207	130208	130223	130229	130238	130273	130290	130532	130655	130744	131019	131025	131030	131073	131152	131211	131432	131605	131660	131742	131867	133512	133559	133749	134535	135121	135274	135505	135638	135926	136146	136945	137148	138096	138555	138581	138586	138609	139337	139345	139819	140251	140568	140829	141013	141121	141135	141908	141926	142837	143009	143060	143101	143213	143270	143364	143767	144763	146349	147117	147609	147630	147654	147668	148346	148541	149123	151405	151660	152922	152935	153084	153287	153316	153330	153363	155323	155611	155810	156299	156754	157215	157258	157503	157784	158021	158745	159349	159893	159974	160547	160618	160851	161559	162869	162873	162890	162909	162933	163326	163473	163923	164229	164992	
40368	53668	72971	
675	6055	7692	7835	7943	9098	9469	9606	10997	11224	31370	34244	40816	43501	43838	45071	50912	51600	52383	59017	61708	63422	63661	63724	64132	64526	64531	73158	73674	74141	74252	74759	75431	87831	94765	95143	95863	98910	100693	114269	116013	129803	130662	136851	136862	140361	148592	148617	148866	157088	
14667	14745	80031	121490	164618
[truncated: 1,295,959 more chars]
