# Supplementary material for: Gamma Oscillations in the Basolateral Amygdala: Biophysical Mechanisms and Computational Consequences
Source: eNeuro. 2019 Feb 5;6(1):ENEURO.0388-18.2018. doi: 10.1523/ENEURO.0388-18.2018 (PMC6361623; doi:10.1523/ENEURO.0388-18.2018)
Supplement: Supplementary Material 1 — Supplementary Code used in article. Download Supplementary Material 1, ZIP file [file sup_enu-eN-NWR-0388-18-s01.zip › sent to eNeuro/BL network model/input/spikesmatrix_size]

   5.5300000e+02   1.8000000e+03
