# Supplementary material for: Gamma Oscillations in the Basolateral Amygdala: Biophysical Mechanisms and Computational Consequences
Source: eNeuro. 2019 Feb 5;6(1):ENEURO.0388-18.2018. doi: 10.1523/ENEURO.0388-18.2018 (PMC6361623; doi:10.1523/ENEURO.0388-18.2018)
Supplement: Supplementary Material 1 — Supplementary Code used in article. Download Supplementary Material 1, ZIP file [file sup_enu-eN-NWR-0388-18-s01.zip › sent to eNeuro/BL network model/kadist.mod]

TITLE K-A channel from Klee Ficker and Heinemann
: modified to account for Dax A Current ----------
: M.Migliore Jun 1997

UNITS {
        (mA) = (milliamp)
        (mV) = (millivolt)
}

PARAMETER {
	celsius
        v (mV)
        gkabar=.008 (mho/cm2)
        vhalfn=-1   (mV)
        vhalfl=-56   (mV)
        a0l=0.05      (/ms)
        a0n=.1    (/ms)
        zetan=-1.8    (1)
        zetal=3    (1)
        gmn=0.39   (1)
        gml=1   (1)
        lmin=2  (mS)
        nmin=0.2  (mS)
        pw=-1    (1)
        tq=-40
        qq=5
        q10=5
        qtl=1
	ek
}


NEURON {
        SUFFIX kad
        USEION k READ ek WRITE ik
        RANGE gkabar,gka,i
        GLOBAL ninf,linf,taul,taun,lmin
}

STATE {
        n
        l
}

ASSIGNED {
        ik (mA/cm2)
        ninf
        linf      
        taul
        taun
        gka
		i
}

BREAKPOINT {
        SOLVE states METHOD cnexp
        gka = gkabar*n*l
        ik = gka*(v-ek)
		i=ik

}

INITIAL {
	rates(v)
	n=ninf
	l=linf
}


FUNCTION alpn(v(mV)) {
LOCAL zeta
  zeta=zetan+pw/(1+exp((v-tq)/qq))
  alpn = exp(1.e-3*zeta*(v-vhalfn)*9.648e4/(8.315*(273.16+celsius))) 
}

FUNCTION betn(v(mV)) {
LOCAL zeta
  zeta=zetan+pw/(1+exp((v-tq)/qq))
  betn = exp(1.e-3*zeta*gmn*(v-vhalfn)*9.648e4/(8.315*(273.16+celsius))) 
}

FUNCTION alpl(v(mV)) {
  alpl = exp(1.e-3*zetal*(v-vhalfl)*9.648e4/(8.315*(273.16+celsius))) 
}

FUNCTION betl(v(mV)) {
  betl = exp(1.e-3*zetal*gml*(v-vhalfl)*9.648e4/(8.315*(273.16+celsius)))
 
}

DERIVATIVE states {  
        rates(v)
        n' = (ninf - n)/taun
        l' = (linf - l)/taul
}

PROCEDURE rates(v (mV)) { :callable from hoc
        LOCAL a,qt
        qt=q10^((celsius-24)/10)
        a = alpn(v)
        ninf = 1/(1 + a)
        taun = betn(v)/(qt*a0n*(1+a))
        if (taun<nmin) {taun=nmin}
        a = alpl(v)
        linf = 1/(1+ a)
        taul = 0.26*(v+50)/qtl
        if (taul<lmin/qtl) {taul=lmin/qtl}
}
