# Supplementary material for: Gamma Oscillations in the Basolateral Amygdala: Biophysical Mechanisms and Computational Consequences
Source: eNeuro. 2019 Feb 5;6(1):ENEURO.0388-18.2018. doi: 10.1523/ENEURO.0388-18.2018 (PMC6361623; doi:10.1523/ENEURO.0388-18.2018)
Supplement: Supplementary Material 1 — Supplementary Code used in article. Download Supplementary Material 1, ZIP file [file sup_enu-eN-NWR-0388-18-s01.zip › sent to eNeuro/BL network model/kaprox.mod]

TITLE K-A channel from Klee Ficker and Heinemann
: modified to account for Dax A Current --- M.Migliore Jun 1997
: modified to be used with cvode  M.Migliore 2001

UNITS {
	(mA) = (milliamp)
	(mV) = (millivolt)

}
PARAMETER {
	v (mV)
		celsius		(degC)
		gkabar=.008 (mho/cm2)
        vhalfn=11   (mV)
        vhalfl=-56   (mV)
        a0l=0.05      (/ms)
        a0n=0.05    (/ms)
        zetan=-1.5    (1)
        zetal=3    (1)
        gmn=0.55   (1)
        gml=1   (1)
		lmin=2  (mS)
		nmin=0.1  (mS)
		pw=-1    (1)
		tq=-40
		qq=5
		q10=5
		qtl=1
		ek
}


NEURON {
	SUFFIX kap
	USEION k READ ek WRITE ik
        RANGE gka ,gkabar, i, ninf, linf
        RANGE taul,taun : ,lmin
}

STATE {
	n
        l
}

ASSIGNED {
	ik (mA/cm2)
	i  (mA/cm2)
        ninf
        linf      
        taul
        taun
        gka
}

INITIAL {
	rates(v)
	n=ninf
	l=linf
}


BREAKPOINT {
	SOLVE states METHOD cnexp
	gka = gkabar*n*l
	ik = gka*(v-ek)
	i = ik

}


FUNCTION alpn(v(mV)) {
LOCAL zeta
  zeta=zetan+pw/(1+exp((v-tq)/qq))
  alpn = exp(1.e-3*zeta*(v-vhalfn)*9.648e4/(8.315*(273.16+celsius))) 
}

FUNCTION betn(v(mV)) {
LOCAL zeta
  zeta=zetan+pw/(1+exp((v-tq)/qq))
  betn = exp(1.e-3*zeta*gmn*(v-vhalfn)*9.648e4/(8.315*(273.16+celsius))) 
}

FUNCTION alpl(v(mV)) {
  alpl = exp(1.e-3*zetal*(v-vhalfl)*9.648e4/(8.315*(273.16+celsius))) 
}

FUNCTION betl(v(mV)) {
  betl = exp(1.e-3*zetal*gml*(v-vhalfl)*9.648e4/(8.315*(273.16+celsius))) 
}

DERIVATIVE states {     : exact when v held constant; integrates over dt step
        rates(v)
        n' = (ninf - n)/taun
        l' =  (linf - l)/taul
}

PROCEDURE rates(v (mV)) { :callable from hoc
        LOCAL a,qt
        qt=q10^((celsius-24)/10)
        a = alpn(v)
		if (v < -52.5 ) {                         :::::::::::::::::: -30
		ninf = 0
		} else{
        ninf = 1/(1 + a)
		}
        taun = betn(v)/(qt*a0n*(1+a))
	if (taun<nmin) {taun=nmin}
        a = alpl(v)
		linf = 1 / ( 1 + exp( ( - v - 56 ) / (-8.738) ) )
	taul = 0.26*(v+50)/qtl
	if (taul<lmin/qtl) {taul=lmin/qtl}
}
