# Supplementary material for: Gamma Oscillations in the Basolateral Amygdala: Biophysical Mechanisms and Computational Consequences
Source: eNeuro. 2019 Feb 5;6(1):ENEURO.0388-18.2018. doi: 10.1523/ENEURO.0388-18.2018 (PMC6361623; doi:10.1523/ENEURO.0388-18.2018)
Supplement: Supplementary Material 1 — Supplementary Code used in article. Download Supplementary Material 1, ZIP file [file sup_enu-eN-NWR-0388-18-s01.zip › sent to eNeuro/BL network model/LAcells_template_LFP_segconsider_all_Iinject_recordingimembrane.hoc]

// Created by FF (2016)
// 3-comp LA pyramidal cells template (with osci)

/////====================/////
///// Type A cell in LA /////
/////===================/////

begintemplate Cell_A
	public soma, dend, p_dend, connect2target, type,drv
	create soma, dend, p_dend

	public ncl, synlist,baglist
	objref ncl, synlist,drv,baglist
	strdef type
	objref tlist, area_vec
   public tlist, area_vec
   external tstop
	

	proc init() {	

	 tlist = new List()
    area_vec = new Vector()
		ncl = new List()
		synlist =new List()	
        baglist = new List()
		type = "Cell_A"	

		gUnf_Xsoma = 2.5e-05
		Rm = 80000 // decreased overall
		SpineScale = 1.76371308 //2
		SpineScale_leak = 1.763714578
		Cm = 2.4 // 1.8 // 2 //1
		RaAll= 150//200
		RaSoma= 150 // 146.969697
		RaDend = 150
		RaAxIs = 150//100//200
		Vpas = -72//-65//-70 // -67
		
		
		
		  ////////////////////////////////////////
		 //         Conductance values         //
		////////////////////////////////////////
		
		gna = 0.015 
		gnap = 0.000559 // 0.000551 
		gkdr = 0.002 //0.002 
		ghd = 1.5e-5 //1.5e-5
		gca = 5.5e-4 
		gm = 0.00224 // 0.00222  
		gsAHP = 0.05//0.0019
		gkap = 0.002 
		gleak = 2.5e-5
		gleak_dend=1.57*3.0e-5
			
		nash=10
		Vrest = -70
		celsius = 31.0 
		
		/////// topology ////////
		connect dend(0), soma(0)

        connect p_dend(0), soma(1)
		
		/////// geometry ////////
		soma {L = 25 diam = 24.75 nseg = 1}		//{L = 20 diam = 20 nseg = 13}
	    dend {diam= 3 L=270 nseg=8}     // 3.5
		p_dend {diam =5 L=555 nseg=7} 
		
		access soma
		//distance()
		
		p_dend {
				insert cadyn gcabar_cadyn = gca eca = 120
				insert leak el_leak = -72  glbar_leak = gleak_dend Ra=RaDend cm = Cm // 2.5
				insert hd ghdbar_hd = ghd 
				insert na3 sh_na3=nash ar_na3=1	gbar_na3 = gna
				insert nap gbar_nap = 0  gbar_nap(1/(2*nseg)) = 0.8*gnap
				insert kdr gbar_kdr = gkdr
				insert capool taucas = 1000  fcas_capool = 0.05 
				insert sAHP gsAHPbar_sAHP = 0
				insert im gbar_im = 0 gbar_im(1/(2*nseg)) = 0.8*gm
				insert kap gkabar_kap = 0
				insert xtraimemrec	//x_xtra=$1*1000 y_xtra=$2*1000 z_xtra=$3*1000-555/2
				for (x,0) {
				//print secname(),x,L
				//x_xtra=$1*1000 y_xtra=$2*1000 z_xtra=$3*1000-x*L
				//r = sqrt((x_xtra(x) - $4)^2 + (y_xtra(x) - $5)^2 + (z_xtra(x) - $6)^2)
				//if (r==0) r = diam(x)/2
		        //rho=1/0.03//35.4
                //rx_xtra(x) = (rho / 4 / PI)*(1/r)*0.001//0.01
				//print r
				}
								
		}		
		soma {	
				insert cadyn gcabar_cadyn = gca  eca = 120
				insert leak el_leak= -72  glbar_leak = 1.0*gleak   Ra=RaSoma cm = Cm // 2.5
				insert hd ghdbar_hd = ghd 
				insert na3 sh_na3=nash ar_na3=1	gbar_na3 = 3*gna
				insert nap gbar_nap = gnap
				insert kdr gbar_kdr = gkdr
				insert capool taucas = 1000  fcas_capool = 0.05 //only in dend and p_dend
				insert sAHP gsAHPbar_sAHP = gsAHP
				insert im gbar_im = gm
				insert kap gkabar_kap = gkap
				insert xtraimemrec	//x_xtra=$1*1000 y_xtra=$2*1000 z_xtra=$3*1000
				for (x,0) {
				//print secname(),x
				//x_xtra=$1*1000 y_xtra=$2*1000 z_xtra=$3*1000
				//r = sqrt((x_xtra(x) - $4)^2 + (y_xtra(x) - $5)^2 + (z_xtra(x) - $6)^2)
				//if (r==0) r = diam(x)/2
		        //rho=1/0.03//35.4
                //rx_xtra(x) = (rho / 4 / PI)*(1/r)*0.001//0.01
				//print r
				
		drv = new IClamp(0.5)
		drv.del = 0
		drv.dur = tstop
		drv.amp = 0.0//0.2  //nA
		
				}
		}	
		
		dend {  // need to add Spine Scale
				insert cadyn gcabar_cadyn = gca  eca = 120
				insert leak el_leak= -72  glbar_leak = gleak_dend  Ra=RaAll cm = Cm // 2.5
				insert hd ghdbar_hd = ghd
				insert na3 sh_na3=nash ar_na3=1	gbar_na3 = gna
				insert nap gbar_nap = 0 gbar_nap(1/(2*nseg)) = 1.0*gnap
				insert kdr gbar_kdr = gkdr
				insert capool taucas = 1000  fcas_capool = 0.05 
				insert sAHP gsAHPbar_sAHP = 0
				insert im gbar_im = 0 gbar_im(1/(2*nseg)) = 1.0*gm
				insert kap gkabar_kap = gkap
				insert xtraimemrec	//x_xtra=$1*1000 y_xtra=$2*1000 z_xtra=$3*1000+270/2
				
				for (x,0) {
				//print secname(),x,L
				//x_xtra=$1*1000 y_xtra=$2*1000 z_xtra=$3*1000+x*L
                //r = sqrt((x_xtra(x) - $4)^2 + (y_xtra(x) - $5)^2 + (z_xtra(x) - $6)^2)
				//if (r==0) r = diam(x)/2
		        //rho=1/0.03//35.4
                //rx_xtra(x) = (rho / 4 / PI)*(1/r)*0.001//0.01
                //print r
				}
				}
		
			
		
		forall {
		  insert extracellular
			v=Vrest
			ena = 45
			ek = -80
			if (ismembrane("kdr") || ismembrane("kap") || ismembrane("kad")) {ek=-80}
			if (ismembrane("hd") ) {ehd_hd=-45 } // change from -30 to -50
			for (x, 0) {
			setpointer im_xtraimemrec(x), i_membrane(x)
		setpointer ex_xtraimemrec(x), e_extracellular(x)
		 tlist.append(new Vector())
        //int_tlist.append(new Vector()) //now int_tlist is necessarily the same length as tlist
        area_vec.append(area(x)) // area_vec.x(i) is area of tlist.o(i)
		//print area(x)
        //tlist.o(tlist.count()-1).record(&i_membrane(x),1)
		tlist.o(tlist.count()-1).record(&er_xtraimemrec(x),1)
}
	
	}	
			


		//print x,r
//        r = sqrt((x_xtra(x) - $1)^2 + (y_xtra(x) - $2)^2 + (z_xtra(x) - $3)^2)
        // 0.01 converts rho's cm to um and ohm to megohm
        // if electrode is exactly at a node, r will be 0
        // this would be meaningless since the location would be inside the cell
        // so force r to be at least as big as local radius
	
		
	}
obfunc connect2target() { localobj nc
	soma nc = new NetCon(&v(0.5), $o1)
	nc.threshold = 0
	if (numarg() == 2) ($o2 = nc)
	return nc
	}		
endtemplate Cell_A

///////////////////////////////////////////////////////////


/////====================/////
///// Type ADA cell in LA /////
/////===================/////

begintemplate Cell_ADA
	public soma, dend, p_dend, connect2target, type,drv
	create soma, dend, p_dend

	public ncl, synlist,baglist
	objref ncl, synlist,drv,baglist
	strdef type
	objref tlist, area_vec
   public tlist, area_vec
	external tstop

	proc init() {	

	 tlist = new List()
    area_vec = new Vector()
	
		ncl = new List()
		synlist =new List()
        baglist = new List()		
		type = "Cell_ADA"	

		gUnf_Xsoma = 2.5e-05
		Rm = 80000 // decreased overall
		SpineScale = 1.76371308 //2
		SpineScale_leak = 1.763714578
		Cm = 2.4 // 1.8 // 2 //1
		RaAll= 150//200
		RaSoma= 150 // 146.969697
		RaDend = 150
		RaAxIs = 150//100//200
		Vpas = -72//-65//-70 // -67
		
		
		
		  ////////////////////////////////////////
		 //         Conductance values         //
		////////////////////////////////////////
		
		gna = 0.015
		gnap = 0.000559 // 0.000551 
		gkdr = 0.002//0.002 
		ghd = 1.5e-5//1.5e-5
		gca = 5.5e-4 
		gm = 0.00224 // 0.00222  
		gsAHP = 0.05//0.0019
		gkap = 0.002 
		gleak = 2.5e-5 
		gleak_dend=1.57*3.0e-5
			
		nash=10
		Vrest = -70
		celsius = 31.0 
		
		/////// topology ////////
		connect dend(0), soma(0)

        connect p_dend(0), soma(1)
		
		/////// geometry ////////
		soma {L = 25 diam = 24.75 nseg = 1}		//{L = 20 diam = 20 nseg = 13}
	    dend {diam= 3 L=270 nseg=8}     // 3.5
		p_dend {diam =5 L=555 nseg=7} 
		
		access soma
		//distance()
		
		p_dend {
				insert cadyn gcabar_cadyn = gca eca = 120
				insert leakDA el_leakDA = -72  glbar_leakDA = gleak_dend Ra=RaDend cm = Cm // 2.5
				insert hd ghdbar_hd = ghd 
				insert na3DA sh_na3DA=nash ar_na3DA=1	gbar_na3DA = gna
				insert nap gbar_nap = 0  gbar_nap(1/(2*nseg)) = 0.8*gnap
				insert kdrDA gbar_kdrDA = gkdr
				insert capool taucas = 1000  fcas_capool = 0.05 
				insert sAHP gsAHPbar_sAHP = 0
				insert im gbar_im = 0 gbar_im(1/(2*nseg)) = 0.8*gm
				insert kap gkabar_kap = 0
				insert xtraimemrec	//x_xtra=$1*1000 y_xtra=$2*1000 z_xtra=$3*1000-555/2
				for (x,0) {
				//print secname(),x,L
				//x_xtra=$1*1000 y_xtra=$2*1000 z_xtra=$3*1000-x*L
				//r = sqrt((x_xtra(x) - $4)^2 + (y_xtra(x) - $5)^2 + (z_xtra(x) - $6)^2)
				//if (r==0) r = diam(x)/2
		        //rho=1/0.03//35.4
                //rx_xtra(x) = (rho / 4 / PI)*(1/r)*0.001//0.01
				//print r
				}
								
		}		
		soma {	
				insert cadyn gcabar_cadyn = gca  eca = 120
				insert leakDA el_leakDA= -72  glbar_leakDA = 1.0*gleak   Ra=RaSoma cm = Cm // 2.5
				insert hd ghdbar_hd = ghd 
				insert na3DA sh_na3DA=nash ar_na3DA=1	gbar_na3DA = 3*gna
				insert nap gbar_nap = gnap
				insert kdrDA gbar_kdrDA = gkdr
				insert capool taucas = 1000  fcas_capool = 0.05 //only in dend and p_dend
				insert sAHP gsAHPbar_sAHP = gsAHP
				insert im gbar_im = gm
				insert kap gkabar_kap = gkap
				insert xtraimemrec	//x_xtra=$1*1000 y_xtra=$2*1000 z_xtra=$3*1000
				for (x,0) {
				//print secname(),x
				//x_xtra=$1*1000 y_xtra=$2*1000 z_xtra=$3*1000
				//r = sqrt((x_xtra(x) - $4)^2 + (y_xtra(x) - $5)^2 + (z_xtra(x) - $6)^2)
				//if (r==0) r = diam(x)/2
		        //rho=1/0.03//35.4
                //rx_xtra(x) = (rho / 4 / PI)*(1/r)*0.001//0.01
				//print r
		drv = new IClamp(0.5)
		drv.del = 0
		drv.dur = tstop
		drv.amp = 0.0//0.2  //nA
				}
		}	
		
		dend {  // need to add Spine Scale
				insert cadyn gcabar_cadyn = gca  eca = 120
				insert leakDA el_leakDA= -72  glbar_leakDA = gleak_dend  Ra=RaAll cm = Cm // 2.5
				insert hd ghdbar_hd = ghd
				insert na3DA sh_na3DA=nash ar_na3DA=1	gbar_na3DA = gna
				insert nap gbar_nap = 0 gbar_nap(1/(2*nseg)) = 1.0*gnap
				insert kdrDA gbar_kdrDA = gkdr
				insert capool taucas = 1000  fcas_capool = 0.05 
				insert sAHP gsAHPbar_sAHP = 0
				insert im gbar_im = 0 gbar_im(1/(2*nseg)) = 1.0*gm
				insert kap gkabar_kap = gkap
				insert xtraimemrec	//x_xtra=$1*1000 y_xtra=$2*1000 z_xtra=$3*1000+270/2
				
				for (x,0) {
				//print secname(),x,L
				//x_xtra=$1*1000 y_xtra=$2*1000 z_xtra=$3*1000+x*L
                //r = sqrt((x_xtra(x) - $4)^2 + (y_xtra(x) - $5)^2 + (z_xtra(x) - $6)^2)
				//if (r==0) r = diam(x)/2
		        //rho=1/0.03//35.4
                //rx_xtra(x) = (rho / 4 / PI)*(1/r)*0.001//0.01
                //print r
				}
				}
				
		
		forall {
		 insert extracellular
			v=Vrest
			ena = 45
			ek = -80
			if (ismembrane("kdrDA") || ismembrane("kap") || ismembrane("kad")) {ek=-80}
			if (ismembrane("hd") ) {ehd_hd=-45 } // change from -30 to -50
			
		  for (x, 0) {
		setpointer im_xtraimemrec(x), i_membrane(x)
		setpointer ex_xtraimemrec(x), e_extracellular(x)
		 tlist.append(new Vector())
        //int_tlist.append(new Vector()) //now int_tlist is necessarily the same length as tlist
        area_vec.append(area(x)) // area_vec.x(i) is area of tlist.o(i)
		//print area(x)
        //tlist.o(tlist.count()-1).record(&i_membrane(x),1)
		tlist.o(tlist.count()-1).record(&er_xtraimemrec(x),1)
				
	           }
			   
	}		
			
			
		
	}
obfunc connect2target() { localobj nc
	soma nc = new NetCon(&v(0.5), $o1)
	nc.threshold = 0
	if (numarg() == 2) ($o2 = nc)
	return nc
	}		
endtemplate Cell_ADA
///////////////////////////////////////////////////////////


/////====================/////
///// Type ANE cell in LA /////
/////===================/////

begintemplate Cell_ANE
	public soma, dend, p_dend, connect2target, type,drv
	create soma, dend, p_dend

	public ncl, synlist,baglist
	objref ncl, synlist,drv,baglist
	strdef type
	objref tlist, area_vec
   public tlist, area_vec
   external tstop
	

	proc init() {	

	 tlist = new List()
    area_vec = new Vector()	
	
		ncl = new List()
		synlist =new List()
        baglist = new List()		
		type = "Cell_ANE"	

		gUnf_Xsoma = 2.5e-05
		Rm = 80000 // decreased overall
		SpineScale = 1.76371308 //2
		SpineScale_leak = 1.763714578
		Cm = 2.4 // 1.8 // 2 //1
		RaAll= 150//200
		RaSoma= 150 // 146.969697
		RaDend = 150
		RaAxIs = 150//100//200
		Vpas = -72//-65//-70 // -67
		
		
		
		  ////////////////////////////////////////
		 //         Conductance values         //
		////////////////////////////////////////
		
		gna = 0.015
		gnap = 0.000559 // 0.000551 
		gkdr = 0.002//0.002 
		ghd = 1.5e-5//1.5e-5
		gca = 5.5e-4 
		gm = 0.00224 // 0.00222  
		gsAHP = 0.05//0.0019
		gkap = 0.002 
		gleak = 2.5e-5 
		gleak_dend=1.57*3.0e-5
			
		nash=10
		Vrest = -70
		celsius = 31.0 
		
		/////// topology ////////
		connect dend(0), soma(0)

        connect p_dend(0), soma(1)
		
		/////// geometry ////////
		soma {L = 25 diam = 24.75 nseg = 1}		//{L = 20 diam = 20 nseg = 13}
	    dend {diam= 3 L=270 nseg=8}     // 3.5
		p_dend {diam =5 L=555 nseg=7} 
		
		access soma
		//distance()
		
		p_dend {
				insert cadyn gcabar_cadyn = gca eca = 120
				insert leak el_leak = -72  glbar_leak = gleak_dend Ra=RaDend cm = Cm // 2.5
				insert hd ghdbar_hd = ghd 
				insert na3 sh_na3=nash ar_na3=1	gbar_na3 = gna
				insert nap gbar_nap = 0  gbar_nap(1/(2*nseg)) = 0.8*gnap
				insert kdr gbar_kdr = gkdr
				insert capool taucas = 1000  fcas_capool = 0.05 
				insert sAHPNE gsAHPbar_sAHPNE = 0
				insert im gbar_im = 0 gbar_im(1/(2*nseg)) = 0.8*gm
				insert kap gkabar_kap = 0
				insert xtraimemrec	//x_xtra=$1*1000 y_xtra=$2*1000 z_xtra=$3*1000-555/2
				for (x,0) {
				//print secname(),x,L
				//x_xtra=$1*1000 y_xtra=$2*1000 z_xtra=$3*1000-x*L
				//r = sqrt((x_xtra(x) - $4)^2 + (y_xtra(x) - $5)^2 + (z_xtra(x) - $6)^2)
				//if (r==0) r = diam(x)/2
		        //rho=1/0.03//35.4
                //rx_xtra(x) = (rho / 4 / PI)*(1/r)*0.001//0.01
				//print r
				}
								
		}		
		soma {	
				insert cadyn gcabar_cadyn = gca  eca = 120
				insert leak el_leak= -72  glbar_leak = 1.0*gleak   Ra=RaSoma cm = Cm // 2.5
				insert hd ghdbar_hd = ghd 
				insert na3 sh_na3=nash ar_na3=1	gbar_na3 = 3*gna
				insert nap gbar_nap = gnap
				insert kdr gbar_kdr = gkdr
				insert capool taucas = 1000  fcas_capool = 0.05 //only in dend and p_dend
				insert sAHPNE gsAHPbar_sAHPNE = gsAHP
				insert im gbar_im = gm
				insert kap gkabar_kap = gkap
				insert xtraimemrec	//x_xtra=$1*1000 y_xtra=$2*1000 z_xtra=$3*1000
				for (x,0) {
				//print secname(),x
				//x_xtra=$1*1000 y_xtra=$2*1000 z_xtra=$3*1000
				//r = sqrt((x_xtra(x) - $4)^2 + (y_xtra(x) - $5)^2 + (z_xtra(x) - $6)^2)
				//if (r==0) r = diam(x)/2
		        //rho=1/0.03//35.4
                //rx_xtra(x) = (rho / 4 / PI)*(1/r)*0.001//0.01
				//print r
		drv = new IClamp(0.5)
		drv.del = 0
		drv.dur = tstop
		drv.amp = 0.0//0.2  //nA
				}
		}	
		
		dend {  // need to add Spine Scale
				insert cadyn gcabar_cadyn = gca  eca = 120
				insert leak el_leak= -72  glbar_leak = gleak_dend  Ra=RaAll cm = Cm // 2.5
				insert hd ghdbar_hd = ghd
				insert na3 sh_na3=nash ar_na3=1	gbar_na3 = gna
				insert nap gbar_nap = 0 gbar_nap(1/(2*nseg)) = 1.0*gnap
				insert kdr gbar_kdr = gkdr
				insert capool taucas = 1000  fcas_capool = 0.05 
				insert sAHPNE gsAHPbar_sAHPNE = 0
				insert im gbar_im = 0 gbar_im(1/(2*nseg)) = 1.0*gm
				insert kap gkabar_kap = gkap
				insert xtraimemrec	//x_xtra=$1*1000 y_xtra=$2*1000 z_xtra=$3*1000+270/2
				for (x,0) {
				//print secname(),x,L
				//x_xtra=$1*1000 y_xtra=$2*1000 z_xtra=$3*1000+x*L
                //r = sqrt((x_xtra(x) - $4)^2 + (y_xtra(x) - $5)^2 + (z_xtra(x) - $6)^2)
				//if (r==0) r = diam(x)/2
		        //rho=1/0.03//35.4
                //rx_xtra(x) = (rho / 4 / PI)*(1/r)*0.001//0.01
                //print r
				}
				}
		
			
		
		forall {
		    insert extracellular
			v=Vrest
			ena = 45
			ek = -80
			if (ismembrane("kdr") || ismembrane("kap") || ismembrane("kad")) {ek=-80}
			if (ismembrane("hd") ) {ehd_hd=-45 } // change from -30 to -50
			
		   for (x, 0) {
		  
	//print x
		setpointer im_xtraimemrec(x), i_membrane(x)
		setpointer ex_xtraimemrec(x), e_extracellular(x)
		 tlist.append(new Vector())
        //int_tlist.append(new Vector()) //now int_tlist is necessarily the same length as tlist
        area_vec.append(area(x)) // area_vec.x(i) is area of tlist.o(i)
		//print area(x)
        //tlist.o(tlist.count()-1).record(&i_membrane(x),1)
		tlist.o(tlist.count()-1).record(&er_xtraimemrec(x),1)
		
	           }
			   
			}
			
		
	}
obfunc connect2target() { localobj nc
	soma nc = new NetCon(&v(0.5), $o1)
	nc.threshold = 0
	if (numarg() == 2) ($o2 = nc)
	return nc
	}		
endtemplate Cell_ANE

///////////////////////////////////////////////////////////


/////====================/////
///// Type ADANE cell in LA /////
/////===================/////

begintemplate Cell_ADANE
	public soma, dend, p_dend, connect2target, type,drv
	create soma, dend, p_dend

	public ncl, synlist,baglist
	objref ncl, synlist,drv,baglist
	strdef type
	objref tlist, area_vec
    public tlist, area_vec
    external tstop

	proc init() {	

	 tlist = new List()
    area_vec = new Vector()
	
		ncl = new List()
		synlist =new List()
        baglist = new List()		
		type = "Cell_ADANE"	

		gUnf_Xsoma = 2.5e-05
		Rm = 80000 // decreased overall
		SpineScale = 1.76371308 //2
		SpineScale_leak = 1.763714578
		Cm = 2.4 // 1.8 // 2 //1
		RaAll= 150//200
		RaSoma= 150 // 146.969697
		RaDend = 150
		RaAxIs = 150//100//200
		Vpas = -72//-65//-70 // -67
		
		
		
		  ////////////////////////////////////////
		 //         Conductance values         //
		////////////////////////////////////////
		
		gna = 0.015
		gnap = 0.000559 // 0.000551 
		gkdr = 0.002//0.002 
		ghd = 1.5e-5//1.5e-5
		gca = 5.5e-4 
		gm = 0.00224 // 0.00222  
		gsAHP = 0.05//0.0019
		gkap = 0.002 
		gleak = 2.5e-5 
		gleak_dend=1.57*3.0e-5
			
		nash=10
		Vrest = -70
		celsius = 31.0 
		
		/////// topology ////////
		connect dend(0), soma(0)

        connect p_dend(0), soma(1)
		
		/////// geometry ////////
		soma {L = 25 diam = 24.75 nseg = 1}		//{L = 20 diam = 20 nseg = 13}
	    dend {diam= 3 L=270 nseg=8}     // 3.5
		p_dend {diam =5 L=555 nseg=7} 
		
		access soma
		//distance()
		
		p_dend {
				insert cadyn gcabar_cadyn = gca eca = 120
				insert leakDA el_leakDA = -72  glbar_leakDA = gleak_dend Ra=RaDend cm = Cm // 2.5
				insert hd ghdbar_hd = ghd 
				insert na3DA sh_na3=nash ar_na3DA=1	gbar_na3DA = gna
				insert nap gbar_nap = 0  gbar_nap(1/(2*nseg)) = 0.8*gnap
				insert kdrDA gbar_kdrDA = gkdr
				insert capool taucas = 1000  fcas_capool = 0.05 
				insert sAHPNE gsAHPbar_sAHPNE = 0
				insert im gbar_im = 0 gbar_im(1/(2*nseg)) = 0.8*gm
				insert kap gkabar_kap = 0
				insert xtraimemrec	//x_xtra=$1*1000 y_xtra=$2*1000 z_xtra=$3*1000-555/2
				for (x,0) {
				//print secname(),x,L
				//x_xtra=$1*1000 y_xtra=$2*1000 z_xtra=$3*1000-x*L
				//r = sqrt((x_xtra(x) - $4)^2 + (y_xtra(x) - $5)^2 + (z_xtra(x) - $6)^2)
				//if (r==0) r = diam(x)/2
		        //rho=1/0.03//35.4
                //rx_xtra(x) = (rho / 4 / PI)*(1/r)*0.001//0.01
				//print r
				}
								
		}		
		soma {	
				insert cadyn gcabar_cadyn = gca  eca = 120
				insert leakDA el_leakDA= -72  glbar_leakDA = 1.0*gleak   Ra=RaSoma cm = Cm // 2.5
				insert hd ghdbar_hd = ghd 
				insert na3DA sh_na3DA=nash ar_na3DA=1	gbar_na3DA = 3*gna
				insert nap gbar_nap = gnap
				insert kdrDA gbar_kdrDA = gkdr
				insert capool taucas = 1000  fcas_capool = 0.05 //only in dend and p_dend
				insert sAHPNE gsAHPbar_sAHPNE = gsAHP
				insert im gbar_im = gm
				insert kap gkabar_kap = gkap
				insert xtraimemrec	//x_xtra=$1*1000 y_xtra=$2*1000 z_xtra=$3*1000
				for (x,0) {
				//print secname(),x
				//x_xtra=$1*1000 y_xtra=$2*1000 z_xtra=$3*1000
				//r = sqrt((x_xtra(x) - $4)^2 + (y_xtra(x) - $5)^2 + (z_xtra(x) - $6)^2)
				//if (r==0) r = diam(x)/2
		        //rho=1/0.03//35.4
                //rx_xtra(x) = (rho / 4 / PI)*(1/r)*0.001//0.01
				//print r
		drv = new IClamp(0.5)
		drv.del = 0
		drv.dur = tstop
		drv.amp = 0.0//0.2  //nA
				}
		}	
		
		dend {  // need to add Spine Scale
				insert cadyn gcabar_cadyn = gca  eca = 120
				insert leakDA el_leakDA= -72  glbar_leakDA = gleak_dend  Ra=RaAll cm = Cm // 2.5
				insert hd ghdbar_hd = ghd
				insert na3DA sh_na3DA=nash ar_na3DA=1	gbar_na3DA = gna
				insert nap gbar_nap = 0 gbar_nap(1/(2*nseg)) = 1.0*gnap
				insert kdrDA gbar_kdrDA = gkdr
				insert capool taucas = 1000  fcas_capool = 0.05 
				insert sAHPNE gsAHPbar_sAHPNE = 0
				insert im gbar_im = 0 gbar_im(1/(2*nseg)) = 1.0*gm
				insert kap gkabar_kap = gkap
                insert xtraimemrec	//x_xtra=$1*1000 y_xtra=$2*1000 z_xtra=$3*1000+270/2
				
				for (x,0) {
				//print secname(),x,L
				//x_xtra=$1*1000 y_xtra=$2*1000 z_xtra=$3*1000+x*L
                //r = sqrt((x_xtra(x) - $4)^2 + (y_xtra(x) - $5)^2 + (z_xtra(x) - $6)^2)
				//if (r==0) r = diam(x)/2
		        //rho=1/0.03//35.4
                //rx_xtra(x) = (rho / 4 / PI)*(1/r)*0.001//0.01
                //print r
				}				}
		
			
		
		forall {
		    insert extracellular
			v=Vrest
			ena = 45
			ek = -80
			if (ismembrane("kdrDA") || ismembrane("kap") || ismembrane("kad")) {ek=-80}
			if (ismembrane("hd") ) {ehd_hd=-45 } // change from -30 to -50
		
		for (x, 0) {
		   
	//print x
		setpointer im_xtraimemrec(x), i_membrane(x)
		setpointer ex_xtraimemrec(x), e_extracellular(x)
		 tlist.append(new Vector())
        //int_tlist.append(new Vector()) //now int_tlist is necessarily the same length as tlist
        area_vec.append(area(x)) // area_vec.x(i) is area of tlist.o(i)
		//print area(x)
        //tlist.o(tlist.count()-1).record(&i_membrane(x),1)
		tlist.o(tlist.count()-1).record(&er_xtraimemrec(x),1)
	              
	           }
			   
			}
		
	}
obfunc connect2target() { localobj nc
	soma nc = new NetCon(&v(0.5), $o1)
	nc.threshold = 0
	if (numarg() == 2) ($o2 = nc)
	return nc
	}		
endtemplate Cell_ADANE

///////////////////////////////////////////////////////////


/////====================/////
///// Type B cell in LA /////
/////===================/////
begintemplate Cell_B
	public soma, dend, p_dend, connect2target, type,drv
	create soma, dend, p_dend

	public ncl, synlist,baglist
	objref ncl, synlist,drv,baglist
	strdef type
	objref tlist, area_vec
   public tlist, area_vec
	external tstop

	proc init() {	

	 tlist = new List()
    area_vec = new Vector()	
	
		ncl = new List()
		synlist =new List()
        baglist = new List()		
		type = "Cell_B"	

		gUnf_Xsoma = 2.5e-05
		Rm = 80000 // decreased overall
		SpineScale = 1.76371308 //2
		SpineScale_leak = 1.763714578
		Cm = 2.4 // 1.8 // 2 //1
		RaAll= 150//200
		RaSoma= 150 // 146.969697
		RaDend = 150
		RaAxIs = 150//100//200
		Vpas = -72//-65//-70 // -67
		
		
		
		  ////////////////////////////////////////
		 //         Conductance values         //
		////////////////////////////////////////
		
		gna = 0.015
		gnap = 0.000559 // 0.000551 
		gkdr = 0.002//0.002 
		ghd = 1.5e-5//1.5e-5
		gca = 5.5e-4 
		gm = 0.00224 // 0.00222  
		gsAHP = 0.00091//0.0012
		gkap = 0.002 
		gleak = 2.5e-5 
		gleak_dend=1.57*3.0e-5
			
		nash=10
		Vrest = -70
		celsius = 31.0 
		
		/////// topology ////////
		connect dend(0), soma(0)

        connect p_dend(0), soma(1)
		
		/////// geometry ////////
		soma {L = 25 diam = 24.75 nseg = 1}		//{L = 20 diam = 20 nseg = 13}
	    dend {diam= 3 L=270 nseg=8}     // 3.5
		p_dend {diam =5 L=555 nseg=7} 
		
		access soma
		//distance()
		
		p_dend {
				insert cadyn gcabar_cadyn = gca eca = 120
				insert leak el_leak = -72  glbar_leak = gleak_dend Ra=RaDend cm = Cm // 2.5
				insert hd ghdbar_hd = ghd 
				insert na3 sh_na3=nash ar_na3=1	gbar_na3 = gna
				insert nap gbar_nap = 0  gbar_nap(1/(2*nseg)) = 0.8*gnap
				insert kdr gbar_kdr = gkdr
				insert capool taucas = 2000  fcas_capool = 0.05 
				insert sAHP gsAHPbar_sAHP = 0
				insert im gbar_im = 0 gbar_im(1/(2*nseg)) = 0.8*gm
				insert kap gkabar_kap = 0
				insert xtraimemrec	//x_xtra=$1*1000 y_xtra=$2*1000 z_xtra=$3*1000-555/2
				for (x,0) {
				//print secname(),x,L
				x_xtra=$1*1000 y_xtra=$2*1000 z_xtra=$3*1000-x*L
				r = sqrt((x_xtra(x) - $4)^2 + (y_xtra(x) - $5)^2 + (z_xtra(x) - $6)^2)
				if (r==0) r = diam(x)/2
		        rho=1/0.03//35.4
                rx_xtra(x) = (rho / 4 / PI)*(1/r)*0.001//0.01
				//print r
				}
								
		}		
		soma {	
				insert cadyn gcabar_cadyn = gca  eca = 120
				insert leak el_leak= -72  glbar_leak = 1.0*gleak   Ra=RaSoma cm = Cm // 2.5
				insert hd ghdbar_hd = ghd 
				insert na3 sh_na3=nash ar_na3=1	gbar_na3 = 3*gna
				insert nap gbar_nap = gnap
				insert kdr gbar_kdr = gkdr
				insert capool taucas = 2000  fcas_capool = 0.05 //only in dend and p_dend
				insert sAHP gsAHPbar_sAHP = gsAHP
				insert im gbar_im = gm
				insert kap gkabar_kap = gkap
				insert xtraimemrec	//x_xtra=$1*1000 y_xtra=$2*1000 z_xtra=$3*1000
				for (x,0) {
				//print secname(),x
				x_xtra=$1*1000 y_xtra=$2*1000 z_xtra=$3*1000
				r = sqrt((x_xtra(x) - $4)^2 + (y_xtra(x) - $5)^2 + (z_xtra(x) - $6)^2)
				if (r==0) r = diam(x)/2
		        rho=1/0.03//35.4
                rx_xtra(x) = (rho / 4 / PI)*(1/r)*0.001//0.01
				//print r
		drv = new IClamp(0.5)
		drv.del = 0
		drv.dur = tstop
		drv.amp = 0.0//0.2  //nA
				}
		}	
		
		dend {  // need to add Spine Scale
				insert cadyn gcabar_cadyn = gca  eca = 120
				insert leak el_leak= -72  glbar_leak = gleak_dend  Ra=RaAll cm = Cm // 2.5
				insert hd ghdbar_hd = ghd
				insert na3 sh_na3=nash ar_na3=1	gbar_na3 = gna
				insert nap gbar_nap = 0 gbar_nap(1/(2*nseg)) = 1.0*gnap
				insert kdr gbar_kdr = gkdr
				insert capool taucas = 2000  fcas_capool = 0.05 
				insert sAHP gsAHPbar_sAHP = 0
				insert im gbar_im = 0 gbar_im(1/(2*nseg)) = 1.0*gm
				insert kap gkabar_kap = gkap
				insert xtraimemrec	//x_xtra=$1*1000 y_xtra=$2*1000 z_xtra=$3*1000+270/2
				
				for (x,0) {
				//print secname(),x,L
				x_xtra=$1*1000 y_xtra=$2*1000 z_xtra=$3*1000+x*L
                r = sqrt((x_xtra(x) - $4)^2 + (y_xtra(x) - $5)^2 + (z_xtra(x) - $6)^2)
				if (r==0) r = diam(x)/2
		        rho=1/0.03//35.4
                rx_xtra(x) = (rho / 4 / PI)*(1/r)*0.001//0.01
                //print r
				}
				}
		
			
		
		forall {
		insert extracellular
			v=Vrest
			ena = 45
			ek = -80
			if (ismembrane("kdr") || ismembrane("kap") || ismembrane("kad")) {ek=-80}
			if (ismembrane("hd") ) {ehd_hd=-45 } // change from -30 to -50
			
		for (x, 0) {

	//print x
		setpointer im_xtra(x), i_membrane(x)
		setpointer ex_xtra(x), e_extracellular(x)
		tlist.append(new Vector())
        //int_tlist.append(new Vector()) //now int_tlist is necessarily the same length as tlist
        area_vec.append(area(x)) // area_vec.x(i) is area of tlist.o(i)
		//print area(x)
        //tlist.o(tlist.count()-1).record(&i_membrane(x),1)
		tlist.o(tlist.count()-1).record(&er_xtra(x),1)
	           }
			   
			}
		
	}
obfunc connect2target() { localobj nc
	soma nc = new NetCon(&v(0.5), $o1)
	nc.threshold = 0
	if (numarg() == 2) ($o2 = nc)
	return nc
	}	
endtemplate Cell_B

/////////////////////////////////////////////////////////////////////////////////////////


/////====================/////
///// Type BDA cell in LA /////
/////===================/////
begintemplate Cell_BDA
	public soma, dend, p_dend, connect2target, type,drv
	create soma, dend, p_dend

	public ncl, synlist,baglist,baglist
	objref ncl, synlist,drv,baglist
	strdef type
	objref tlist, area_vec
   public tlist, area_vec
	external tstop

	proc init() {	

	 tlist = new List()
    area_vec = new Vector()	
	
		ncl = new List()
		synlist =new List()
        baglist = new List()		
		type = "Cell_BDA"	

		gUnf_Xsoma = 2.5e-05
		Rm = 80000 // decreased overall
		SpineScale = 1.76371308 //2
		SpineScale_leak = 1.763714578
		Cm = 2.4 // 1.8 // 2 //1
		RaAll= 150//200
		RaSoma= 150 // 146.969697
		RaDend = 150
		RaAxIs = 150//100//200
		Vpas = -72//-65//-70 // -67
		
		
		
		  ////////////////////////////////////////
		 //         Conductance values         //
		////////////////////////////////////////
		
		gna = 0.015
		gnap = 0.000559 // 0.000551 
		gkdr = 0.002//0.002 
		ghd = 1.5e-5//1.5e-5
		gca = 5.5e-4 
		gm = 0.00224 // 0.00222  
		gsAHP = 0.00091//0.0012
		gkap = 0.002 
		gleak = 2.5e-5 
		gleak_dend=1.57*3.0e-5
			
		nash=10
		Vrest = -70
		celsius = 31.0 
		
		/////// topology ////////
		connect dend(0), soma(0)

        connect p_dend(0), soma(1)
		
		/////// geometry ////////
		soma {L = 25 diam = 24.75 nseg = 1}		//{L = 20 diam = 20 nseg = 13}
	    dend {diam= 3 L=270 nseg=8}     // 3.5
		p_dend {diam =5 L=555 nseg=7} 
		
		access soma
		//distance()
		
		p_dend {
				insert cadyn gcabar_cadyn = gca eca = 120
				insert leakDA el_leakDA = -72  glbar_leakDA = gleak_dend Ra=RaDend cm = Cm // 2.5
				insert hd ghdbar_hd = ghd 
				insert na3DA sh_na3DA=nash ar_na3DA=1	gbar_na3DA = gna
				insert nap gbar_nap = 0  gbar_nap(1/(2*nseg)) = 0.8*gnap
				insert kdrDA gbar_kdrDA = gkdr
				insert capool taucas = 2000  fcas_capool = 0.05 
				insert sAHP gsAHPbar_sAHP = 0
				insert im gbar_im = 0 gbar_im(1/(2*nseg)) = 0.8*gm
				insert kap gkabar_kap = 0
				insert xtraimemrec	//x_xtra=$1*1000 y_xtra=$2*1000 z_xtra=$3*1000-555/2
				for (x,0) {
				//print secname(),x,L
				x_xtra=$1*1000 y_xtra=$2*1000 z_xtra=$3*1000-x*L
				r = sqrt((x_xtra(x) - $4)^2 + (y_xtra(x) - $5)^2 + (z_xtra(x) - $6)^2)
				if (r==0) r = diam(x)/2
		        rho=1/0.03//35.4
                rx_xtra(x) = (rho / 4 / PI)*(1/r)*0.001//0.01
				//print r
				}
								
		}		
		soma {	
				insert cadyn gcabar_cadyn = gca  eca = 120
				insert leakDA el_leakDA= -72  glbar_leakDA = 1.0*gleak   Ra=RaSoma cm = Cm // 2.5
				insert hd ghdbar_hd = ghd 
				insert na3DA sh_na3DA=nash ar_na3DA=1	gbar_na3DA = 3*gna
				insert nap gbar_nap = gnap
				insert kdrDA gbar_kdrDA = gkdr
				insert capool taucas = 2000  fcas_capool = 0.05 //only in dend and p_dend
				insert sAHP gsAHPbar_sAHP = gsAHP
				insert im gbar_im = gm
				insert kap gkabar_kap = gkap
				insert xtraimemrec	//x_xtra=$1*1000 y_xtra=$2*1000 z_xtra=$3*1000
				for (x,0) {
				//print secname(),x
				x_xtra=$1*1000 y_xtra=$2*1000 z_xtra=$3*1000
				r = sqrt((x_xtra(x) - $4)^2 + (y_xtra(x) - $5)^2 + (z_xtra(x) - $6)^2)
				if (r==0) r = diam(x)/2
		        rho=1/0.03//35.4
                rx_xtra(x) = (rho / 4 / PI)*(1/r)*0.001//0.01
				//print r
		drv = new IClamp(0.5)
		drv.del = 0
		drv.dur = tstop
		drv.amp = 0.0//0.2  //nA
				}
		}	
		
		dend {  // need to add Spine Scale
				insert cadyn gcabar_cadyn = gca  eca = 120
				insert leakDA el_leakDA= -72  glbar_leakDA = gleak_dend  Ra=RaAll cm = Cm // 2.5
				insert hd ghdbar_hd = ghd
				insert na3DA sh_na3=nash ar_na3DA=1	gbar_na3DA = gna
				insert nap gbar_nap = 0 gbar_nap(1/(2*nseg)) = 1.0*gnap
				insert kdrDA gbar_kdrDA = gkdr
				insert capool taucas = 2000  fcas_capool = 0.05 
				insert sAHP gsAHPbar_sAHP = 0
				insert im gbar_im = 0 gbar_im(1/(2*nseg)) = 1.0*gm
				insert kap gkabar_kap = gkap
				insert xtraimemrec	//x_xtra=$1*1000 y_xtra=$2*1000 z_xtra=$3*1000+270/2
				
				for (x,0) {
				//print secname(),x,L
				x_xtra=$1*1000 y_xtra=$2*1000 z_xtra=$3*1000+x*L
                r = sqrt((x_xtra(x) - $4)^2 + (y_xtra(x) - $5)^2 + (z_xtra(x) - $6)^2)
				if (r==0) r = diam(x)/2
		        rho=1/0.03//35.4
                rx_xtra(x) = (rho / 4 / PI)*(1/r)*0.001//0.01
                //print r
				}
				}
		
			
		
		forall {
		    insert extracellular
			v=Vrest
			ena = 45
			ek = -80
			if (ismembrane("kdrDA") || ismembrane("kap") || ismembrane("kad")) {ek=-80}
			if (ismembrane("hd") ) {ehd_hd=-45 } // change from -30 to -50
			
		for (x, 0) {
	//print x
		setpointer im_xtra(x), i_membrane(x)
		setpointer ex_xtra(x), e_extracellular(x)
		tlist.append(new Vector())
        //int_tlist.append(new Vector()) //now int_tlist is necessarily the same length as tlist
        area_vec.append(area(x)) // area_vec.x(i) is area of tlist.o(i)
		//print area(x)
        //tlist.o(tlist.count()-1).record(&i_membrane(x),1)
		tlist.o(tlist.count()-1).record(&er_xtra(x),1)

	           }
			   
			}
		
	}
obfunc connect2target() { localobj nc
	soma nc = new NetCon(&v(0.5), $o1)
	nc.threshold = 0
	if (numarg() == 2) ($o2 = nc)
	return nc
	}	
endtemplate Cell_BDA
/////////////////////////////////////////////////////////////////////////////////////////


/////====================/////
///// Type BNE cell in LA /////
/////===================/////
begintemplate Cell_BNE
	public soma, dend, p_dend, connect2target, type,drv
	create soma, dend, p_dend

	public ncl, synlist,baglist,baglist
	objref ncl, synlist,drv,baglist
	strdef type
	objref tlist, area_vec
   public tlist, area_vec
   external tstop
	

	proc init() {	

	 tlist = new List()
    area_vec = new Vector()	
	
		ncl = new List()
		synlist =new List()
        baglist = new List()		
		type = "Cell_BNE"	

		gUnf_Xsoma = 2.5e-05
		Rm = 80000 // decreased overall
		SpineScale = 1.76371308 //2
		SpineScale_leak = 1.763714578
		Cm = 2.4 // 1.8 // 2 //1
		RaAll= 150//200
		RaSoma= 150 // 146.969697
		RaDend = 150
		RaAxIs = 150//100//200
		Vpas = -72//-65//-70 // -67
		
		
		
		  ////////////////////////////////////////
		 //         Conductance values         //
		////////////////////////////////////////
		
		gna = 0.015
		gnap = 0.000559 // 0.000551 
		gkdr = 0.002//0.002 
		ghd = 1.5e-5//1.5e-5
		gca = 5.5e-4 
		gm = 0.00224 // 0.00222  
		gsAHP = 0.00091//0.0012
		gkap = 0.002 
		gleak = 2.5e-5 
		gleak_dend=1.57*3.0e-5
			
		nash=10
		Vrest = -70
		celsius = 31.0 
		
		/////// topology ////////
		connect dend(0), soma(0)

        connect p_dend(0), soma(1)
		
		/////// geometry ////////
		soma {L = 25 diam = 24.75 nseg = 1}		//{L = 20 diam = 20 nseg = 13}
	    dend {diam= 3 L=270 nseg=8}     // 3.5
		p_dend {diam =5 L=555 nseg=7} 
		
		access soma
		//distance()
		
		p_dend {
				insert cadyn gcabar_cadyn = gca eca = 120
				insert leak el_leak = -72  glbar_leak = gleak_dend Ra=RaDend cm = Cm // 2.5
				insert hd ghdbar_hd = ghd 
				insert na3 sh_na3=nash ar_na3=1	gbar_na3 = gna
				insert nap gbar_nap = 0  gbar_nap(1/(2*nseg)) = 0.8*gnap
				insert kdr gbar_kdr = gkdr
				insert capool taucas = 2000  fcas_capool = 0.05 
				insert sAHPNE gsAHPbar_sAHPNE = 0
				insert im gbar_im = 0 gbar_im(1/(2*nseg)) = 0.8*gm
				insert kap gkabar_kap = 0
				insert xtraimemrec	//x_xtra=$1*1000 y_xtra=$2*1000 z_xtra=$3*1000-555/2
				for (x,0) {
				//print secname(),x,L
				x_xtra=$1*1000 y_xtra=$2*1000 z_xtra=$3*1000-x*L
				r = sqrt((x_xtra(x) - $4)^2 + (y_xtra(x) - $5)^2 + (z_xtra(x) - $6)^2)
				if (r==0) r = diam(x)/2
		        rho=1/0.03//35.4
                rx_xtra(x) = (rho / 4 / PI)*(1/r)*0.001//0.01
				//print r
				}
								
		}		
		soma {	
				insert cadyn gcabar_cadyn = gca  eca = 120
				insert leak el_leak= -72  glbar_leak = 1.0*gleak   Ra=RaSoma cm = Cm // 2.5
				insert hd ghdbar_hd = ghd 
				insert na3 sh_na3=nash ar_na3=1	gbar_na3 = 3*gna
				insert nap gbar_nap = gnap
				insert kdr gbar_kdr = gkdr
				insert capool taucas = 2000  fcas_capool = 0.05 //only in dend and p_dend
				insert sAHPNE gsAHPbar_sAHPNE = gsAHP
				insert im gbar_im = gm
				insert kap gkabar_kap = gkap
				insert xtraimemrec	//x_xtra=$1*1000 y_xtra=$2*1000 z_xtra=$3*1000
				for (x,0) {
				//print secname(),x
				x_xtra=$1*1000 y_xtra=$2*1000 z_xtra=$3*1000
				r = sqrt((x_xtra(x) - $4)^2 + (y_xtra(x) - $5)^2 + (z_xtra(x) - $6)^2)
				if (r==0) r = diam(x)/2
		        rho=1/0.03//35.4
                rx_xtra(x) = (rho / 4 / PI)*(1/r)*0.001//0.01
				//print r
		drv = new IClamp(0.5)
		drv.del = 0
		drv.dur = tstop
		drv.amp = 0.0//0.2  //nA
				}
		}	
		
		dend {  // need to add Spine Scale
				insert cadyn gcabar_cadyn = gca  eca = 120
				insert leak el_leak= -72  glbar_leak = gleak_dend  Ra=RaAll cm = Cm // 2.5
				insert hd ghdbar_hd = ghd
				insert na3 sh_na3=nash ar_na3=1	gbar_na3 = gna
				insert nap gbar_nap = 0 gbar_nap(1/(2*nseg)) = 1.0*gnap
				insert kdr gbar_kdr = gkdr
				insert capool taucas = 2000  fcas_capool = 0.05 
				insert sAHPNE gsAHPbar_sAHPNE = 0
				insert im gbar_im = 0 gbar_im(1/(2*nseg)) = 1.0*gm
				insert kap gkabar_kap = gkap
				insert xtraimemrec	//x_xtra=$1*1000 y_xtra=$2*1000 z_xtra=$3*1000+270/2
				
				for (x,0) {
				//print secname(),x,L
				x_xtra=$1*1000 y_xtra=$2*1000 z_xtra=$3*1000+x*L
                r = sqrt((x_xtra(x) - $4)^2 + (y_xtra(x) - $5)^2 + (z_xtra(x) - $6)^2)
				if (r==0) r = diam(x)/2
		        rho=1/0.03//35.4
                rx_xtra(x) = (rho / 4 / PI)*(1/r)*0.001//0.01
                //print r
				}
				}
		
			
		
		forall {
		    insert extracellular
			v=Vrest
			ena = 45
			ek = -80
			if (ismembrane("kdr") || ismembrane("kap") || ismembrane("kad")) {ek=-80}
			if (ismembrane("hd") ) {ehd_hd=-45 } // change from -30 to -50
			
		   for (x, 0) {
	//print x
		setpointer im_xtra(x), i_membrane(x)
		setpointer ex_xtra(x), e_extracellular(x)
	    tlist.append(new Vector())
        //int_tlist.append(new Vector()) //now int_tlist is necessarily the same length as tlist
        area_vec.append(area(x)) // area_vec.x(i) is area of tlist.o(i)
		//print area(x)
        //tlist.o(tlist.count()-1).record(&i_membrane(x),1)
		tlist.o(tlist.count()-1).record(&er_xtra(x),1)
				
	           }
			   
			}
		
	}
obfunc connect2target() { localobj nc
	soma nc = new NetCon(&v(0.5), $o1)
	nc.threshold = 0
	if (numarg() == 2) ($o2 = nc)
	return nc
	}	
endtemplate Cell_BNE

/////////////////////////////////////////////////////////////////////////////////////////


/////====================/////
///// Type BDANE cell in LA /////
/////===================/////
begintemplate Cell_BDANE
	public soma, dend, p_dend, connect2target, type,drv
	create soma, dend, p_dend

	public ncl, synlist,baglist,baglist
	objref ncl, synlist,drv,baglist
	strdef type
	objref tlist, area_vec
   public tlist, area_vec
   external tstop
	

	proc init() {	

	 tlist = new List()
    area_vec = new Vector()	
	
		ncl = new List()
		synlist =new List()
        baglist = new List()		
		type = "Cell_BDANE"	

		gUnf_Xsoma = 2.5e-05
		Rm = 80000 // decreased overall
		SpineScale = 1.76371308 //2
		SpineScale_leak = 1.763714578
		Cm = 2.4 // 1.8 // 2 //1
		RaAll= 150//200
		RaSoma= 150 // 146.969697
		RaDend = 150
		RaAxIs = 150//100//200
		Vpas = -72//-65//-70 // -67
		
		
		
		  ////////////////////////////////////////
		 //         Conductance values         //
		////////////////////////////////////////
		
		gna = 0.015
		gnap = 0.000559 // 0.000551 
		gkdr = 0.002//0.002 
		ghd = 1.5e-5//1.5e-5
		gca = 5.5e-4 
		gm = 0.00224 // 0.00222  
		gsAHP = 0.00091//0.0012
		gkap = 0.002 
		gleak = 2.5e-5 
		gleak_dend=1.57*3.0e-5
			
		nash=10
		Vrest = -70
		celsius = 31.0 
		
		/////// topology ////////
		connect dend(0), soma(0)

        connect p_dend(0), soma(1)
		
		/////// geometry ////////
		soma {L = 25 diam = 24.75 nseg = 1}		//{L = 20 diam = 20 nseg = 13}
	    dend {diam= 3 L=270 nseg=8}     // 3.5
		p_dend {diam =5 L=555 nseg=7} 
		
		access soma
		//distance()
		
		p_dend {
				insert cadyn gcabar_cadyn = gca eca = 120
				insert leakDA el_leakDA = -72  glbar_leakDA = gleak_dend Ra=RaDend cm = Cm // 2.5
				insert hd ghdbar_hd = ghd 
				insert na3DA sh_na3DA=nash ar_na3DA=1	gbar_na3DA = gna
				insert nap gbar_nap = 0  gbar_nap(1/(2*nseg)) = 0.8*gnap
				insert kdrDA gbar_kdrDA = gkdr
				insert capool taucas = 2000  fcas_capool = 0.05 
				insert sAHPNE gsAHPbar_sAHPNE = 0
				insert im gbar_im = 0 gbar_im(1/(2*nseg)) = 0.8*gm
				insert kap gkabar_kap = 0
				insert xtraimemrec	//x_xtra=$1*1000 y_xtra=$2*1000 z_xtra=$3*1000-555/2
				for (x,0) {
				//print secname(),x,L
				x_xtra=$1*1000 y_xtra=$2*1000 z_xtra=$3*1000-x*L
				r = sqrt((x_xtra(x) - $4)^2 + (y_xtra(x) - $5)^2 + (z_xtra(x) - $6)^2)
				if (r==0) r = diam(x)/2
		        rho=1/0.03//35.4
                rx_xtra(x) = (rho / 4 / PI)*(1/r)*0.001//0.01
				//print r
				}
								
		}		
		soma {	
				insert cadyn gcabar_cadyn = gca  eca = 120
				insert leakDA el_leakDA= -72  glbar_leakDA = 1.0*gleak   Ra=RaSoma cm = Cm // 2.5
				insert hd ghdbar_hd = ghd 
				insert na3DA sh_na3DA=nash ar_na3DA=1	gbar_na3DA = 3*gna
				insert nap gbar_nap = gnap
				insert kdrDA gbar_kdrDA = gkdr
				insert capool taucas = 2000  fcas_capool = 0.05 //only in dend and p_dend
				insert sAHPNE gsAHPbar_sAHPNE = gsAHP
				insert im gbar_im = gm
				insert kap gkabar_kap = gkap
				insert xtraimemrec	//x_xtra=$1*1000 y_xtra=$2*1000 z_xtra=$3*1000
				for (x,0) {
				//print secname(),x
				x_xtra=$1*1000 y_xtra=$2*1000 z_xtra=$3*1000
				r = sqrt((x_xtra(x) - $4)^2 + (y_xtra(x) - $5)^2 + (z_xtra(x) - $6)^2)
				if (r==0) r = diam(x)/2
		        rho=1/0.03//35.4
                rx_xtra(x) = (rho / 4 / PI)*(1/r)*0.001//0.01
				//print r
		drv = new IClamp(0.5)
		drv.del = 0
		drv.dur = tstop
		drv.amp = 0.0//0.2  //nA
				}
		}	
		
		dend {  // need to add Spine Scale
				insert cadyn gcabar_cadyn = gca  eca = 120
				insert leakDA el_leakDA= -72  glbar_leakDA = gleak_dend  Ra=RaAll cm = Cm // 2.5
				insert hd ghdbar_hd = ghd
				insert na3DA sh_na3=nash ar_na3DA=1	gbar_na3DA = gna
				insert nap gbar_nap = 0 gbar_nap(1/(2*nseg)) = 1.0*gnap
				insert kdrDA gbar_kdrDA = gkdr
				insert capool taucas = 2000  fcas_capool = 0.05 
				insert sAHPNE gsAHPbar_sAHPNE = 0
				insert im gbar_im = 0 gbar_im(1/(2*nseg)) = 1.0*gm
				insert kap gkabar_kap = gkap
				insert xtraimemrec	//x_xtra=$1*1000 y_xtra=$2*1000 z_xtra=$3*1000+270/2
				
				for (x,0) {
				//print secname(),x,L
				x_xtra=$1*1000 y_xtra=$2*1000 z_xtra=$3*1000+x*L
                r = sqrt((x_xtra(x) - $4)^2 + (y_xtra(x) - $5)^2 + (z_xtra(x) - $6)^2)
				if (r==0) r = diam(x)/2
		        rho=1/0.03//35.4
                rx_xtra(x) = (rho / 4 / PI)*(1/r)*0.001//0.01
                //print r
				}
				}
		
			
		
		forall {
		    insert extracellular
			v=Vrest
			ena = 45
			ek = -80
			if (ismembrane("kdrDA") || ismembrane("kap") || ismembrane("kad")) {ek=-80}
			if (ismembrane("hd") ) {ehd_hd=-45 } // change from -30 to -50
			
		for (x, 0) {
	//print x
		setpointer im_xtra(x), i_membrane(x)
		setpointer ex_xtra(x), e_extracellular(x)
		tlist.append(new Vector())
        //int_tlist.append(new Vector()) //now int_tlist is necessarily the same length as tlist
        area_vec.append(area(x)) // area_vec.x(i) is area of tlist.o(i)
		//print area(x)
        //tlist.o(tlist.count()-1).record(&i_membrane(x),1)
		tlist.o(tlist.count()-1).record(&er_xtra(x),1)
	           }
			   
			}
		
	}
obfunc connect2target() { localobj nc
	soma nc = new NetCon(&v(0.5), $o1)
	nc.threshold = 0
	if (numarg() == 2) ($o2 = nc)
	return nc
	}	
endtemplate Cell_BDANE
/////////////////////////////////////////////////////////////////////////////////////////


/////====================/////
///// Type C cell in LA  /////
/////===================/////

begintemplate Cell_C
	public soma, dend, p_dend, connect2target, type,drv
	create soma, dend, p_dend

	public ncl, synlist,baglist,baglist
	objref ncl, synlist,drv,baglist
	strdef type
	objref tlist, area_vec
   public tlist, area_vec
	external tstop

	proc init() {	

	 tlist = new List()
    area_vec = new Vector()	
	
		ncl = new List()
		synlist =new List()
        baglist = new List()		
		type = "Cell_C"	

		gUnf_Xsoma = 2.5e-05
		Rm = 80000 // decreased overall
		SpineScale = 1.76371308 //2
		SpineScale_leak = 1.763714578
		Cm = 2.4 // 1.8 // 2 //1
		RaAll= 150//200
		RaSoma= 150 // 146.969697
		RaDend = 150
		RaAxIs = 150//100//200
		Vpas = -72//-65//-70 // -67
		
		
		
		  ////////////////////////////////////////
		 //         Conductance values         //
		////////////////////////////////////////
		
		gna = 0.015
		gnap = 0.000555 // 0.000551 
		gkdr = 0.002//0.002 
		ghd = 1.5e-5//1.5e-5
		gca = 5.5e-4 
		gm = 0.00224 // 0.00222  
		gsAHP = 0.0002//0.0012
		gkap = 0.002 
		gleak = 2.5e-5 
		gleak_dend=1.57*3.0e-5
			
		nash=10
		Vrest = -70
		celsius = 31.0 
		
		/////// topology ////////
		connect dend(0), soma(0)

        connect p_dend(0), soma(1)
		
		/////// geometry ////////
		soma {L = 25 diam = 24.75 nseg = 1}		//{L = 20 diam = 20 nseg = 13}
	    dend {diam= 3 L=270 nseg=8}     // 3.5
		p_dend {diam =5 L=555 nseg=7} 
		
		access soma
		//distance()
		
		p_dend {
				insert cadyn gcabar_cadyn = gca eca = 120
				insert leak el_leak = -72  glbar_leak = gleak_dend Ra=RaDend cm = Cm // 2.5
				insert hd ghdbar_hd = ghd 
				insert na3 sh_na3=nash ar_na3=1	gbar_na3 = gna
				insert nap gbar_nap = 0  gbar_nap(1/(2*nseg)) = 0.8*gnap
				insert kdr gbar_kdr = gkdr
				insert capool taucas = 1000  fcas_capool = 0.05 
				insert sAHP gsAHPbar_sAHP = 0
				insert im gbar_im = 0 gbar_im(1/(2*nseg)) = 0.8*gm
				insert kap gkabar_kap = 0
				insert xtraimemrec	//x_xtra=$1*1000 y_xtra=$2*1000 z_xtra=$3*1000-555/2
				for (x,0) {
				//print secname(),x,L
				//x_xtra=$1*1000 y_xtra=$2*1000 z_xtra=$3*1000-x*L
				//r = sqrt((x_xtra(x) - $4)^2 + (y_xtra(x) - $5)^2 + (z_xtra(x) - $6)^2)
				//r=100
				//if (r==0) r = diam(x)/2
		        //rho=1/0.03//35.4
                //rx_xtra(x) = (rho / 4 / PI)*(1/r)*0.001//0.01
				//print r
				}
								
		}		
		soma {	
				insert cadyn gcabar_cadyn = gca  eca = 120
				insert leak el_leak= -72  glbar_leak = 1.0*gleak   Ra=RaSoma cm = Cm // 2.5
				insert hd ghdbar_hd = ghd 
				insert na3 sh_na3=nash ar_na3=1	gbar_na3 = 3*gna
				insert nap gbar_nap = gnap
				insert kdr gbar_kdr = gkdr
				insert capool taucas = 1000  fcas_capool = 0.05 //only in dend and p_dend
				insert sAHP gsAHPbar_sAHP = gsAHP
				insert im gbar_im = gm
				insert kap gkabar_kap = gkap
				insert xtraimemrec	//x_xtra=$1*1000 y_xtra=$2*1000 z_xtra=$3*1000
				for (x,0) {
				//print secname(),x
				//x_xtra=$1*1000 y_xtra=$2*1000 z_xtra=$3*1000
				//r = sqrt((x_xtra(x) - $4)^2 + (y_xtra(x) - $5)^2 + (z_xtra(x) - $6)^2)
				//r=100
				//if (r==0) r = diam(x)/2
		        //rho=1/0.03//35.4
               // rx_xtra(x) = (rho / 4 / PI)*(1/r)*0.001//0.01
				//print r
		drv = new IClamp(0.5)
		drv.del = 0
		drv.dur = tstop
		drv.amp = 0.0//0.2  //nA
				}
		}	
		
		dend {  // need to add Spine Scale
				insert cadyn gcabar_cadyn = gca  eca = 120
				insert leak el_leak= -72  glbar_leak = gleak_dend  Ra=RaAll cm = Cm // 2.5
				insert hd ghdbar_hd = ghd
				insert na3 sh_na3=nash ar_na3=1	gbar_na3 = gna
				insert nap gbar_nap = 0 gbar_nap(1/(2*nseg)) = 1.0*gnap
				insert kdr gbar_kdr = gkdr
				insert capool taucas = 1000  fcas_capool = 0.05 
				insert sAHP gsAHPbar_sAHP = 0
				insert im gbar_im = 0 gbar_im(1/(2*nseg)) = 1.0*gm
				insert kap gkabar_kap = gkap
				insert xtraimemrec	//x_xtra=$1*1000 y_xtra=$2*1000 z_xtra=$3*1000+270/2
				
				for (x,0) {
				//print secname(),x,L
				//x_xtra=$1*1000 y_xtra=$2*1000 z_xtra=$3*1000+x*L
                //r = sqrt((x_xtra(x) - $4)^2 + (y_xtra(x) - $5)^2 + (z_xtra(x) - $6)^2)
				//r=100
				//if (r==0) r = diam(x)/2
		        //rho=1/0.03//35.4
                //rx_xtra(x) = (rho / 4 / PI)*(1/r)*0.001//0.01
                //print r
				}
				
				}
		
			
		
		forall {
		
		insert extracellular
			v=Vrest
			ena = 45
			ek = -80
			if (ismembrane("kdr") || ismembrane("kap") || ismembrane("kad")) {ek=-80}
			if (ismembrane("hd") ) {ehd_hd=-45 } // change from -30 to -50
			
		for (x, 0) {
	//print x
		setpointer im_xtraimemrec(x), i_membrane(x)
		setpointer ex_xtraimemrec(x), e_extracellular(x)
		 tlist.append(new Vector())
        //int_tlist.append(new Vector()) //now int_tlist is necessarily the same length as tlist
        area_vec.append(area(x)) // area_vec.x(i) is area of tlist.o(i)
		//print area(x)
        //tlist.o(tlist.count()-1).record(&i_membrane(x),1)
		tlist.o(tlist.count()-1).record(&er_xtraimemrec(x),1)

	           }
			   
			}
		
	}
obfunc connect2target() { localobj nc
	soma nc = new NetCon(&v(0.5), $o1)
	nc.threshold = 0
	if (numarg() == 2) ($o2 = nc)
	return nc
	}	
endtemplate Cell_C

/////////////////////////////////////////////////////////////////////


/////====================/////
///// Type CDA cell in LA  /////
/////===================/////

begintemplate Cell_CDA
	public soma, dend, p_dend, connect2target, type,drv
	create soma, dend, p_dend

	public ncl, synlist,baglist,baglist
	objref ncl, synlist,drv,baglist
	strdef type
	objref tlist, area_vec
   public tlist, area_vec
   external tstop
	

	proc init() {	

	 tlist = new List()
    area_vec = new Vector()	
	
		ncl = new List()
		synlist =new List()
        baglist = new List()		
		type = "Cell_CDA"	

		gUnf_Xsoma = 2.5e-05
		Rm = 80000 // decreased overall
		SpineScale = 1.76371308 //2
		SpineScale_leak = 1.763714578
		Cm = 2.4 // 1.8 // 2 //1
		RaAll= 150//200
		RaSoma= 150 // 146.969697
		RaDend = 150
		RaAxIs = 150//100//200
		Vpas = -72//-65//-70 // -67
		
		
		
		  ////////////////////////////////////////
		 //         Conductance values         //
		////////////////////////////////////////
		
		gna = 0.015
		gnap = 0.000555 // 0.000551 
		gkdr = 0.002//0.002 
		ghd = 1.5e-5//1.5e-5
		gca = 5.5e-4 
		gm = 0.00224 // 0.00222  
		gsAHP = 0.0002//0.0012
		gkap = 0.002 
		gleak = 2.5e-5 
		gleak_dend=1.57*3.0e-5
			
		nash=10
		Vrest = -70
		celsius = 31.0 
		
		/////// topology ////////
		connect dend(0), soma(0)

        connect p_dend(0), soma(1)
		
		/////// geometry ////////
		soma {L = 25 diam = 24.75 nseg = 1}		//{L = 20 diam = 20 nseg = 13}
	    dend {diam= 3 L=270 nseg=8}     // 3.5
		p_dend {diam =5 L=555 nseg=7} 
		
		access soma
		//distance()
		
		p_dend {
				insert cadyn gcabar_cadyn = gca eca = 120
				insert leakDA el_leakDA = -72  glbar_leakDA = gleak_dend Ra=RaDend cm = Cm // 2.5
				insert hd ghdbar_hd = ghd 
				insert na3DA sh_na3DA=nash ar_na3DA=1	gbar_na3DA = gna
				insert nap gbar_nap = 0  gbar_nap(1/(2*nseg)) = 0.8*gnap
				insert kdrDA gbar_kdrDA = gkdr
				insert capool taucas = 1000  fcas_capool = 0.05 
				insert sAHP gsAHPbar_sAHP = 0
				insert im gbar_im = 0 gbar_im(1/(2*nseg)) = 0.8*gm
				insert kap gkabar_kap = 0
				insert xtraimemrec	//x_xtra=$1*1000 y_xtra=$2*1000 z_xtra=$3*1000-555/2
				for (x,0) {
				//print secname(),x,L
				//x_xtra=$1*1000 y_xtra=$2*1000 z_xtra=$3*1000-x*L
				//r = sqrt((x_xtra(x) - $4)^2 + (y_xtra(x) - $5)^2 + (z_xtra(x) - $6)^2)
				//if (r==0) r = diam(x)/2
		        //rho=1/0.03//35.4
                //rx_xtra(x) = (rho / 4 / PI)*(1/r)*0.001//0.01
				//print r
				}
								
		}		
		soma {	
				insert cadyn gcabar_cadyn = gca  eca = 120
				insert leakDA el_leakDA= -72  glbar_leakDA = 1.0*gleak   Ra=RaSoma cm = Cm // 2.5
				insert hd ghdbar_hd = ghd 
				insert na3DA sh_na3DA=nash ar_na3DA=1	gbar_na3DA = 3*gna
				insert nap gbar_nap = gnap
				insert kdrDA gbar_kdrDA = gkdr
				insert capool taucas = 1000  fcas_capool = 0.05 //only in dend and p_dend
				insert sAHP gsAHPbar_sAHP = gsAHP
				insert im gbar_im = gm
				insert kap gkabar_kap = gkap
				insert xtraimemrec	//x_xtra=$1*1000 y_xtra=$2*1000 z_xtra=$3*1000
				for (x,0) {
				//print secname(),x
				//x_xtra=$1*1000 y_xtra=$2*1000 z_xtra=$3*1000
				//r = sqrt((x_xtra(x) - $4)^2 + (y_xtra(x) - $5)^2 + (z_xtra(x) - $6)^2)
				//if (r==0) r = diam(x)/2
		        //rho=1/0.03//35.4
                //rx_xtra(x) = (rho / 4 / PI)*(1/r)*0.001//0.01
				//print r
		drv = new IClamp(0.5)
		drv.del = 0
		drv.dur = tstop
		drv.amp = 0.0//0.2  //nA
				}
		}	
		
		dend {  // need to add Spine Scale
				insert cadyn gcabar_cadyn = gca  eca = 120
				insert leakDA el_leakDA= -72  glbar_leakDA = gleak_dend  Ra=RaAll cm = Cm // 2.5
				insert hd ghdbar_hd = ghd
				insert na3DA sh_na3DA=nash ar_na3=1	gbar_na3DA = gna
				insert nap gbar_nap = 0 gbar_nap(1/(2*nseg)) = 1.0*gnap
				insert kdrDA gbar_kdrDA = gkdr
				insert capool taucas = 1000  fcas_capool = 0.05 
				insert sAHP gsAHPbar_sAHP = 0
				insert im gbar_im = 0 gbar_im(1/(2*nseg)) = 1.0*gm
				insert kap gkabar_kap = gkap
				insert xtraimemrec	//x_xtra=$1*1000 y_xtra=$2*1000 z_xtra=$3*1000+270/2
				
				for (x,0) {
				//print secname(),x,L
				//x_xtra=$1*1000 y_xtra=$2*1000 z_xtra=$3*1000+x*L
                //r = sqrt((x_xtra(x) - $4)^2 + (y_xtra(x) - $5)^2 + (z_xtra(x) - $6)^2)
				//if (r==0) r = diam(x)/2
		        //rho=1/0.03//35.4
                //rx_xtra(x) = (rho / 4 / PI)*(1/r)*0.001//0.01
                //print r
				}
				}
		
			
		
		forall {
		    insert extracellular
			v=Vrest
			ena = 45
			ek = -80
			if (ismembrane("kdrDA") || ismembrane("kap") || ismembrane("kad")) {ek=-80}
			if (ismembrane("hd") ) {ehd_hd=-45 } // change from -30 to -50
			
		for (x, 0) {
	//print x
		setpointer im_xtraimemrec(x), i_membrane(x)
		setpointer ex_xtraimemrec(x), e_extracellular(x)
		 tlist.append(new Vector())
        //int_tlist.append(new Vector()) //now int_tlist is necessarily the same length as tlist
        area_vec.append(area(x)) // area_vec.x(i) is area of tlist.o(i)
		//print area(x)
        //tlist.o(tlist.count()-1).record(&i_membrane(x),1)
		tlist.o(tlist.count()-1).record(&er_xtraimemrec(x),1)

	           }			   
			}
		
	}
obfunc connect2target() { localobj nc
	soma nc = new NetCon(&v(0.5), $o1)
	nc.threshold = 0
	if (numarg() == 2) ($o2 = nc)
	return nc
	}	
endtemplate Cell_CDA
/////////////////////////////////////////////////////////////////////////////////////////


begintemplate Cell_CNE
	public soma, dend, p_dend, connect2target, type,drv
	create soma, dend, p_dend

	public ncl, synlist,baglist,baglist
	objref ncl, synlist,drv,baglist
	strdef type
	objref tlist, area_vec
   public tlist, area_vec
   external tstop
	

	proc init() {	

	 tlist = new List()
    area_vec = new Vector()	
	
		ncl = new List()
		synlist =new List()
        baglist = new List()		
		type = "Cell_CNE"	

		gUnf_Xsoma = 2.5e-05
		Rm = 80000 // decreased overall
		SpineScale = 1.76371308 //2
		SpineScale_leak = 1.763714578
		Cm = 2.4 // 1.8 // 2 //1
		RaAll= 150//200
		RaSoma= 150 // 146.969697
		RaDend = 150
		RaAxIs = 150//100//200
		Vpas = -72//-65//-70 // -67
		
		
		
		  ////////////////////////////////////////
		 //         Conductance values         //
		////////////////////////////////////////
		
		gna = 0.015
		gnap = 0.000555 // 0.000551 
		gkdr = 0.002//0.002 
		ghd = 1.5e-5//1.5e-5
		gca = 5.5e-4 
		gm = 0.00224 // 0.00222  
		gsAHP = 0.0002//0.0012
		gkap = 0.002 
		gleak = 2.5e-5 
		gleak_dend=1.57*3.0e-5
			
		nash=10
		Vrest = -70
		celsius = 31.0 
		
		/////// topology ////////
		connect dend(0), soma(0)

        connect p_dend(0), soma(1)
		
		/////// geometry ////////
		soma {L = 25 diam = 24.75 nseg = 1}		//{L = 20 diam = 20 nseg = 13}
	    dend {diam= 3 L=270 nseg=8}     // 3.5
		p_dend {diam =5 L=555 nseg=7} 
		
		access soma
		//distance()
		
		p_dend {
				insert cadyn gcabar_cadyn = gca eca = 120
				insert leak el_leak = -72  glbar_leak = gleak_dend Ra=RaDend cm = Cm // 2.5
				insert hd ghdbar_hd = ghd 
				insert na3 sh_na3=nash ar_na3=1	gbar_na3 = gna
				insert nap gbar_nap = 0  gbar_nap(1/(2*nseg)) = 0.8*gnap
				insert kdr gbar_kdr = gkdr
				insert capool taucas = 1000  fcas_capool = 0.05 
				insert sAHPNE gsAHPbar_sAHPNE = 0
				insert im gbar_im = 0 gbar_im(1/(2*nseg)) = 0.8*gm
				insert kap gkabar_kap = 0
				insert xtraimemrec	//x_xtra=$1*1000 y_xtra=$2*1000 z_xtra=$3*1000-555/2
				for (x,0) {
				//print secname(),x,L
				//x_xtra=$1*1000 y_xtra=$2*1000 z_xtra=$3*1000-x*L
				//r = sqrt((x_xtra(x) - $4)^2 + (y_xtra(x) - $5)^2 + (z_xtra(x) - $6)^2)
				//if (r==0) r = diam(x)/2
		        //rho=1/0.03//35.4
                //rx_xtra(x) = (rho / 4 / PI)*(1/r)*0.001//0.01
				//print r
				}
								
		}		
		soma {	
				insert cadyn gcabar_cadyn = gca  eca = 120
				insert leak el_leak= -72  glbar_leak = 1.0*gleak   Ra=RaSoma cm = Cm // 2.5
				insert hd ghdbar_hd = ghd 
				insert na3 sh_na3=nash ar_na3=1	gbar_na3 = 3*gna
				insert nap gbar_nap = gnap
				insert kdr gbar_kdr = gkdr
				insert capool taucas = 1000  fcas_capool = 0.05 //only in dend and p_dend
				insert sAHPNE gsAHPbar_sAHPNE = gsAHP
				insert im gbar_im = gm
				insert kap gkabar_kap = gkap
				insert xtraimemrec	//x_xtra=$1*1000 y_xtra=$2*1000 z_xtra=$3*1000
				for (x,0) {
				//print secname(),x
				//x_xtra=$1*1000 y_xtra=$2*1000 z_xtra=$3*1000
				//r = sqrt((x_xtra(x) - $4)^2 + (y_xtra(x) - $5)^2 + (z_xtra(x) - $6)^2)
				//if (r==0) r = diam(x)/2
		        //rho=1/0.03//35.4
                //rx_xtra(x) = (rho / 4 / PI)*(1/r)*0.001//0.01
				//print r
		drv = new IClamp(0.5)
		drv.del = 0
		drv.dur = tstop
		drv.amp = 0.0//0.2  //nA
				}
		}	
		
		dend {  // need to add Spine Scale
				insert cadyn gcabar_cadyn = gca  eca = 120
				insert leak el_leak= -72  glbar_leak = gleak_dend  Ra=RaAll cm = Cm // 2.5
				insert hd ghdbar_hd = ghd
				insert na3 sh_na3=nash ar_na3=1	gbar_na3 = gna
				insert nap gbar_nap = 0 gbar_nap(1/(2*nseg)) = 1.0*gnap
				insert kdr gbar_kdr = gkdr
				insert capool taucas = 1000  fcas_capool = 0.05 
				insert sAHPNE gsAHPbar_sAHPNE = 0
				insert im gbar_im = 0 gbar_im(1/(2*nseg)) = 1.0*gm
				insert kap gkabar_kap = gkap
				insert xtraimemrec	//x_xtra=$1*1000 y_xtra=$2*1000 z_xtra=$3*1000+270/2
				
				for (x,0) {
				//print secname(),x,L
				//x_xtra=$1*1000 y_xtra=$2*1000 z_xtra=$3*1000+x*L
                //r = sqrt((x_xtra(x) - $4)^2 + (y_xtra(x) - $5)^2 + (z_xtra(x) - $6)^2)
				//if (r==0) r = diam(x)/2
		        //rho=1/0.03//35.4
                //rx_xtra(x) = (rho / 4 / PI)*(1/r)*0.001//0.01
                //print r
				}
				}
		
			
		
		forall {
		    insert extracellular
			v=Vrest
			ena = 45
			ek = -80
			if (ismembrane("kdr") || ismembrane("kap") || ismembrane("kad")) {ek=-80}
			if (ismembrane("hd") ) {ehd_hd=-45 } // change from -30 to -50
			
			for (x, 0) {
	//print x
		setpointer im_xtraimemrec(x), i_membrane(x)
		setpointer ex_xtraimemrec(x), e_extracellular(x)
		 tlist.append(new Vector())
        //int_tlist.append(new Vector()) //now int_tlist is necessarily the same length as tlist
        area_vec.append(area(x)) // area_vec.x(i) is area of tlist.o(i)
		//print area(x)
        //tlist.o(tlist.count()-1).record(&i_membrane(x),1)
		tlist.o(tlist.count()-1).record(&er_xtraimemrec(x),1)

	           }
			   
			}
		
	}
obfunc connect2target() { localobj nc
	soma nc = new NetCon(&v(0.5), $o1)
	nc.threshold = 0
	if (numarg() == 2) ($o2 = nc)
	return nc
	}	
endtemplate Cell_CNE
/////////////////////////////////////////////////////////////////////

/////====================/////
///// Type CDANE cell in LA  /////
/////===================/////

begintemplate Cell_CDANE
	public soma, dend, p_dend, connect2target, type,drv
	create soma, dend, p_dend

	public ncl, synlist,baglist,baglist
	objref ncl, synlist,drv,baglist
	strdef type
	objref tlist, area_vec
   public tlist, area_vec
	external tstop

	proc init() {	

	 tlist = new List()
    area_vec = new Vector()	
	
		ncl = new List()
		synlist =new List()
        baglist = new List()		
		type = "Cell_CDANE"	

		gUnf_Xsoma = 2.5e-05
		Rm = 80000 // decreased overall
		SpineScale = 1.76371308 //2
		SpineScale_leak = 1.763714578
		Cm = 2.4 // 1.8 // 2 //1
		RaAll= 150//200
		RaSoma= 150 // 146.969697
		RaDend = 150
		RaAxIs = 150//100//200
		Vpas = -72//-65//-70 // -67
		
		
		
		  ////////////////////////////////////////
		 //         Conductance values         //
		////////////////////////////////////////
		
		gna = 0.015
		gnap = 0.000555 // 0.000551 
		gkdr = 0.002//0.002 
		ghd = 1.5e-5//1.5e-5
		gca = 5.5e-4 
		gm = 0.00224 // 0.00222  
		gsAHP = 0.0002//0.0012
		gkap = 0.002 
		gleak = 2.5e-5 
		gleak_dend=1.57*3.0e-5
			
		nash=10
		Vrest = -70
		celsius = 31.0 
		
		/////// topology ////////
		connect dend(0), soma(0)

        connect p_dend(0), soma(1)
		
		/////// geometry ////////
		soma {L = 25 diam = 24.75 nseg = 1}		//{L = 20 diam = 20 nseg = 13}
	    dend {diam= 3 L=270 nseg=8}     // 3.5
		p_dend {diam =5 L=555 nseg=7} 
		
		access soma
		//distance()
		
		p_dend {
				insert cadyn gcabar_cadyn = gca eca = 120
				insert leakDA el_leakDA = -72  glbar_leakDA = gleak_dend Ra=RaDend cm = Cm // 2.5
				insert hd ghdbar_hd = ghd 
				insert na3DA sh_na3DA=nash ar_na3DA=1	gbar_na3DA = gna
				insert nap gbar_nap = 0  gbar_nap(1/(2*nseg)) = 0.8*gnap
				insert kdrDA gbar_kdrDA = gkdr
				insert capool taucas = 1000  fcas_capool = 0.05 
				insert sAHPNE gsAHPbar_sAHPNE = 0
				insert im gbar_im = 0 gbar_im(1/(2*nseg)) = 0.8*gm
				insert kap gkabar_kap = 0
				insert xtraimemrec	//x_xtra=$1*1000 y_xtra=$2*1000 z_xtra=$3*1000-555/2
				for (x,0) {
				//print secname(),x,L
				//x_xtra=$1*1000 y_xtra=$2*1000 z_xtra=$3*1000-x*L
				//r = sqrt((x_xtra(x) - $4)^2 + (y_xtra(x) - $5)^2 + (z_xtra(x) - $6)^2)
				//if (r==0) r = diam(x)/2
		        //rho=1/0.03//35.4
                //rx_xtra(x) = (rho / 4 / PI)*(1/r)*0.001//0.01
				//print r
				}
								
		}		
		soma {	
				insert cadyn gcabar_cadyn = gca  eca = 120
				insert leakDA el_leakDA= -72  glbar_leakDA = 1.0*gleak   Ra=RaSoma cm = Cm // 2.5
				insert hd ghdbar_hd = ghd 
				insert na3DA sh_na3DA=nash ar_na3DA=1	gbar_na3DA = 3*gna
				insert nap gbar_nap = gnap
				insert kdrDA gbar_kdrDA = gkdr
				insert capool taucas = 1000  fcas_capool = 0.05 //only in dend and p_dend
				insert sAHPNE gsAHPbar_sAHPNE = gsAHP
				insert im gbar_im = gm
				insert kap gkabar_kap = gkap
				insert xtraimemrec	//x_xtra=$1*1000 y_xtra=$2*1000 z_xtra=$3*1000
				for (x,0) {
				//print secname(),x
				//x_xtra=$1*1000 y_xtra=$2*1000 z_xtra=$3*1000
				//r = sqrt((x_xtra(x) - $4)^2 + (y_xtra(x) - $5)^2 + (z_xtra(x) - $6)^2)
				//if (r==0) r = diam(x)/2
		        //rho=1/0.03//35.4
                //rx_xtra(x) = (rho / 4 / PI)*(1/r)*0.001//0.01
				//print r
		drv = new IClamp(0.5)
		drv.del = 0
		drv.dur = tstop
		drv.amp = 0.0//0.2  //nA
				}
		}	
		
		dend {  // need to add Spine Scale
				insert cadyn gcabar_cadyn = gca  eca = 120
				insert leakDA el_leakDA= -72  glbar_leakDA = gleak_dend  Ra=RaAll cm = Cm // 2.5
				insert hd ghdbar_hd = ghd
				insert na3DA sh_na3DA=nash ar_na3=1	gbar_na3DA = gna
				insert nap gbar_nap = 0 gbar_nap(1/(2*nseg)) = 1.0*gnap
				insert kdrDA gbar_kdrDA = gkdr
				insert capool taucas = 1000  fcas_capool = 0.05 
				insert sAHPNE gsAHPbar_sAHPNE = 0
				insert im gbar_im = 0 gbar_im(1/(2*nseg)) = 1.0*gm
				insert kap gkabar_kap = gkap
				insert xtraimemrec	//x_xtra=$1*1000 y_xtra=$2*1000 z_xtra=$3*1000+270/2
				
				for (x,0) {
				//print secname(),x,L
				//x_xtra=$1*1000 y_xtra=$2*1000 z_xtra=$3*1000+x*L
                //r = sqrt((x_xtra(x) - $4)^2 + (y_xtra(x) - $5)^2 + (z_xtra(x) - $6)^2)
				//if (r==0) r = diam(x)/2
		        //rho=1/0.03//35.4
                //rx_xtra(x) = (rho / 4 / PI)*(1/r)*0.001//0.01
                //print r
				}
				}
		
			
		
		forall {
		   insert extracellular
			v=Vrest
			ena = 45
			ek = -80
			if (ismembrane("kdrDA") || ismembrane("kap") || ismembrane("kad")) {ek=-80}
			if (ismembrane("hd") ) {ehd_hd=-45 } // change from -30 to -50
		  
		  for (x, 0) {
	//print x
		setpointer im_xtraimemrec(x), i_membrane(x)
		setpointer ex_xtraimemrec(x), e_extracellular(x)
		 tlist.append(new Vector())
        //int_tlist.append(new Vector()) //now int_tlist is necessarily the same length as tlist
        area_vec.append(area(x)) // area_vec.x(i) is area of tlist.o(i)
		//print area(x)
        //tlist.o(tlist.count()-1).record(&i_membrane(x),1)
		tlist.o(tlist.count()-1).record(&er_xtraimemrec(x),1)
	           }  
			}
		
	}
obfunc connect2target() { localobj nc
	soma nc = new NetCon(&v(0.5), $o1)
	nc.threshold = 0
	if (numarg() == 2) ($o2 = nc)
	return nc
	}	
endtemplate Cell_CDANE
