# Supplementary material for: Gamma Oscillations in the Basolateral Amygdala: Biophysical Mechanisms and Computational Consequences
Source: eNeuro. 2019 Feb 5;6(1):ENEURO.0388-18.2018. doi: 10.1523/ENEURO.0388-18.2018 (PMC6361623; doi:10.1523/ENEURO.0388-18.2018)
Supplement: Supplementary Material 1 — Supplementary Code used in article. Download Supplementary Material 1, ZIP file [file sup_enu-eN-NWR-0388-18-s01.zip › sent to eNeuro/BL network model/leakinter.mod]

: passive leak current

NEURON {
	SUFFIX leakinter
	NONSPECIFIC_CURRENT il
	RANGE il, el, glbar_inter
}

UNITS {
	(mA) = (milliamp)
	(mV) = (millivolt)
}

PARAMETER {
	glbar_inter = 3.333333e-5 (siemens/cm2) < 0, 1e9 >
	el = -75 (mV)
}

ASSIGNED {
	v (mV)
	il (mA/cm2)
}

BREAKPOINT { 
	il = glbar_inter*(v - el)
}
