# Supplementary material for: Gamma Oscillations in the Basolateral Amygdala: Biophysical Mechanisms and Computational Consequences
Source: eNeuro. 2019 Feb 5;6(1):ENEURO.0388-18.2018. doi: 10.1523/ENEURO.0388-18.2018 (PMC6361623; doi:10.1523/ENEURO.0388-18.2018)
Supplement: Supplementary Material 1 — Supplementary Code used in article. Download Supplementary Material 1, ZIP file [file sup_enu-eN-NWR-0388-18-s01.zip › sent to eNeuro/BL network model/sahp.mod]

:  iC   fast Ca2+/V-dependent K+ channel

NEURON {
	SUFFIX sAHP
	USEION k READ ek WRITE ik
	USEION cas READ casi VALENCE 2 
        RANGE gk, i , ctau, cinf, gsAHPbar : ,ik
}

UNITS {
        (mM) = (milli/liter)
	(mA) = (milliamp)
	(mV) = (millivolt)
}

PARAMETER {
	gsAHPbar= 2.318144e-05 : 0.0001	(mho/cm2) : 
}

ASSIGNED {
	v (mV)
	ek (mV)
	casi (mM)
	ik (mA/cm2)
	i  (mA/cm2)
	cinf 
	ctau (ms)
	gk (mho/cm2)
}

STATE {
	c
}

BREAKPOINT {
	SOLVE states METHOD cnexp
	gk = gsAHPbar*c       
	ik = gk*(v-ek)
	i = ik
}

INITIAL {
	rate(v,casi)
	c = cinf
}

DERIVATIVE states {
        rate(v,casi)
	c' = (cinf-c)/ctau
}

UNITSOFF


FUNCTION calf(v (mV), casi (mM)) (/ms) { LOCAL vs, va
	UNITSOFF
	vs=10*log10(1000*casi)
	calf = 0.0048/exp(-0.5*(vs-35))
	UNITSON
}

FUNCTION cbet(v (mV), casi (mM))(/ms) { LOCAL vs, vb 
	UNITSOFF
	  vs=10*log10(1000*casi)
	  cbet = 0.012/exp(0.2*(vs+100))
	UNITSON
}

UNITSON

PROCEDURE rate(v (mV), casi (mM)) {LOCAL  csum, ca, cb
	UNITSOFF
	ca=calf(v, casi) 
	cb=cbet(v, casi)		
	csum = ca+cb
	if (v < -65 ) {              :::::::::::::::::::::::::::  67.5
	cinf = 0
	} else{
	cinf = ca/csum
	}
	ctau = 48
	UNITSON
}	
