# Supplementary material for: Gamma Oscillations in the Basolateral Amygdala: Biophysical Mechanisms and Computational Consequences
Source: eNeuro. 2019 Feb 5;6(1):ENEURO.0388-18.2018. doi: 10.1523/ENEURO.0388-18.2018 (PMC6361623; doi:10.1523/ENEURO.0388-18.2018)
Supplement: Supplementary Material 1 — Supplementary Code used in article. Download Supplementary Material 1, ZIP file [file sup_enu-eN-NWR-0388-18-s01.zip › sent to eNeuro/BL network model/vecevent.mod]

:  Vector stream of events

NEURON {
	ARTIFICIAL_CELL VecStim
}

ASSIGNED {
	index
	etime (ms)
	space
}

INITIAL {
	index = 0
	element()
	if (index > 0) {
		net_send(etime - t, 1)
	}
}

NET_RECEIVE (w) {
	if (flag == 1) {
		net_event(t)
		element()
		if (index > 0) {
			net_send(etime - t, 1)
		}
	}
}

VERBATIM
extern double* vector_vec();
extern int vector_capacity();
extern void* vector_arg();
//extern void hoc_obj_ref(void*);
//extern void hoc_obj_unref(void*);
//extern void** vector_pobj(void*);
ENDVERBATIM

DESTRUCTOR {
VERBATIM {
  void** vv;
  void* vtmp;
  if (ifarg(1)) {
    vtmp = vector_arg(1);
    hoc_obj_ref(*vector_pobj(vtmp));
  }
  vv = (void**)(&space);
  if (*vv) {
    hoc_obj_unref(*vector_pobj(*vv));
  }
if (vtmp) { *vv = vtmp; }  
}
ENDVERBATIM
}

PROCEDURE element() {
VERBATIM	
  { void* vv; int i, size; double* px;
	i = (int)index;
	if (i >= 0) {
		vv = *((void**)(&space));
		if (vv) {
			size = vector_capacity(vv);
			px = vector_vec(vv);
			if (i < size) {
				etime = px[i];
				index += 1.;
			}else{
				index = -1.;
			}
		}else{
			index = -1.;
		}
	}
  }
ENDVERBATIM
}

PROCEDURE play() {
VERBATIM
	void** vv;
	vv = (void**)(&space);
	*vv = (void*)0;
	if (ifarg(1)) {
		*vv = vector_arg(1);
	hoc_obj_ref(*vector_pobj(*vv));
	}
ENDVERBATIM
}
        
